# Supplementary material for: RNA-Seq derived identification of differential transcription in the chrysanthemum leaf following inoculation with Alternaria tenuissima
Source: BMC Genomics. 2014 Jan 4;15:9. doi: 10.1186/1471-2164-15-9 (PMC3890596; doi:10.1186/1471-2164-15-9)
Supplement: Additional file 2: Table S1 — GO classification of the genes differentially transcribed in the contrast between libraries A and B. [file 1471-2164-15-9-S2.xls]

## Sheet: Supplementary Table S1
Ontology	Class	Numbers_of_A-VS-B	Genes_of_A-VS-B
biological_process	biological regulation	4	Unigene17290_All;Unigene36497_All;Unigene14187_All;Unigene14159_All
biological_process	cellular component organization or biogenesis	2	Unigene8279_All;Unigene18357_All
biological_process	cellular process	19	Unigene8279_All;Unigene27404_All;Unigene27030_All;Unigene8345_All;Unigene17290_All;Unigene25657_All;Unigene24559_All;Unigene14301_All;Unigene9076_All;Unigene21409_All;Unigene26221_All;Unigene11098_All;Unigene14159_All;Unigene14958_All;Unigene20141_All;Unigene14267_All;Unigene29079_All;Unigene17241_All;Unigene26949_All
biological_process	developmental process	7	Unigene8279_All;Unigene29079_All;Unigene27404_All;Unigene17241_All;Unigene20141_All;Unigene14958_All;Unigene14267_All
biological_process	establishment of localization	5	Unigene25657_All;Unigene17290_All;Unigene27404_All;Unigene19964_All;Unigene26949_All
biological_process	localization	5	Unigene25657_All;Unigene17290_All;Unigene27404_All;Unigene19964_All;Unigene26949_All
biological_process	metabolic process	32	Unigene15214_All;Unigene27030_All;Unigene28936_All;Unigene15554_All;Unigene5279_All;Unigene5325_All;Unigene27404_All;Unigene36497_All;Unigene24559_All;Unigene14301_All;Unigene14187_All;Unigene8222_All;Unigene20166_All;Unigene9076_All;Unigene21409_All;Unigene26221_All;Unigene11098_All;Unigene24517_All;Unigene26185_All;Unigene48867_All;Unigene20227_All;Unigene6424_All;Unigene29143_All;Unigene26145_…
biological_process	multicellular organismal process	4	Unigene29079_All;Unigene14958_All;Unigene20141_All;Unigene14267_All
biological_process	regulation of biological process	2	Unigene17290_All;Unigene36497_All
biological_process	reproduction	3	Unigene27404_All;Unigene17241_All;Unigene20141_All
biological_process	reproductive process	3	Unigene27404_All;Unigene17241_All;Unigene20141_All
biological_process	response to stimulus	10	Unigene27404_All;Unigene17290_All;Unigene5070_All;Unigene19907_All;Unigene51640_All;Unigene27185_All;Unigene5360_All;Unigene17241_All;Unigene20721_All;Unigene29079_All
biological_process	rhythmic process	1	Unigene27404_All
biological_process	signaling	2	Unigene17290_All;Unigene27030_All
cellular_component	cell	40	Unigene18357_All;Unigene2318_All;Unigene8222_All;Unigene2173_All;Unigene8848_All;Unigene14301_All;Unigene5360_All;Unigene17261_All;Unigene16612_All;Unigene350_All;Unigene20141_All;Unigene25657_All;Unigene29079_All;Unigene8345_All;Unigene33100_All;Unigene19907_All;Unigene30515_All;Unigene8279_All;Unigene8204_All;Unigene26185_All;Unigene5070_All;Unigene14024_All;Unigene6424_All;Unigene26949_All;Uni…
cellular_component	cell part	40	Unigene18357_All;Unigene2318_All;Unigene8222_All;Unigene2173_All;Unigene8848_All;Unigene14301_All;Unigene5360_All;Unigene17261_All;Unigene16612_All;Unigene350_All;Unigene20141_All;Unigene25657_All;Unigene29079_All;Unigene8345_All;Unigene33100_All;Unigene19907_All;Unigene30515_All;Unigene8279_All;Unigene8204_All;Unigene26185_All;Unigene5070_All;Unigene14024_All;Unigene6424_All;Unigene26949_All;Uni…
cellular_component	extracellular region	5	Unigene27030_All;Unigene14187_All;Unigene8222_All;Unigene17294_All;Unigene2173_All
cellular_component	membrane	11	Unigene14301_All;Unigene16612_All;Unigene25657_All;Unigene17290_All;Unigene14159_All;Unigene11232_All;Unigene10926_All;Unigene2173_All;Unigene14913_All;Unigene17261_All;Unigene2762_All
cellular_component	membrane part	6	Unigene2173_All;Unigene14301_All;Unigene14913_All;Unigene17261_All;Unigene2762_All;Unigene17290_All
cellular_component	organelle	25	Unigene8848_All;Unigene14301_All;Unigene5360_All;Unigene17261_All;Unigene16612_All;Unigene350_All;Unigene20141_All;Unigene25657_All;Unigene29079_All;Unigene8345_All;Unigene33100_All;Unigene17290_All;Unigene24517_All;Unigene48867_All;Unigene5332_All;Unigene12503_All;Unigene14187_All;Unigene18357_All;Unigene20166_All;Unigene11324_All;Unigene2173_All;Unigene27404_All;Unigene27030_All;Unigene24559_Al…
cellular_component	organelle part	4	Unigene14301_All;Unigene16612_All;Unigene25657_All;Unigene17290_All
molecular_function	antioxidant activity	1	Unigene5360_All
molecular_function	binding	23	Unigene18530_All;Unigene16612_All;Unigene25657_All;Unigene33100_All;Unigene14187_All;Unigene21409_All;Unigene26221_All;Unigene11098_All;Unigene17241_All;Unigene20141_All;Unigene27404_All;Unigene26949_All;Unigene24559_All;Unigene17023_All;Unigene15635_All;Unigene10921_All;Unigene14233_All;Unigene14159_All;Unigene5360_All;Unigene8204_All;Unigene20166_All;Unigene14913_All;Unigene2762_All
molecular_function	catalytic activity	46	Unigene17261_All;Unigene10921_All;Unigene28936_All;Unigene5360_All;Unigene5325_All;Unigene13987_All;Unigene8279_All;Unigene20166_All;Unigene26949_All;Unigene11216_All;Unigene8204_All;Unigene15214_All;Unigene15554_All;Unigene8228_All;Unigene21409_All;Unigene26221_All;Unigene27404_All;Unigene20141_All;Unigene14301_All;Unigene29143_All;Unigene14958_All;Unigene14267_All;Unigene24517_All;Unigene26185_…
molecular_function	enzyme regulator activity	3	Unigene20721_All;Unigene18357_All;Unigene36497_All
molecular_function	molecular transducer activity	1	Unigene27404_All
molecular_function	transporter activity	2	Unigene17290_All;Unigene26949_All
