# Supplementary material for: RNA-Seq derived identification of differential transcription in the chrysanthemum leaf following inoculation with Alternaria tenuissima
Source: BMC Genomics. 2014 Jan 4;15:9. doi: 10.1186/1471-2164-15-9 (PMC3890596; doi:10.1186/1471-2164-15-9)
Supplement: Additional file 3: Table S2 — GO classification of the genes differentially transcribed in the contrast between libraries A and C. [file 1471-2164-15-9-S3.xls]

## Sheet: Supplementary Table S2
Ontology	Class	Numbers_of_A-VS-C	Genes_of_A-VS-C
biological_process	biological regulation	29	Unigene16722_All;Unigene25636_All;Unigene36350_All;Unigene411_All;Unigene20861_All;Unigene17473_All;Unigene2355_All;Unigene17290_All;Unigene14378_All;Unigene12209_All;Unigene2144_All;Unigene35501_All;Unigene4055_All;Unigene32329_All;Unigene23820_All;Unigene17462_All;Unigene20828_All;Unigene2907_All;Unigene29332_All;Unigene20692_All;Unigene26093_All;Unigene4567_All;Unigene29375_All;Unigene4877_All…
biological_process	cell killing	2	Unigene2249_All;Unigene23108_All
biological_process	cellular component organization or biogenesis	13	Unigene38793_All;Unigene16722_All;Unigene19954_All;Unigene3945_All;Unigene27364_All;Unigene8690_All;Unigene22464_All;Unigene20828_All;Unigene18480_All;Unigene25636_All;Unigene36350_All;Unigene20861_All;Unigene2355_All
biological_process	cellular process	134	Unigene51397_All;Unigene26384_All;Unigene4453_All;Unigene16722_All;Unigene25636_All;Unigene36350_All;Unigene20861_All;Unigene2355_All;Unigene411_All;Unigene17473_All;Unigene38793_All;Unigene19954_All;Unigene22508_All;Unigene36228_All;Unigene7165_All;Unigene36413_All;Unigene54951_All;Unigene2445_All;Unigene20688_All;Unigene45737_All;Unigene18088_All;Unigene27455_All;Unigene29341_All;Unigene17290_A…
biological_process	death	9	Unigene16722_All;Unigene25636_All;Unigene36350_All;Unigene20861_All;Unigene2355_All;Unigene4877_All;Unigene300_All;Unigene5390_All;Unigene3706_All
biological_process	developmental process	18	Unigene23051_All;Unigene38793_All;Unigene16722_All;Unigene19954_All;Unigene27819_All;Unigene16622_All;Unigene55750_All;Unigene2144_All;Unigene51397_All;Unigene4453_All;Unigene18480_All;Unigene23320_All;Unigene29062_All;Unigene6341_All;Unigene45792_All;Unigene4877_All;Unigene3945_All;Unigene19623_All
biological_process	establishment of localization	46	Unigene18458_All;Unigene14695_All;Unigene17290_All;Unigene8339_All;Unigene9204_All;Unigene16722_All;Unigene25636_All;Unigene36350_All;Unigene20861_All;Unigene2355_All;Unigene13213_All;Unigene28284_All;Unigene43558_All;Unigene17462_All;Unigene20828_All;Unigene2144_All;Unigene26743_All;Unigene17087_All;Unigene17386_All;Unigene37810_All;Unigene19436_All;Unigene19871_All;Unigene18024_All;Unigene994_A…
biological_process	immune system process	7	Unigene16722_All;Unigene25636_All;Unigene36350_All;Unigene20861_All;Unigene2355_All;Unigene14378_All;Unigene20165_All
biological_process	localization	46	Unigene18458_All;Unigene14695_All;Unigene23111_All;Unigene17290_All;Unigene8339_All;Unigene9204_All;Unigene16722_All;Unigene25636_All;Unigene36350_All;Unigene20861_All;Unigene2355_All;Unigene13213_All;Unigene28284_All;Unigene43558_All;Unigene17462_All;Unigene20828_All;Unigene2144_All;Unigene26743_All;Unigene17087_All;Unigene17386_All;Unigene37810_All;Unigene19436_All;Unigene19871_All;Unigene18024…
biological_process	metabolic process	144	Unigene20323_All;Unigene43360_All;Unigene49095_All;Unigene5716_All;Unigene22508_All;Unigene30873_All;Unigene39886_All;Unigene45792_All;Unigene6349_All;Unigene32423_All;Unigene26802_All;Unigene23385_All;Unigene28528_All;Unigene9506_All;Unigene25607_All;Unigene35240_All;Unigene11473_All;Unigene15368_All;Unigene10766_All;Unigene9617_All;Unigene33444_All;Unigene20688_All;Unigene18150_All;Unigene19871…
biological_process	multi-organism process	17	Unigene22508_All;Unigene36228_All;Unigene35349_All;Unigene16722_All;Unigene25636_All;Unigene36350_All;Unigene411_All;Unigene45678_All;Unigene32329_All;Unigene20861_All;Unigene20165_All;Unigene2355_All;Unigene14378_All;Unigene5390_All;Unigene3706_All;Unigene35775_All;Unigene26338_All
biological_process	multicellular organismal process	9	Unigene27819_All;Unigene16622_All;Unigene55750_All;Unigene2144_All;Unigene51397_All;Unigene4453_All;Unigene6341_All;Unigene45792_All;Unigene19623_All
biological_process	negative regulation of biological process	1	Unigene4877_All
biological_process	positive regulation of biological process	1	Unigene14378_All
biological_process	regulation of biological process	24	Unigene16722_All;Unigene25636_All;Unigene36350_All;Unigene411_All;Unigene20861_All;Unigene17473_All;Unigene2355_All;Unigene17290_All;Unigene14378_All;Unigene12209_All;Unigene2144_All;Unigene32329_All;Unigene17462_All;Unigene20828_All;Unigene2907_All;Unigene29332_All;Unigene20692_All;Unigene26093_All;Unigene4877_All;Unigene257_All;Unigene27008_All;Unigene16622_All;Unigene27156_All;Unigene24335_All
biological_process	reproduction	8	Unigene51397_All;Unigene4453_All;Unigene55750_All;Unigene16622_All;Unigene18480_All;Unigene23320_All;Unigene29062_All;Unigene3945_All
biological_process	reproductive process	7	Unigene51397_All;Unigene4453_All;Unigene55750_All;Unigene16622_All;Unigene18480_All;Unigene23320_All;Unigene29062_All
biological_process	response to stimulus	88	Unigene17395_All;Unigene27247_All;Unigene10714_All;Unigene16622_All;Unigene26384_All;Unigene51181_All;Unigene51397_All;Unigene4453_All;Unigene16722_All;Unigene25636_All;Unigene36350_All;Unigene20861_All;Unigene2355_All;Unigene411_All;Unigene17473_All;Unigene17290_All;Unigene49363_All;Unigene26056_All;Unigene19954_All;Unigene14378_All;Unigene49095_All;Unigene22508_All;Unigene30873_All;Unigene36228…
biological_process	rhythmic process	1	Unigene27156_All
biological_process	signaling	23	Unigene16722_All;Unigene25636_All;Unigene36350_All;Unigene411_All;Unigene20861_All;Unigene17473_All;Unigene2355_All;Unigene17290_All;Unigene2907_All;Unigene29332_All;Unigene20692_All;Unigene26093_All;Unigene4877_All;Unigene257_All;Unigene27008_All;Unigene20828_All;Unigene17462_All;Unigene16622_All;Unigene27156_All;Unigene24335_All;Unigene29632_All;Unigene42680_All;Unigene2581_All
cellular_component	cell	115	Unigene20173_All;Unigene24252_All;Unigene9506_All;Unigene20688_All;Unigene257_All;Unigene31402_All;Unigene29062_All;Unigene8690_All;Unigene17395_All;Unigene24342_All;Unigene12440_All;Unigene36178_All;Unigene28992_All;Unigene26548_All;Unigene17087_All;Unigene6575_All;Unigene11292_All;Unigene22014_All;Unigene1509_All;Unigene16198_All;Unigene37992_All;Unigene19623_All;Unigene18458_All;Unigene34162_A…
cellular_component	cell part	115	Unigene20173_All;Unigene24252_All;Unigene9506_All;Unigene20688_All;Unigene257_All;Unigene31402_All;Unigene29062_All;Unigene8690_All;Unigene17395_All;Unigene24342_All;Unigene12440_All;Unigene36178_All;Unigene28992_All;Unigene26548_All;Unigene17087_All;Unigene6575_All;Unigene11292_All;Unigene22014_All;Unigene1509_All;Unigene16198_All;Unigene37992_All;Unigene19623_All;Unigene18458_All;Unigene34162_A…
cellular_component	extracellular region	6	Unigene17433_All;Unigene26056_All;Unigene9506_All;Unigene4453_All;Unigene29062_All;Unigene17294_All
cellular_component	extracellular region part	1	Unigene17433_All
cellular_component	macromolecular complex	20	Unigene16722_All;Unigene52251_All;Unigene25636_All;Unigene36350_All;Unigene36178_All;Unigene28992_All;Unigene19598_All;Unigene11292_All;Unigene18458_All;Unigene26338_All;Unigene43558_All;Unigene20861_All;Unigene32612_All;Unigene2355_All;Unigene48783_All;Unigene24055_All;Unigene9161_All;Unigene20173_All;Unigene24252_All;Unigene27006_All
cellular_component	membrane	78	Unigene48783_All;Unigene36413_All;Unigene17087_All;Unigene43011_All;Unigene11473_All;Unigene43757_All;Unigene17807_All;Unigene17290_All;Unigene49363_All;Unigene2907_All;Unigene56231_All;Unigene16722_All;Unigene25636_All;Unigene17462_All;Unigene36350_All;Unigene27422_All;Unigene24890_All;Unigene55750_All;Unigene9143_All;Unigene300_All;Unigene27247_All;Unigene9169_All;Unigene12124_All;Unigene42541_…
cellular_component	membrane part	40	Unigene48783_All;Unigene24055_All;Unigene9161_All;Unigene20173_All;Unigene24252_All;Unigene42680_All;Unigene27006_All;Unigene45792_All;Unigene21274_All;Unigene14680_All;Unigene29359_All;Unigene23111_All;Unigene11473_All;Unigene10784_All;Unigene994_All;Unigene43127_All;Unigene22464_All;Unigene5868_All;Unigene26743_All;Unigene25665_All;Unigene26548_All;Unigene17087_All;Unigene5811_All;Unigene16622_…
cellular_component	membrane-enclosed lumen	1	Unigene21557_All
cellular_component	organelle	82	Unigene20173_All;Unigene24252_All;Unigene8690_All;Unigene17395_All;Unigene24342_All;Unigene12440_All;Unigene36178_All;Unigene28992_All;Unigene26548_All;Unigene17087_All;Unigene6575_All;Unigene11292_All;Unigene22014_All;Unigene1509_All;Unigene16198_All;Unigene9506_All;Unigene37992_All;Unigene19623_All;Unigene18458_All;Unigene34162_All;Unigene10766_All;Unigene3869_All;Unigene26093_All;Unigene17832_…
cellular_component	organelle part	18	Unigene20173_All;Unigene24252_All;Unigene11473_All;Unigene52081_All;Unigene24055_All;Unigene9161_All;Unigene48783_All;Unigene36413_All;Unigene17087_All;Unigene43011_All;Unigene43757_All;Unigene17807_All;Unigene17290_All;Unigene26743_All;Unigene2144_All;Unigene14680_All;Unigene5868_All;Unigene21557_All
molecular_function	antioxidant activity	4	Unigene49095_All;Unigene45792_All;Unigene33444_All;Unigene32071_All
molecular_function	binding	145	Unigene6341_All;Unigene52251_All;Unigene17462_All;Unigene7885_All;Unigene9143_All;Unigene50618_All;Unigene26633_All;Unigene1836_All;Unigene21557_All;Unigene14848_All;Unigene26093_All;Unigene32329_All;Unigene23051_All;Unigene454_All;Unigene27156_All;Unigene17473_All;Unigene20165_All;Unigene5390_All;Unigene3706_All;Unigene9441_All;Unigene73_All;Unigene23007_All;Unigene17395_All;Unigene1650_All;Unig…
molecular_function	catalytic activity	186	Unigene12318_All;Unigene18651_All;Unigene42455_All;Unigene48783_All;Unigene38242_All;Unigene7078_All;Unigene27164_All;Unigene7965_All;Unigene35619_All;Unigene55750_All;Unigene45748_All;Unigene38824_All;Unigene14656_All;Unigene1735_All;Unigene6598_All;Unigene2907_All;Unigene49095_All;Unigene36754_All;Unigene17439_All;Unigene27422_All;Unigene23385_All;Unigene8811_All;Unigene33444_All;Unigene27455_A…
molecular_function	enzyme regulator activity	1	Unigene2144_All
molecular_function	molecular transducer activity	14	Unigene29632_All;Unigene2907_All;Unigene43127_All;Unigene18099_All;Unigene15368_All;Unigene4877_All;Unigene257_All;Unigene27156_All;Unigene9169_All;Unigene4299_All;Unigene17337_All;Unigene12300_All;Unigene14705_All;Unigene2581_All
molecular_function	nucleic acid binding transcription factor activity	7	Unigene12209_All;Unigene17395_All;Unigene29332_All;Unigene20692_All;Unigene51181_All;Unigene20165_All;Unigene14378_All
molecular_function	protein binding transcription factor activity	2	Unigene6341_All;Unigene20165_All
molecular_function	receptor activity	2	Unigene9143_All;Unigene27008_All
molecular_function	structural molecule activity	1	Unigene9169_All
molecular_function	transporter activity	26	Unigene24890_All;Unigene37636_All;Unigene26743_All;Unigene17087_All;Unigene5833_All;Unigene29359_All;Unigene17290_All;Unigene994_All;Unigene5868_All;Unigene25665_All;Unigene22507_All;Unigene13213_All;Unigene28284_All;Unigene8339_All;Unigene5115_All;Unigene6038_All;Unigene15283_All;Unigene5811_All;Unigene2445_All;Unigene23676_All;Unigene9204_All;Unigene15064_All;Unigene24772_All;Unigene19871_All;U…
