# Supplementary material for: RNA-Seq derived identification of differential transcription in the chrysanthemum leaf following inoculation with Alternaria tenuissima
Source: BMC Genomics. 2014 Jan 4;15:9. doi: 10.1186/1471-2164-15-9 (PMC3890596; doi:10.1186/1471-2164-15-9)
Supplement: Additional file 4: Table S3 — GO classification of the genes differentially transcribed in the contrast between libraries B and D. [file 1471-2164-15-9-S4.xls]

## Sheet: Supplementary Table S3
Ontology	Class	Numbers_of_B-VS-D	Genes_of_B-VS-D
biological_process	biological regulation	61	Unigene25636_All;Unigene36350_All;Unigene16722_All;Unigene411_All;Unigene5998_All;Unigene24165_All;Unigene20861_All;Unigene17473_All;Unigene2355_All;Unigene6381_All;Unigene26163_All;Unigene14378_All;Unigene12209_All;Unigene2144_All;Unigene35501_All;Unigene4055_All;Unigene22350_All;Unigene11800_All;Unigene32329_All;Unigene3393_All;Unigene23820_All;Unigene17133_All;Unigene8057_All;Unigene5281_All;U…
biological_process	cell killing	1	Unigene2249_All
biological_process	cellular component organization or biogenesis	38	Unigene38793_All;Unigene16722_All;Unigene19954_All;Unigene2084_All;Unigene26462_All;Unigene25922_All;Unigene6200_All;Unigene3945_All;Unigene13997_All;Unigene20925_All;Unigene27364_All;Unigene11305_All;Unigene10080_All;Unigene2213_All;Unigene29161_All;Unigene11219_All;Unigene22464_All;Unigene20668_All;Unigene23722_All;Unigene20363_All;Unigene38741_All;Unigene28179_All;Unigene4250_All;Unigene8068_A…
biological_process	cellular process	379	Unigene38741_All;Unigene28179_All;Unigene4453_All;Unigene51397_All;Unigene62_All;Unigene26384_All;Unigene11320_All;Unigene29074_All;Unigene28882_All;Unigene25636_All;Unigene36350_All;Unigene16722_All;Unigene20861_All;Unigene2355_All;Unigene411_All;Unigene5998_All;Unigene24165_All;Unigene17473_All;Unigene6381_All;Unigene29026_All;Unigene38793_All;Unigene19954_All;Unigene2084_All;Unigene26462_All;U…
biological_process	death	9	Unigene25636_All;Unigene36350_All;Unigene16722_All;Unigene20861_All;Unigene2355_All;Unigene24404_All;Unigene17840_All;Unigene300_All;Unigene12342_All
biological_process	developmental process	45	Unigene23051_All;Unigene38793_All;Unigene16722_All;Unigene19954_All;Unigene2084_All;Unigene26462_All;Unigene27819_All;Unigene11800_All;Unigene11219_All;Unigene16622_All;Unigene20925_All;Unigene55750_All;Unigene2144_All;Unigene4453_All;Unigene26434_All;Unigene51397_All;Unigene50547_All;Unigene12048_All;Unigene21841_All;Unigene10512_All;Unigene23320_All;Unigene22631_All;Unigene14163_All;Unigene1289…
biological_process	establishment of localization	118	Unigene4729_All;Unigene5281_All;Unigene36710_All;Unigene11562_All;Unigene14695_All;Unigene26434_All;Unigene17840_All;Unigene26163_All;Unigene9379_All;Unigene6324_All;Unigene28889_All;Unigene9204_All;Unigene17004_All;Unigene3428_All;Unigene25636_All;Unigene36350_All;Unigene16722_All;Unigene20861_All;Unigene16512_All;Unigene2355_All;Unigene6198_All;Unigene24082_All;Unigene8701_All;Unigene13213_All;…
biological_process	growth	3	Unigene25922_All;Unigene12869_All;Unigene6200_All
biological_process	immune system process	9	Unigene25636_All;Unigene36350_All;Unigene16722_All;Unigene20861_All;Unigene2355_All;Unigene14378_All;Unigene38741_All;Unigene28179_All;Unigene4250_All
biological_process	localization	118	Unigene4729_All;Unigene5281_All;Unigene36710_All;Unigene11562_All;Unigene14695_All;Unigene26434_All;Unigene20706_All;Unigene10938_All;Unigene17840_All;Unigene26163_All;Unigene9379_All;Unigene6324_All;Unigene28889_All;Unigene9204_All;Unigene17004_All;Unigene3428_All;Unigene25636_All;Unigene36350_All;Unigene16722_All;Unigene20861_All;Unigene16512_All;Unigene2355_All;Unigene6198_All;Unigene24082_All…
biological_process	metabolic process	430	Unigene38741_All;Unigene28179_All;Unigene42213_All;Unigene43360_All;Unigene20323_All;Unigene5716_All;Unigene37822_All;Unigene6349_All;Unigene30873_All;Unigene16766_All;Unigene6291_All;Unigene23385_All;Unigene33444_All;Unigene15525_All;Unigene20491_All;Unigene39886_All;Unigene38726_All;Unigene37198_All;Unigene11473_All;Unigene22508_All;Unigene49095_All;Unigene26802_All;Unigene36593_All;Unigene3563…
biological_process	multi-organism process	32	Unigene20925_All;Unigene38741_All;Unigene28179_All;Unigene22631_All;Unigene8932_All;Unigene37822_All;Unigene9592_All;Unigene4171_All;Unigene45181_All;Unigene1747_All;Unigene35349_All;Unigene36228_All;Unigene25636_All;Unigene36350_All;Unigene22508_All;Unigene16722_All;Unigene10080_All;Unigene32329_All;Unigene411_All;Unigene45678_All;Unigene20861_All;Unigene31929_All;Unigene2355_All;Unigene28889_Al…
biological_process	multicellular organismal process	30	Unigene27819_All;Unigene11800_All;Unigene11219_All;Unigene16622_All;Unigene20925_All;Unigene55750_All;Unigene2144_All;Unigene48221_All;Unigene2057_All;Unigene21129_All;Unigene27114_All;Unigene2983_All;Unigene22142_All;Unigene14175_All;Unigene4453_All;Unigene26434_All;Unigene51397_All;Unigene6341_All;Unigene34705_All;Unigene12899_All;Unigene28924_All;Unigene18586_All;Unigene51926_All;Unigene25550_…
biological_process	positive regulation of biological process	1	Unigene14378_All
biological_process	regulation of biological process	43	Unigene25636_All;Unigene36350_All;Unigene16722_All;Unigene411_All;Unigene5998_All;Unigene24165_All;Unigene20861_All;Unigene17473_All;Unigene2355_All;Unigene6381_All;Unigene26163_All;Unigene14378_All;Unigene12209_All;Unigene2144_All;Unigene11800_All;Unigene32329_All;Unigene3393_All;Unigene29026_All;Unigene17462_All;Unigene12532_All;Unigene29332_All;Unigene12796_All;Unigene3257_All;Unigene8297_All;…
biological_process	reproduction	20	Unigene20925_All;Unigene4453_All;Unigene26434_All;Unigene51397_All;Unigene50547_All;Unigene55750_All;Unigene12048_All;Unigene21841_All;Unigene10512_All;Unigene16622_All;Unigene23320_All;Unigene22631_All;Unigene14163_All;Unigene12899_All;Unigene21129_All;Unigene18480_All;Unigene5164_All;Unigene28924_All;Unigene20079_All;Unigene3945_All
biological_process	reproductive process	19	Unigene20925_All;Unigene4453_All;Unigene26434_All;Unigene51397_All;Unigene50547_All;Unigene55750_All;Unigene12048_All;Unigene21841_All;Unigene10512_All;Unigene16622_All;Unigene23320_All;Unigene22631_All;Unigene14163_All;Unigene12899_All;Unigene21129_All;Unigene18480_All;Unigene5164_All;Unigene28924_All;Unigene20079_All
biological_process	response to stimulus	177	Unigene13804_All;Unigene27247_All;Unigene17395_All;Unigene10714_All;Unigene51181_All;Unigene16622_All;Unigene62_All;Unigene19576_All;Unigene26384_All;Unigene4058_All;Unigene4453_All;Unigene51397_All;Unigene11320_All;Unigene29074_All;Unigene25636_All;Unigene36350_All;Unigene16722_All;Unigene20861_All;Unigene2355_All;Unigene411_All;Unigene5998_All;Unigene24165_All;Unigene17473_All;Unigene6381_All;U…
biological_process	rhythmic process	2	Unigene27156_All;Unigene29161_All
biological_process	signaling	42	Unigene25636_All;Unigene36350_All;Unigene16722_All;Unigene411_All;Unigene5998_All;Unigene24165_All;Unigene20861_All;Unigene17473_All;Unigene2355_All;Unigene6381_All;Unigene26163_All;Unigene12532_All;Unigene29332_All;Unigene12796_All;Unigene3257_All;Unigene8297_All;Unigene12632_All;Unigene20692_All;Unigene7226_All;Unigene49133_All;Unigene22162_All;Unigene26093_All;Unigene48221_All;Unigene15511_All…
cellular_component	cell	395	Unigene29161_All;Unigene26008_All;Unigene13007_All;Unigene28938_All;Unigene26183_All;Unigene28962_All;Unigene5164_All;Unigene11015_All;Unigene28821_All;Unigene28906_All;Unigene17001_All;Unigene27151_All;Unigene11310_All;Unigene24252_All;Unigene7949_All;Unigene17288_All;Unigene20173_All;Unigene8291_All;Unigene29138_All;Unigene2021_All;Unigene2113_All;Unigene45022_All;Unigene27002_All;Unigene9506_A…
cellular_component	cell part	395	Unigene29161_All;Unigene26008_All;Unigene13007_All;Unigene28938_All;Unigene26183_All;Unigene28962_All;Unigene5164_All;Unigene11015_All;Unigene28821_All;Unigene28906_All;Unigene17001_All;Unigene27151_All;Unigene11310_All;Unigene24252_All;Unigene7949_All;Unigene17288_All;Unigene20173_All;Unigene8291_All;Unigene29138_All;Unigene2021_All;Unigene2113_All;Unigene45022_All;Unigene27002_All;Unigene9506_A…
cellular_component	extracellular region	23	Unigene4453_All;Unigene26056_All;Unigene9506_All;Unigene7245_All;Unigene23283_All;Unigene2248_All;Unigene2201_All;Unigene29161_All;Unigene11310_All;Unigene11198_All;Unigene6599_All;Unigene26073_All;Unigene29074_All;Unigene8222_All;Unigene523_All;Unigene20162_All;Unigene20145_All;Unigene14304_All;Unigene29089_All;Unigene28882_All;Unigene26218_All;Unigene2173_All;Unigene11219_All
cellular_component	macromolecular complex	81	Unigene29161_All;Unigene26008_All;Unigene13007_All;Unigene28938_All;Unigene26183_All;Unigene28962_All;Unigene5164_All;Unigene11015_All;Unigene28821_All;Unigene28906_All;Unigene17001_All;Unigene31734_All;Unigene22631_All;Unigene2201_All;Unigene29074_All;Unigene4998_All;Unigene52251_All;Unigene25636_All;Unigene36350_All;Unigene16722_All;Unigene7015_All;Unigene11292_All;Unigene43558_All;Unigene36178…
cellular_component	membrane	234	Unigene25922_All;Unigene6200_All;Unigene48782_All;Unigene48783_All;Unigene12532_All;Unigene45181_All;Unigene52560_All;Unigene38741_All;Unigene29556_All;Unigene11473_All;Unigene36413_All;Unigene12796_All;Unigene15475_All;Unigene43757_All;Unigene16612_All;Unigene5755_All;Unigene17087_All;Unigene43011_All;Unigene27001_All;Unigene26229_All;Unigene8297_All;Unigene28179_All;Unigene23096_All;Unigene1699…
cellular_component	membrane part	121	Unigene25922_All;Unigene6200_All;Unigene48782_All;Unigene48783_All;Unigene22743_All;Unigene7557_All;Unigene9161_All;Unigene15993_All;Unigene24055_All;Unigene17288_All;Unigene20173_All;Unigene7947_All;Unigene11779_All;Unigene27242_All;Unigene26673_All;Unigene28981_All;Unigene16922_All;Unigene24252_All;Unigene2120_All;Unigene5049_All;Unigene1939_All;Unigene11331_All;Unigene29109_All;Unigene8283_All…
cellular_component	membrane-enclosed lumen	1	Unigene8061_All
cellular_component	organelle	325	Unigene27151_All;Unigene29161_All;Unigene11310_All;Unigene24252_All;Unigene7949_All;Unigene17288_All;Unigene20173_All;Unigene8291_All;Unigene29138_All;Unigene4171_All;Unigene7226_All;Unigene49133_All;Unigene45181_All;Unigene9677_All;Unigene1747_All;Unigene3821_All;Unigene13804_All;Unigene17930_All;Unigene24342_All;Unigene22162_All;Unigene17840_All;Unigene6575_All;Unigene52189_All;Unigene721_All;U…
cellular_component	organelle part	147	Unigene27151_All;Unigene29161_All;Unigene11310_All;Unigene24252_All;Unigene7949_All;Unigene17288_All;Unigene20173_All;Unigene8291_All;Unigene29138_All;Unigene31734_All;Unigene4998_All;Unigene16512_All;Unigene52560_All;Unigene11473_All;Unigene5755_All;Unigene12899_All;Unigene22743_All;Unigene7557_All;Unigene9161_All;Unigene15993_All;Unigene24055_All;Unigene22967_All;Unigene2248_All;Unigene28981_Al…
molecular_function	antioxidant activity	8	Unigene2189_All;Unigene33444_All;Unigene49095_All;Unigene45792_All;Unigene32071_All;Unigene12359_All;Unigene28813_All;Unigene7245_All
molecular_function	binding	386	Unigene37501_All;Unigene52251_All;Unigene23051_All;Unigene6341_All;Unigene24971_All;Unigene10080_All;Unigene13824_All;Unigene26633_All;Unigene50618_All;Unigene4574_All;Unigene26434_All;Unigene32329_All;Unigene55763_All;Unigene7885_All;Unigene73_All;Unigene14848_All;Unigene16612_All;Unigene17462_All;Unigene26093_All;Unigene454_All;Unigene27156_All;Unigene23008_All;Unigene21486_All;Unigene20706_All…
molecular_function	catalytic activity	476	Unigene8265_All;Unigene37822_All;Unigene12318_All;Unigene9592_All;Unigene8006_All;Unigene2201_All;Unigene24370_All;Unigene38242_All;Unigene48782_All;Unigene10158_All;Unigene55750_All;Unigene35619_All;Unigene48783_All;Unigene27164_All;Unigene42455_All;Unigene5894_All;Unigene45748_All;Unigene7965_All;Unigene10792_All;Unigene7078_All;Unigene30864_All;Unigene21797_All;Unigene20925_All;Unigene1735_All…
molecular_function	electron carrier activity	3	Unigene28981_All;Unigene16922_All;Unigene6395_All
molecular_function	enzyme regulator activity	4	Unigene45971_All;Unigene2144_All;Unigene8057_All;Unigene2950_All
molecular_function	molecular transducer activity	24	Unigene7226_All;Unigene49133_All;Unigene22162_All;Unigene29632_All;Unigene12532_All;Unigene13398_All;Unigene12823_All;Unigene12796_All;Unigene6851_All;Unigene15368_All;Unigene18099_All;Unigene27156_All;Unigene257_All;Unigene21486_All;Unigene8297_All;Unigene21129_All;Unigene55939_All;Unigene14705_All;Unigene12300_All;Unigene17337_All;Unigene9169_All;Unigene2581_All;Unigene11320_All;Unigene16991_All
molecular_function	nucleic acid binding transcription factor activity	15	Unigene4509_All;Unigene12209_All;Unigene17930_All;Unigene29332_All;Unigene17395_All;Unigene2779_All;Unigene31165_All;Unigene51181_All;Unigene14378_All;Unigene12632_All;Unigene20692_All;Unigene8061_All;Unigene17007_All;Unigene28924_All;Unigene9553_All
molecular_function	protein binding transcription factor activity	2	Unigene9553_All;Unigene6341_All
molecular_function	receptor activity	1	Unigene27008_All
molecular_function	structural molecule activity	15	Unigene9169_All;Unigene26008_All;Unigene13007_All;Unigene28938_All;Unigene26183_All;Unigene4998_All;Unigene8296_All;Unigene1993_All;Unigene5164_All;Unigene11015_All;Unigene16967_All;Unigene28906_All;Unigene17001_All;Unigene5372_All;Unigene31734_All
molecular_function	transporter activity	82	Unigene24890_All;Unigene37636_All;Unigene42213_All;Unigene36196_All;Unigene4336_All;Unigene17087_All;Unigene26743_All;Unigene29556_All;Unigene26229_All;Unigene4250_All;Unigene29026_All;Unigene21808_All;Unigene5833_All;Unigene48859_All;Unigene29359_All;Unigene41554_All;Unigene47264_All;Unigene26163_All;Unigene26013_All;Unigene120_All;Unigene19576_All;Unigene4729_All;Unigene52758_All;Unigene994_All…
