# Supplementary material for: RNA-Seq derived identification of differential transcription in the chrysanthemum leaf following inoculation with Alternaria tenuissima
Source: BMC Genomics. 2014 Jan 4;15:9. doi: 10.1186/1471-2164-15-9 (PMC3890596; doi:10.1186/1471-2164-15-9)
Supplement: Additional file 5: Table S4 — GO classification of the genes differentially transcribed in the contrast between libraries C and D. [file 1471-2164-15-9-S5.xls]

## Sheet: Supplementary Table S4
Ontology	Class	Numbers_of_C-VS-D	Genes_of_C-VS-D
biological_process	biological regulation	10	Unigene5947_All;Unigene11800_All;Unigene32329_All;Unigene3393_All;Unigene29332_All;Unigene14187_All;Unigene31929_All;Unigene14340_All;Unigene24237_All;Unigene14159_All
biological_process	cell killing	1	Unigene2249_All
biological_process	cellular component organization or biogenesis	11	Unigene38793_All;Unigene26462_All;Unigene8279_All;Unigene26057_All;Unigene5370_All;Unigene18357_All;Unigene2213_All;Unigene20668_All;Unigene17253_All;Unigene38741_All;Unigene28938_All
biological_process	cellular process	79	Unigene38741_All;Unigene4453_All;Unigene38793_All;Unigene26462_All;Unigene8279_All;Unigene4201_All;Unigene35515_All;Unigene27030_All;Unigene8232_All;Unigene26100_All;Unigene29019_All;Unigene5947_All;Unigene24055_All;Unigene26057_All;Unigene5370_All;Unigene17227_All;Unigene6198_All;Unigene2751_All;Unigene22967_All;Unigene24082_All;Unigene3477_All;Unigene29426_All;Unigene23770_All;Unigene20498_All;…
biological_process	death	1	Unigene12342_All
biological_process	developmental process	18	Unigene23051_All;Unigene38793_All;Unigene26462_All;Unigene8279_All;Unigene11800_All;Unigene27819_All;Unigene4453_All;Unigene29079_All;Unigene50547_All;Unigene12048_All;Unigene21841_All;Unigene20141_All;Unigene17241_All;Unigene20180_All;Unigene14958_All;Unigene14267_All;Unigene24237_All;Unigene5370_All
biological_process	establishment of localization	21	Unigene4729_All;Unigene5947_All;Unigene6198_All;Unigene24082_All;Unigene38741_All;Unigene11069_All;Unigene4336_All;Unigene19871_All;Unigene48806_All;Unigene18024_All;Unigene50547_All;Unigene19853_All;Unigene48859_All;Unigene14467_All;Unigene20238_All;Unigene6038_All;Unigene30934_All;Unigene31107_All;Unigene1395_All;Unigene26949_All;Unigene10938_All
biological_process	growth	1	Unigene26057_All
biological_process	immune system process	1	Unigene38741_All
biological_process	localization	22	Unigene4729_All;Unigene10938_All;Unigene5947_All;Unigene28985_All;Unigene6198_All;Unigene24082_All;Unigene38741_All;Unigene11069_All;Unigene4336_All;Unigene19871_All;Unigene48806_All;Unigene18024_All;Unigene50547_All;Unigene19853_All;Unigene48859_All;Unigene14467_All;Unigene20238_All;Unigene6038_All;Unigene30934_All;Unigene31107_All;Unigene1395_All;Unigene26949_All
biological_process	metabolic process	115	Unigene38741_All;Unigene42498_All;Unigene20491_All;Unigene6349_All;Unigene37822_All;Unigene38726_All;Unigene38219_All;Unigene5716_All;Unigene20323_All;Unigene16766_All;Unigene33444_All;Unigene19871_All;Unigene48806_All;Unigene28813_All;Unigene29296_All;Unigene4574_All;Unigene18024_All;Unigene23385_All;Unigene9592_All;Unigene6519_All;Unigene30873_All;Unigene6291_All;Unigene21570_All;Unigene36593_A…
biological_process	multi-organism process	8	Unigene38741_All;Unigene37822_All;Unigene9592_All;Unigene1747_All;Unigene4171_All;Unigene31929_All;Unigene32329_All;Unigene11198_All
biological_process	multicellular organismal process	9	Unigene11800_All;Unigene27819_All;Unigene4453_All;Unigene29079_All;Unigene14958_All;Unigene14267_All;Unigene20141_All;Unigene20180_All;Unigene19853_All
biological_process	regulation of biological process	6	Unigene5947_All;Unigene11800_All;Unigene32329_All;Unigene3393_All;Unigene29332_All;Unigene31929_All
biological_process	reproduction	8	Unigene4453_All;Unigene50547_All;Unigene12048_All;Unigene21841_All;Unigene20141_All;Unigene17241_All;Unigene20180_All;Unigene5370_All
biological_process	reproductive process	7	Unigene4453_All;Unigene50547_All;Unigene12048_All;Unigene21841_All;Unigene20141_All;Unigene17241_All;Unigene20180_All
biological_process	response to stimulus	45	Unigene4453_All;Unigene5947_All;Unigene37822_All;Unigene9592_All;Unigene2248_All;Unigene1747_All;Unigene4171_All;Unigene30934_All;Unigene14340_All;Unigene33444_All;Unigene13090_All;Unigene7245_All;Unigene28813_All;Unigene21841_All;Unigene23385_All;Unigene30873_All;Unigene17691_All;Unigene12318_All;Unigene5070_All;Unigene27468_All;Unigene2751_All;Unigene28971_All;Unigene27185_All;Unigene29018_All;…
biological_process	signaling	4	Unigene5947_All;Unigene29332_All;Unigene28985_All;Unigene27030_All
cellular_component	cell	95	Unigene26008_All;Unigene11015_All;Unigene28938_All;Unigene2021_All;Unigene18357_All;Unigene8222_All;Unigene2318_All;Unigene29155_All;Unigene27511_All;Unigene2173_All;Unigene8232_All;Unigene1747_All;Unigene4171_All;Unigene12342_All;Unigene17054_All;Unigene31929_All;Unigene27684_All;Unigene14301_All;Unigene15152_All;Unigene5360_All;Unigene17144_All;Unigene20141_All;Unigene29079_All;Unigene8313_All;…
cellular_component	cell junction	1	Unigene8232_All
cellular_component	cell part	95	Unigene26008_All;Unigene11015_All;Unigene28938_All;Unigene2021_All;Unigene18357_All;Unigene8222_All;Unigene2318_All;Unigene29155_All;Unigene27511_All;Unigene2173_All;Unigene8232_All;Unigene1747_All;Unigene4171_All;Unigene12342_All;Unigene17054_All;Unigene31929_All;Unigene27684_All;Unigene14301_All;Unigene15152_All;Unigene5360_All;Unigene17144_All;Unigene20141_All;Unigene29079_All;Unigene8313_All;…
cellular_component	extracellular region	11	Unigene7245_All;Unigene4453_All;Unigene27030_All;Unigene14187_All;Unigene8222_All;Unigene29155_All;Unigene2173_All;Unigene11198_All;Unigene20162_All;Unigene17253_All;Unigene2248_All
cellular_component	macromolecular complex	8	Unigene26008_All;Unigene11015_All;Unigene28938_All;Unigene24055_All;Unigene28981_All;Unigene16922_All;Unigene22953_All;Unigene2120_All
cellular_component	membrane	39	Unigene5755_All;Unigene38741_All;Unigene5947_All;Unigene14301_All;Unigene11069_All;Unigene21785_All;Unigene35515_All;Unigene29142_All;Unigene17171_All;Unigene14159_All;Unigene26100_All;Unigene16982_All;Unigene24055_All;Unigene28981_All;Unigene16922_All;Unigene22953_All;Unigene2120_All;Unigene24082_All;Unigene17144_All;Unigene19915_All;Unigene2173_All;Unigene5085_All;Unigene8232_All;Unigene10938_A…
cellular_component	membrane part	29	Unigene24055_All;Unigene28981_All;Unigene16922_All;Unigene22953_All;Unigene2120_All;Unigene17144_All;Unigene19915_All;Unigene2173_All;Unigene5085_All;Unigene8232_All;Unigene10938_All;Unigene30934_All;Unigene4336_All;Unigene48859_All;Unigene4686_All;Unigene14467_All;Unigene16929_All;Unigene19871_All;Unigene48806_All;Unigene20238_All;Unigene18024_All;Unigene5947_All;Unigene31107_All;Unigene4729_All…
cellular_component	organelle	66	Unigene1747_All;Unigene4171_All;Unigene12342_All;Unigene17054_All;Unigene31929_All;Unigene27684_All;Unigene14301_All;Unigene15152_All;Unigene5360_All;Unigene17144_All;Unigene20141_All;Unigene29079_All;Unigene8313_All;Unigene11768_All;Unigene20180_All;Unigene5085_All;Unigene8232_All;Unigene3106_All;Unigene28757_All;Unigene29019_All;Unigene5755_All;Unigene29125_All;Unigene28981_All;Unigene16922_All…
cellular_component	organelle part	22	Unigene5755_All;Unigene29125_All;Unigene28981_All;Unigene16922_All;Unigene22967_All;Unigene11198_All;Unigene26008_All;Unigene24055_All;Unigene2248_All;Unigene2120_All;Unigene2021_All;Unigene38741_All;Unigene5947_All;Unigene14301_All;Unigene16982_All;Unigene14340_All;Unigene12048_All;Unigene1948_All;Unigene3209_All;Unigene2716_All;Unigene28938_All;Unigene24082_All
molecular_function	antioxidant activity	4	Unigene33444_All;Unigene7245_All;Unigene28813_All;Unigene5360_All
molecular_function	binding	101	Unigene23051_All;Unigene4574_All;Unigene21570_All;Unigene32329_All;Unigene18530_All;Unigene8150_All;Unigene11330_All;Unigene3209_All;Unigene10938_All;Unigene9553_All;Unigene3528_All;Unigene28985_All;Unigene19581_All;Unigene29332_All;Unigene15152_All;Unigene4336_All;Unigene2751_All;Unigene29426_All;Unigene17054_All;Unigene31929_All;Unigene14187_All;Unigene6349_All;Unigene34207_All;Unigene38219_All…
molecular_function	catalytic activity	151	Unigene37822_All;Unigene9592_All;Unigene12318_All;Unigene5894_All;Unigene10158_All;Unigene38242_All;Unigene21797_All;Unigene30864_All;Unigene28757_All;Unigene13680_All;Unigene20392_All;Unigene33444_All;Unigene7245_All;Unigene5949_All;Unigene28813_All;Unigene52465_All;Unigene3546_All;Unigene23385_All;Unigene10921_All;Unigene28936_All;Unigene5360_All;Unigene13987_All;Unigene29426_All;Unigene4336_Al…
molecular_function	electron carrier activity	2	Unigene28981_All;Unigene16922_All
molecular_function	enzyme regulator activity	3	Unigene27483_All;Unigene20721_All;Unigene18357_All
molecular_function	nucleic acid binding transcription factor activity	3	Unigene2779_All;Unigene29332_All;Unigene9553_All
molecular_function	protein binding transcription factor activity	1	Unigene9553_All
molecular_function	structural molecule activity	3	Unigene26008_All;Unigene11015_All;Unigene28938_All
molecular_function	transporter activity	16	Unigene4336_All;Unigene48859_All;Unigene5947_All;Unigene4729_All;Unigene38741_All;Unigene20238_All;Unigene6038_All;Unigene24082_All;Unigene30934_All;Unigene50547_All;Unigene11069_All;Unigene19871_All;Unigene48806_All;Unigene19118_All;Unigene26949_All;Unigene18024_All
