# Supplementary material for: RNA-Seq derived identification of differential transcription in the chrysanthemum leaf following inoculation with Alternaria tenuissima
Source: BMC Genomics. 2014 Jan 4;15:9. doi: 10.1186/1471-2164-15-9 (PMC3890596; doi:10.1186/1471-2164-15-9)
Supplement: Additional file 6: Table S5 — Genes differentially transcribed in the contrast between libraries A and B. The criteria applied for assigning significance were: P-value < 0.05, FDR ≤ 0.001, and estimated absolute |log2Ratio(B/A)| ≥ 1. Genes listed in descending order of absolute |log2Ratio(B/A)|. GeneIDs retrieved from the Chrysanthemum Reference Sequence Database. Annotation of unigene sequences performed using BlastX (E <10). The “GeneLength” column gives the length of exon sequence. A- and B expression: frequency of unigene transcripts in libraries A and B, respectively. A- and B-RPKM: reads per kb per million reads for each unigene in libraries A and B, respectively. Log2 Ratio(B/A): the ratio between the RPKM in B and the RPKM in A. Up-Down-Regulation(B/A), P-value and FDR of each gene are also shown. KEGG: annotation according to the KEGG database by BLAST. Blast nr: identification of homologues in GenBank. GO Component, GO Function and Go Process: ontology information of Cellular Components, Molecular Function and Biological Processes of Gene-corresponding GO terms. “-”: no hit. [file 1471-2164-15-9-S6.xls]

## Sheet: Supplementary Table S6
GeneID	Gene_length	A-Expression	B-Expression	A-RPKM	B-RPKM	log2 Ratio(B/A)	Up-Down-Regulation(B/A)	P-value	FDR	KEGG Orthology	GO Component	GO Function	GO Process	Blast nr
Unigene1280_All	270	11	84	8.13477	66.3569	3.02807	Up	2.09e-16	6.32e-14	-	-	-	-	gi|224102779|ref|XP_002334125.1|/1.88473e-13/predicted protein [Populus trichocarpa]
Unigene52202_All	446	70	169	31.3386	80.8207	1.36678	Up	2.76e-12	5.8e-10	-	-	-	-	gi|225451485|ref|XP_002271244.1|/1.21185e-12/PREDICTED: uncharacterized protein LOC100263446 [Vitis vinifera]
Unigene8358_All	1260	309	746	48.9671	126.281	1.36676	Up	5.66e-49	5.29e-46	-	-	-	-	gi|357514961|ref|XP_003627769.1|/4.86062e-69/Pierisin [Medicago truncatula]
Unigene36497_All	269	492	1120	365.199	888.048	1.28196	Up	5.88e-66	7.85e-63	-	-	GO:0004866//endopeptidase inhibitor activity	GO:0051346//negative regulation of hydrolase activity	gi|4929216|gb|AAD33907.1|AF143677_1/1.18052e-15/cysteine proteinase inhibitor [Artemisia vulgaris]
Unigene22287_All	288	50	110	34.6652	81.465	1.23269	Up	2.01e-07	2.33e-05	-	-	-	-	gi|225435062|ref|XP_002284384.1|/1.07464e-29/PREDICTED: zinc finger protein ZAT11 [Vitis vinifera]
Unigene8181_All	713	426	904	119.299	270.427	1.18066	Up	2.88e-47	2.52e-44	-	-	-	-	gi|242083458|ref|XP_002442154.1|/1.49281e-24/hypothetical protein SORBIDRAFT_08g015240 [Sorghum bicolor]
CL10674	1249	75	156	11.9899	26.6399	1.15177	Up	4.34e-09	6.32e-07	-	-	-	-
Unigene19964_All	746	337	699	90.2002	199.852	1.14773	Up	2.24e-35	1.51e-32	-	-	-	GO:0051234//establishment of localization	gi|337730997|gb|AEI70830.1|/2.26834e-42/non-specific lipid-transfer protein [Helianthus annuus]
CL11336	1822	1402	2904	153.644	339.953	1.14574	Up	6.28e-141	1.6e-137	-	-	-	-
Unigene14556_All	448	44	91	19.6106	43.3246	1.14355	Up	8.53e-06	0.000724008	-	-	-	-	gi|224065244|ref|XP_002301735.1|/1.691e-14/predicted protein [Populus trichocarpa]
Unigene17309_All	1431	479	972	66.8363	144.876	1.11612	Up	1.82e-46	1.55e-43	-	-	-	-	gi|255545349|ref|XP_002513735.1|/4.91742e-52/conserved hypothetical protein [Ricinus communis]
Unigene40710_All	205	180	361	175.321	375.599	1.09919	Up	7.28e-18	2.35e-15	-	-	-	-
Unigene15214_All	2159	61	122	5.64149	12.0525	1.09519	Up	6.29e-07	6.52e-05	K01193|1|0.0|726|vvi:100256970|beta-fructofuranosidase [EC:3.2.1.26]	-	GO:0004553//hydrolase activity, hydrolyzing O-glycosyl compounds	GO:0008152//metabolic process	gi|2558528|emb|CAA70855.1|/0/sucrose sucrose 1-fructosyltransferase [Cynara cardunculus var. scolymus]
CL9879	1633	1413	2804	172.772	366.237	1.08391	Up	1.27e-124	2.97e-121	-	-	-	-
Unigene29719_All	384	71	139	36.9185	77.2066	1.06438	Up	2.02e-07	2.33e-05	-	-	-	-
Unigene19907_All	614	163	316	53.0073	109.771	1.05024	Up	8.42e-15	2.26e-12	K13993|1|8e-61|231|rcu:RCOM_0497680|HSP20 family protein	GO:0044424//intracellular part	-	GO:0050896//response to stimulus	gi|255579096|ref|XP_002530396.1|/8.1095e-60/heat-shock protein, putative [Ricinus communis]
Unigene21915_All	406	107	205	52.6228	107.696	1.0332	Up	7.08e-10	1.16e-07	-	-	-	-	gi|359485811|ref|XP_003633339.1|/4.68572e-17/PREDICTED: uncharacterized protein LOC100853006 [Vitis vinifera]
Unigene12477_All	1084	2527	4820	465.471	948.393	1.02679	Up	6.87e-195	2.57e-191	-	-	-	-
Unigene10921_All	1008	722	1369	143.019	289.677	1.01824	Up	5.88e-56	6.23e-53	K00430|1|4e-107|385|vvi:100259700|peroxidase [EC:1.11.1.7]	-	GO:0046872//metal ion binding;GO:0003824//catalytic activity	-	gi|75317444|sp|Q4W1I8.1|PER1_ZINEL/3.25044e-123/RecName: Full=Basic peroxidase; AltName: Full=ZePrx33.44; AltName: Full=ZePrx34.70; Flags: Precursor
Unigene51640_All	252	130	244	103.005	206.519	1.00356	Up	5.13e-11	9.65e-09	-	-	-	GO:0050896//response to stimulus	gi|225424268|ref|XP_002284538.1|/2.0473e-12/PREDICTED: MLP-like protein 28-like isoform 1 [Vitis vinifera]
Unigene39564_All	232	74	0	63.6884	0.01	-12.6368	Down	6.03e-22	2.47e-19	-	-	-	-
Unigene23675_All	523	68	0	25.9611	0.01	-11.3421	Down	3.18e-20	1.14e-17	-	-	-	-
Unigene19019_All	282	31	0	21.9497	0.01	-11.1	Down	1.32e-09	2.11e-07	-	-	-	-
CL3861	1172	98	0	16.6961	0.01	-10.7053	Down	7.84e-29	4.15e-26	-	-	-	-
Unigene6720_All	526	43	0	16.323	0.01	-10.6727	Down	4.74e-13	1.07e-10	-	-	-	-
Unigene14956_All	466	23	0	9.85504	0.01	-9.94472	Down	2.6e-07	2.94e-05	-	-	-	-	gi|11322245|emb|CAC16734.1|/1.54261e-43/arabinogalactan protein [Daucus carota]
Unigene15635_All	1443	45	0	6.22677	0.01	-9.28234	Down	1.26e-13	3.06e-11	K00688|1|4e-07|54.7|vcn:VOLCADRAFT_89705|starch phosphorylase [EC:2.4.1.1]	-	GO:0031406//carboxylic acid binding	-	gi|255547636|ref|XP_002514875.1|/0/amino acid binding protein, putative [Ricinus communis]
Unigene27030_All	1294	28	0	4.32056	0.01	-8.75508	Down	9.55e-09	1.33e-06	K13420|1|3e-35|147|rcu:RCOM_0633880|LRR receptor-like serine/threonine-protein kinase FLS2 [EC:2.7.11.1]	GO:0005576//extracellular region;GO:0030312//external encapsulating structure;GO:0009536//plastid	GO:0016491//oxidoreductase activity	GO:0009987//cellular process;GO:0008152//metabolic process;GO:0023052//signaling	gi|359806061|ref|NP_001240925.1|/5.49131e-132/DNA-damage-repair/toleration protein DRT100-like precursor [Glycine max]
CL3930	1436	31	0	4.31046	0.01	-8.7517	Down	1.32e-09	2.1e-07	-	-	-	-
Unigene14233_All	1097	23	0	4.18637	0.01	-8.70956	Down	2.6e-07	2.94e-05	K09755|1|3e-33|140|vvi:100267863|ferulate-5-hydroxylase [EC:1.14.-.-];K05280|2|8e-33|139|osa:4348304|flavonoid 3'-monooxygenase [EC:1.14.13.21];K13083|3|1e-32|139|mtr:MTR_144s0009|cytochrome P450, family 75, subfamily A (flavonoid 3',5'-hydroxylase) [EC:1.14.13.88]	-	GO:0046872//metal ion binding;GO:0016491//oxidoreductase activity	-	gi|86753682|gb|ABD15097.1|/9.82479e-76/putative heme-binding cytochrome P450 [Artemisia annua]
CL5456	728	1581	4	433.628	1.17192	-8.53143	Down	0	0	-	-	-	-
Unigene24517_All	1384	25	0	3.60679	0.01	-8.49457	Down	6.93e-08	8.47e-06	K00514|1|5e-25|114|rcu:RCOM_1428040|zeta-carotene desaturase [EC:1.3.5.6];K01206|2|2e-22|105|ath:AT1G67830|alpha-L-fucosidase [EC:3.2.1.51]	GO:0031410//cytoplasmic vesicle	GO:0016787//hydrolase activity	GO:0044238//primary metabolic process	gi|359493337|ref|XP_002278219.2|/7.05731e-141/PREDICTED: GDSL esterase/lipase At1g71691-like [Vitis vinifera]
CL11839	1777	31	0	3.4833	0.01	-8.44431	Down	1.32e-09	2.1e-07	-	-	-	-
CL5181	1778	31	0	3.36769	0.01	-8.39562	Down	1.32e-09	2.09e-07	-	-	-	-
CL2186	1672	22	0	2.62726	0.01	-8.03741	Down	5.03e-07	5.34e-05	-	-	-	-
Unigene26185_All	1416	5080	30	716.336	4.51886	-7.30853	Down	0	0	K01206|1|2e-19|95.5|ath:AT1G67830|alpha-L-fucosidase [EC:3.2.1.51];K00514|3|1e-17|89.7|rcu:RCOM_1428040|zeta-carotene desaturase [EC:1.3.5.6]	GO:0044464//cell part	GO:0016787//hydrolase activity	GO:0044238//primary metabolic process	gi|255562023|ref|XP_002522020.1|/2.57476e-162/zinc finger protein, putative [Ricinus communis]
Unigene35477_All	202	47	1	46.4583	1.05589	-5.4594	Down	8.16e-13	1.79e-10	-	-	-	-
CL7629	1902	44	1	4.61911	0.11214	-5.36424	Down	5.57e-12	1.13e-09	-	-	-	-
CL1224	1744	38	1	4.35064	0.122299	-5.15274	Down	2.56e-10	4.45e-08	-	-	-	-
Unigene2883_All	432	35	1	16.1771	0.493727	-5.0341	Down	1.72e-09	2.68e-07	-	-	-	-
Unigene12404_All	963	29	1	6.01296	0.221485	-4.76279	Down	7.64e-08	9.28e-06	-	-	-	-
Unigene14274_All	1080	56	2	10.3533	0.394982	-4.71217	Down	3.66e-14	9.17e-12	-	-	-	-	gi|225427942|ref|XP_002276017.1|/7.94309e-46/PREDICTED: uncharacterized protein LOC100257238 [Vitis vinifera]
Unigene8848_All	486	27	1	11.0929	0.438869	-4.6597	Down	2.69e-07	3.03e-05	-	GO:0043231//intracellular membrane-bounded organelle	-	-	gi|225426596|ref|XP_002280209.1|/4.0735e-61/PREDICTED: uncharacterized protein LOC100242761 [Vitis vinifera]
Unigene25812_All	948	277	11	58.3429	2.47489	-4.55912	Down	2.91e-64	3.71e-61	-	-	-	-	gi|390985898|gb|AFM35695.1|/5.20908e-27/nonspecific lipid transfer protein [Vitis pseudoreticulata]
CL8347	1328	724	31	108.857	5.34951	-4.34689	Down	3.59e-163	1.01e-159	-	-	-	-
Unigene48867_All	341	21	1	12.2965	0.625484	-4.29713	Down	1.13e-05	0.000927813	-	GO:0031410//cytoplasmic vesicle	GO:0016788//hydrolase activity, acting on ester bonds	GO:0044238//primary metabolic process	gi|255582259|ref|XP_002531921.1|/5.03393e-43/zinc finger protein, putative [Ricinus communis]
CL7988	1391	56	3	8.03854	0.460008	-4.1272	Down	3.61e-13	8.29e-11	-	-	-	-
Unigene14301_All	1501	31	2	4.1238	0.284197	-3.85901	Down	1.84e-07	2.13e-05	K10257|1|5e-175|612|vvi:100243349|omega-3 fatty acid desaturase (delta-15 desaturase) [EC:1.14.19.-]	GO:0031090//organelle membrane;GO:0043231//intracellular membrane-bounded organelle;GO:0031224//intrinsic to membrane	GO:0016705//oxidoreductase activity, acting on paired donors, with incorporation or reduction of molecular oxygen	GO:0006631//fatty acid metabolic process	gi|76803810|gb|ABA55806.1|/0/omega-3 fatty acid desaturase [Crepis alpina]
Unigene20007_All	695	30	2	8.61892	0.613785	-3.8117	Down	3.36e-07	3.7e-05	K08360|1|1e-69|260|pop:POPTR_726758|cytochrome b-561	-	-	-	gi|224108215|ref|XP_002314762.1|/1.23962e-68/predicted protein [Populus trichocarpa]
CL14644	2250	58	4	5.14709	0.379182	-3.76279	Down	8.24e-13	1.8e-10	-	-	-	-
CL7907	1813	43	3	4.73573	0.352935	-3.74611	Down	9.33e-10	1.53e-07	-	-	-	-
Unigene8756_All	585	28	2	9.55694	0.729197	-3.71217	Down	1.11e-06	0.000110615	-	-	-	-	gi|255565497|ref|XP_002523739.1|/2.73707e-30/conserved hypothetical protein [Ricinus communis]
CL14756	2039	27	2	2.64401	0.209211	-3.6597	Down	2.02e-06	0.000192984	-	-	-	-
CL9130	2088	108	8	10.3278	0.817204	-3.6597	Down	2.34e-22	1.01e-19	-	-	-	-
Unigene5332_All	1446	464	35	64.0717	5.16262	-3.63351	Down	6.1e-91	1.18e-87	K00514|1|8e-47|186|rcu:RCOM_1428040|zeta-carotene desaturase [EC:1.3.5.6];K01206|2|2e-32|138|aly:ARALYDRAFT_475890|alpha-L-fucosidase [EC:3.2.1.51]	GO:0031410//cytoplasmic vesicle	GO:0016787//hydrolase activity	-	gi|297733630|emb|CBI14877.3|/3.58727e-143/unnamed protein product [Vitis vinifera]
CL11046	1137	25	2	4.39032	0.375181	-3.54867	Down	6.63e-06	0.00057177	-	-	-	-
Unigene17166_All	1732	174	14	20.0594	1.72405	-3.5404	Down	2.65e-34	1.77e-31	-	-	GO:0016491//oxidoreductase activity	-	gi|255555755|ref|XP_002518913.1|/1.20907e-180/Galactose oxidase precursor, putative [Ricinus communis]
CL12752	1305	24	2	3.67212	0.326881	-3.48978	Down	1.19e-05	0.000971298	-	-	-	-
Unigene9504_All	907	48	4	10.567	0.94064	-3.48978	Down	3.04e-10	5.22e-08	-	-	-	-	gi|356497732|ref|XP_003517713.1|/2.41579e-18/PREDICTED: uncharacterized protein LOC100798784 [Glycine max]
Unigene12503_All	882	46	4	10.4137	0.967302	-3.42837	Down	9.77e-10	1.58e-07	-	GO:0030312//external encapsulating structure;GO:0031410//cytoplasmic vesicle	-	-	gi|225426578|ref|XP_002279898.1|/6.92123e-63/PREDICTED: putative aminoacrylate hydrolase RutD [Vitis vinifera]
Unigene2082_All	827	45	4	10.8648	1.03163	-3.39667	Down	1.75e-09	2.71e-07	K13993|1|7e-22|102|ath:AT5G20970|HSP20 family protein	-	-	-	gi|224132136|ref|XP_002328194.1|/8.97308e-30/predicted protein [Populus trichocarpa]
Unigene14187_All	2770	313	28	22.5622	2.156	-3.38748	Down	2.42e-58	2.72e-55	K11262|1|1e-09|64.3|aly:ARALYDRAFT_473714|acetyl-CoA carboxylase / biotin carboxylase [EC:6.4.1.2 6.3.4.14]	GO:0005576//extracellular region;GO:0031410//cytoplasmic vesicle	GO:0004175//endopeptidase activity;GO:0005515//protein binding	GO:0019538//protein metabolic process;GO:0044092//negative regulation of molecular function	gi|255539639|ref|XP_002510884.1|/0/Cucumisin precursor, putative [Ricinus communis]
Unigene5070_All	682	66	6	19.3231	1.87645	-3.36424	Down	2.86e-13	6.68e-11	K14496|1|1e-06|51.6|rcu:RCOM_0687410|abscisic acid receptor PYR/PYL family	GO:0044464//cell part	-	GO:0006950//response to stress	gi|225424742|ref|XP_002267219.1|/1.62308e-49/PREDICTED: MLP-like protein 423 [Vitis vinifera]
Unigene14159_All	1561	201	19	25.7104	2.5961	-3.30794	Down	3.17e-37	2.25e-34	K07213|1|1e-06|53.1|rcu:RCOM_0148180|copper chaperone	GO:0016020//membrane	GO:0046872//metal ion binding	GO:0006875//cellular metal ion homeostasis	gi|297734446|emb|CBI15693.3|/4.79339e-56/unnamed protein product [Vitis vinifera]
CL2763	1775	115	11	12.9365	1.3218	-3.29087	Down	8.65e-22	3.47e-19	-	-	-	-
CL10068	1737	62	6	7.12703	0.736754	-3.27405	Down	2.84e-12	5.93e-10	-	-	-	-
Unigene11232_All	1709	120	12	14.0202	1.49765	-3.22674	Down	2.67e-22	1.13e-19	-	GO:0016020//membrane	-	-	gi|255551072|ref|XP_002516584.1|/0/conserved hypothetical protein [Ricinus communis]
Unigene27185_All	908	393	41	86.4218	9.63094	-3.16565	Down	1.47e-68	2.06e-65	-	-	-	GO:0050896//response to stimulus	gi|359477157|ref|XP_002273790.2|/1.3591e-45/PREDICTED: major allergen Pru ar 1 [Vitis vinifera]
Unigene14024_All	579	38	4	13.1045	1.47351	-3.15274	Down	9.7e-08	1.17e-05	-	GO:0044464//cell part	-	-	gi|356525351|ref|XP_003531288.1|/4.77407e-48/PREDICTED: uncharacterized protein LOC100781792 [Glycine max]
CL14657	862	38	4	8.80223	0.989745	-3.15274	Down	9.7e-08	1.17e-05	-	-	-	-
Unigene6412_All	1950	47	5	4.8126	0.546898	-3.13747	Down	2.86e-09	4.3e-07	-	-	-	-	gi|225457060|ref|XP_002279813.1|/0/PREDICTED: probable polygalacturonase non-catalytic subunit JP650-like [Vitis vinifera]
Unigene7393_All	218	28	3	25.6459	2.93519	-3.1272	Down	5.96e-06	0.000519512	-	-	-	-
Unigene20721_All	730	176	19	48.14	5.55139	-3.11632	Down	4.42e-31	2.5e-28	-	-	GO:0004857//enzyme inhibitor activity;GO:0004091//carboxylesterase activity	GO:0009628//response to abiotic stimulus	gi|255552408|ref|XP_002517248.1|/2.93236e-55/Pectinesterase inhibitor, putative [Ricinus communis]
CL4094	1244	107	12	17.1743	2.05746	-3.06132	Down	3.99e-19	1.37e-16	-	-	-	-
CL10154	1726	40	1	4.62739	0.555443	-3.05849	Down	7.16e-11	1.33e-08	-	-	-	-
Unigene20227_All	1369	257	30	37.484	4.674	-3.00355	Down	3.46e-43	2.69e-40	K01206|1|1e-21|102|aly:ARALYDRAFT_475890|alpha-L-fucosidase [EC:3.2.1.51];K00514|3|1e-20|99.4|rcu:RCOM_1428040|zeta-carotene desaturase [EC:1.3.5.6]	-	GO:0016787//hydrolase activity	GO:0044238//primary metabolic process	gi|356573159|ref|XP_003554731.1|/1.30799e-147/PREDICTED: GDSL esterase/lipase LTL1-like [Glycine max]
CL3337	268	399	47	297.272	37.4054	-2.99047	Down	6.51e-66	8.49e-63	-	-	-	-
CL2259	1982	42	5	4.23119	0.538068	-2.9752	Down	4.71e-08	5.91e-06	-	-	-	-
Unigene2308_All	1346	40	5	5.93378	0.792311	-2.90481	Down	1.42e-07	1.65e-05	K00514|1|4e-22|104|rcu:RCOM_1428040|zeta-carotene desaturase [EC:1.3.5.6];K01206|2|8e-17|86.7|ath:AT1G67830|alpha-L-fucosidase [EC:3.2.1.51]	-	GO:0016787//hydrolase activity	-	gi|225443543|ref|XP_002277279.1|/7.06793e-114/PREDICTED: GDSL esterase/lipase At5g45950-like isoform 1 [Vitis vinifera]
Unigene28936_All	865	61	8	14.0809	1.97263	-2.83555	Down	1.05e-10	1.89e-08	K13356|1|2e-100|363|vvi:100259719|fatty acyl-CoA reductase [EC:1.2.1.-]	-	GO:0003824//catalytic activity	GO:0008152//metabolic process	gi|301153923|gb|ADK66305.1|/8.90325e-108/gland-specific fatty acyl-CoA reductase 1 [Artemisia annua]
Unigene30185_All	831	76	10	18.2612	2.56667	-2.83081	Down	5.2e-13	1.16e-10	-	-	-	-
Unigene14913_All	626	30	4	9.56893	1.36288	-2.8117	Down	8.36e-06	0.000710592	-	GO:0031224//intrinsic to membrane	GO:0046914//transition metal ion binding	-	gi|225461070|ref|XP_002279020.1|/5.0101e-36/PREDICTED: early nodulin-like protein 1 [Vitis vinifera]
Unigene38907_All	261	89	12	68.0873	9.80644	-2.79558	Down	7.67e-15	2.07e-12	-	-	-	-	gi|399769475|emb|CCA94610.1|/1.5555e-07/polyphenol oxidase precursor (chloroplast) [Taraxacum officinale]
Unigene14255_All	1125	130	18	23.0732	3.41264	-2.75726	Down	8.82e-21	3.28e-18	K01728|1|4e-165|578|vvi:100251082|pectate lyase [EC:4.2.2.2]	-	GO:0016837//carbon-oxygen lyase activity, acting on polysaccharides	-	gi|225464210|ref|XP_002265100.1|/4.47819e-164/PREDICTED: probable pectate lyase 15 [Vitis vinifera]
Unigene6424_All	1256	79	11	12.559	1.86799	-2.74916	Down	4.13e-13	9.46e-11	K01206|1|2e-17|88.6|ath:AT1G67830|alpha-L-fucosidase [EC:3.2.1.51];K00514|2|7e-17|86.7|rcu:RCOM_1428040|zeta-carotene desaturase [EC:1.3.5.6]	GO:0044464//cell part	GO:0016787//hydrolase activity	GO:0044238//primary metabolic process	gi|225460231|ref|XP_002278194.1|/1.79436e-156/PREDICTED: GDSL esterase/lipase At1g33811 [Vitis vinifera]
Unigene6205_All	584	136	19	46.4989	6.93923	-2.74435	Down	1.41e-21	5.55e-19	-	-	-	-
Unigene4696_All	336	93	13	55.2663	8.2523	-2.74353	Down	3.56e-15	9.99e-13	-	-	-	-
Unigene30515_All	602	113	16	37.4799	5.66884	-2.72499	Down	4.94e-18	1.61e-15	-	GO:0044424//intracellular part	-	-	gi|189014900|gb|ACD69661.1|/5.49279e-29/putative root storage protein [Ranunculus asiaticus]
Unigene45592_All	421	77	11	36.5195	5.5729	-2.71217	Down	1.2e-12	2.57e-10	K00422|1|7e-15|77.4|vvi:100256583|polyphenol oxidase [EC:1.10.3.1]	-	-	-	gi|399769475|emb|CCA94610.1|/4.57982e-28/polyphenol oxidase precursor (chloroplast) [Taraxacum officinale]
Unigene27404_All	848	41	6	9.65394	1.50913	-2.6774	Down	3.26e-07	3.6e-05	K13195|1|1e-35|148|pop:POPTR_712972|cold-inducible RNA-binding protein;K02965|2|3e-14|77.0|ath:AT5G47320|small subunit ribosomal protein S19;K11294|3|1e-13|75.5|smo:SELMODRAFT_15428|nucleolin;K13044|5|4e-13|73.6|zma:100382653|heterogeneous nuclear ribonucleoprotein A/B/D	GO:0009536//plastid;GO:0042579//microbody	GO:0004672//protein kinase activity;GO:0004871//signal transducer activity;GO:0016620//oxidoreductase activity, acting on the aldehyde or oxo group of donors, NAD or NADP as acceptor;GO:0042802//identical protein binding;GO:0032559;GO:0043566//structure-specific DNA binding	GO:0006952//defense response;GO:0010118//stomatal movement;GO:0016070//RNA metabolic process;GO:0010038//response to metal ion;GO:0048511//rhythmic process;GO:0006405//RNA export from nucleus;GO:0006970//response to osmotic stress;GO:0009699//phenylpropanoid biosynthetic process;GO:0032392//DNA geometric change;GO:0003006//developmental process involved in reproduction;GO:0006464//cellular protei…	gi|6911144|gb|AAF31403.1|AF200322_1/3.93329e-36/putative glycine-rich RNA binding protein 3 [Catharanthus roseus]
CL11010	565	53	8	18.7303	3.02004	-2.63273	Down	7.62e-09	1.07e-06	-	-	-	-
CL2600	1086	33	5	6.06737	0.981999	-2.62728	Down	6.26e-06	0.000544263	-	-	-	-
CL14463	894	33	5	7.37043	1.1929	-2.62728	Down	6.26e-06	0.000543421	-	-	-	-
CL5793	1903	225	35	23.6081	3.92284	-2.58931	Down	1.04e-32	6.54e-30	-	-	-	-
CL3258	963	220	35	45.6155	7.75198	-2.55689	Down	1.37e-31	7.85e-29	-	-	-	-
CL6730	1060	44	7	8.28826	1.40852	-2.55689	Down	2.4e-07	2.73e-05	-	-	-	-
CL12346	803	113	18	28.0983	4.7811	-2.55507	Down	6.67e-17	2.07e-14	-	-	-	-
CL6883	427	48	8	22.4455	3.99607	-2.48978	Down	1.03e-07	1.23e-05	-	-	-	-
Unigene5083_All	749	199	34	53.0503	9.68206	-2.45397	Down	1.81e-27	9.14e-25	K01051|1|5e-16|82.8|rcu:RCOM_0417480|pectinesterase [EC:3.1.1.11];K02355|5|1e-13|74.7|vvi:100257414|elongation factor G	-	-	-	gi|255539739|ref|XP_002510934.1|/1.63451e-48/21 kDa protein precursor, putative [Ricinus communis]
Unigene10926_All	838	46	8	10.9605	2.03618	-2.42837	Down	2.87e-07	3.22e-05	-	GO:0016020//membrane	-	-	gi|356509998|ref|XP_003523728.1|/1.09019e-22/PREDICTED: uncharacterized protein LOC100807189 [Glycine max]
Unigene21409_All	1909	764	135	79.9105	15.0834	-2.40543	Down	1.18e-98	2.36e-95	K15398|1|0.0|915|vvi:100247907|cytochrome P450, family 86, subfamily A, polypeptide 2/4/7/8 (fatty acid omega-hydroxylase) [EC:1.14.-.-]	-	GO:0005506//iron ion binding;GO:0016713;GO:0016712//oxidoreductase activity, acting on paired donors, with incorporation or reduction of molecular oxygen, reduced flavin or flavoprotein as one donor, and incorporation of one atom of oxygen	GO:0032787//monocarboxylic acid metabolic process	gi|225426453|ref|XP_002275806.1|/0/PREDICTED: cytochrome P450 86A2 [Vitis vinifera]
Unigene5360_All	1217	253	47	41.5094	8.23717	-2.33322	Down	1.3e-32	8.09e-30	K00430|1|2e-120|431|rcu:RCOM_1552200|peroxidase [EC:1.11.1.7]	GO:0043231//intracellular membrane-bounded organelle	GO:0046872//metal ion binding;GO:0016209//antioxidant activity;GO:0003824//catalytic activity	GO:0009414//response to water deprivation;GO:0006972//hyperosmotic response	gi|51511062|gb|AAU04879.1|/5.76062e-120/peroxidase a [Eucommia ulmoides]
Unigene18530_All	1270	59	11	9.27609	1.8474	-2.32802	Down	1.29e-08	1.76e-06	-	-	GO:0005488//binding	-	gi|224133542|ref|XP_002321600.1|/1.1727e-70/f-box family protein [Populus trichocarpa]
Unigene23366_All	416	111	21	53.2778	10.7671	-2.30691	Down	6.3e-15	1.71e-12	-	-	-	-
Unigene17261_All	1187	47	9	7.90612	1.6172	-2.28948	Down	5.41e-07	5.71e-05	K08238|1|6e-87|319|bdi:100843905|xyloglucan 6-xylosyltransferase [EC:2.4.2.39]	GO:0043231//intracellular membrane-bounded organelle;GO:0031224//intrinsic to membrane	GO:0042285//xylosyltransferase activity	-	gi|147858960|emb|CAN80825.1|/1.94814e-165/hypothetical protein VITISV_015452 [Vitis vinifera]
CL13026	824	52	10	12.6006	2.58847	-2.28332	Down	1.37e-07	1.6e-05	-	-	-	-
Unigene18357_All	1580	61	12	7.70884	1.61993	-2.25059	Down	1.45e-08	1.95e-06	K01051|1|0.0|742|rcu:RCOM_1433960|pectinesterase [EC:3.1.1.11]	GO:0005618//cell wall;GO:0031410//cytoplasmic vesicle	GO:0004091//carboxylesterase activity;GO:0030234//enzyme regulator activity	GO:0071555//cell wall organization	gi|296089717|emb|CBI39536.3|/0/unnamed protein product [Vitis vinifera]
CL1519	665	686	135	205.977	43.2995	-2.25006	Down	4.85e-82	7.99e-79	-	-	-	-
Unigene26949_All	1380	79	16	11.4305	2.47293	-2.20859	Down	1.65e-10	2.9e-08	K12843|1|0.0|706|vvi:100248403|U4/U6 small nuclear ribonucleoprotein PRP3;K05681|2|3e-21|101|cme:CMS467C|ATP-binding cassette, subfamily G (WHITE), member 2	GO:0044464//cell part	GO:0017111//nucleoside-triphosphatase activity;GO:0015604//organic phosphonate transmembrane transporter activity;GO:0032559	GO:0009207;GO:0051234//establishment of localization	gi|224109632|ref|XP_002315262.1|/0/white-brown-complex ABC transporter family [Populus trichocarpa]
CL2281	1681	270	55	32.071	6.97856	-2.20027	Down	2.05e-32	1.27e-29	-	-	-	-
CL4083	1801	1780	363	197.343	42.9896	-2.19865	Down	4.34e-204	1.74e-200	-	-	-	-
CL1555	873	88	18	20.1273	4.39774	-2.19432	Down	1.78e-11	3.45e-09	-	-	-	-
CL7838	996	376	77	75.3781	16.4893	-2.19261	Down	2.46e-44	2e-41	-	-	-	-
CL981	697	1450	297	415.386	90.8855	-2.19233	Down	5.1e-166	1.59e-162	-	-	-	-
Unigene8935_All	516	39	8	15.0915	3.30682	-2.19021	Down	9.4e-06	0.000786784	-	-	-	-	gi|357499767|ref|XP_003620172.1|/1.28998e-13/21 kDa seed protein [Medicago truncatula]
Unigene20166_All	2117	493	104	46.4989	10.4781	-2.14982	Down	2.95e-56	3.18e-53	K15403|1|0.0|634|vvi:100246317|fatty acid omega-hydroxy dehydrogenase [EC:1.1.-.-]	GO:0031410//cytoplasmic vesicle	GO:0016491//oxidoreductase activity;GO:0050662//coenzyme binding;GO:0016832//aldehyde-lyase activity	GO:0044281//small molecule metabolic process	gi|359474260|ref|XP_002282510.2|/0/PREDICTED: protein HOTHEAD isoform 1 [Vitis vinifera]
CL3088	1463	706	149	96.3556	21.7226	-2.14917	Down	8.53e-80	1.33e-76	-	-	-	-
Unigene8279_All	1772	966	208	108.85	25.0363	-2.12025	Down	1.03e-106	2.23e-103	K13065|1|3e-38|158|osa:4329959|shikimate O-hydroxycinnamoyltransferase [EC:2.3.1.133]	GO:0044424//intracellular part	GO:0016747//transferase activity, transferring acyl groups other than amino-acyl groups	GO:0006633//fatty acid biosynthetic process;GO:0048729//tissue morphogenesis;GO:0000904//cell morphogenesis involved in differentiation	gi|255545220|ref|XP_002513671.1|/0/Anthranilate N-benzoyltransferase protein, putative [Ricinus communis]
Unigene29106_All	1259	86	19	13.6392	3.21883	-2.08315	Down	1.27e-10	2.24e-08	-	-	-	-	gi|297746199|emb|CBI16255.3|/2.76003e-64/unnamed protein product [Vitis vinifera]
Unigene29143_All	1398	53	12	7.56981	1.83082	-2.04777	Down	6.65e-07	6.87e-05	K10256|1|3e-168|589|mtr:MTR_7g093200|omega-6 fatty acid desaturase (delta-12 desaturase) [EC:1.14.19.-]	-	GO:0016705//oxidoreductase activity, acting on paired donors, with incorporation or reduction of molecular oxygen	GO:0044238//primary metabolic process	gi|83286879|gb|ABC00770.1|/0/delta-12 fatty acid desaturase type 02 [Crepis alpina]
Unigene19989_All	582	2248	524	771.241	192.034	-2.00582	Down	5.77e-229	2.94e-225	-	GO:0030312//external encapsulating structure	-	-	gi|147854421|emb|CAN82794.1|/2.19689e-08/hypothetical protein VITISV_013491 [Vitis vinifera]
Unigene9076_All	1617	47	11	5.80369	1.45095	-1.99997	Down	4.15e-06	0.00037318	-	-	GO:0008081//phosphoric diester hydrolase activity	GO:0019400	gi|224053531|ref|XP_002297859.1|/5.63073e-116/predicted protein [Populus trichocarpa]
Unigene13587_All	363	110	26	60.5066	15.277	-1.98573	Down	1.64e-12	3.47e-10	-	-	-	-
Unigene8228_All	1652	97	23	11.7241	2.96954	-1.98116	Down	3.67e-11	6.96e-09	K13289|1|1e-173|607|vvi:100264100|cathepsin A (carboxypeptidase C) [EC:3.4.16.5]	-	GO:0008233//peptidase activity	-	gi|225428739|ref|XP_002285022.1|/1.4907e-172/PREDICTED: serine carboxypeptidase II-3 [Vitis vinifera]
CL13226	467	270	65	115.442	29.6871	-1.95926	Down	3.72e-28	1.95e-25	-	-	-	-
Unigene24559_All	1630	66	16	8.08487	2.09365	-1.94921	Down	7.28e-08	8.86e-06	K00975|1|0.0|805|vvi:100241983|glucose-1-phosphate adenylyltransferase [EC:2.7.7.27]	GO:0009536//plastid	GO:0070566//adenylyltransferase activity;GO:0032559	GO:0005982//starch metabolic process;GO:0005977//glycogen metabolic process	gi|126363763|dbj|BAF47748.1|/0/ADP-glucose pyrophosphorylase beta subunit IbAGPb2 [Ipomoea batatas]
CL5757	1148	4456	1084	775.032	201.399	-1.9442	Down	0	0	-	-	-	-
Unigene14944_All	481	139	34	57.7014	15.0766	-1.93629	Down	5.44e-15	1.49e-12	-	-	-	-
Unigene28904_All	693	236	58	67.9979	17.8511	-1.92947	Down	2.46e-24	1.13e-21	-	GO:0044464//cell part	-	-	gi|225464902|ref|XP_002274217.1|/2.75604e-44/PREDICTED: uncharacterized protein LOC100258720 [Vitis vinifera]
CL1463	540	130	32	48.0691	12.6394	-1.92718	Down	4.96e-14	1.22e-11	-	-	-	-
Unigene25764_All	248	65	16	52.3333	13.7607	-1.92718	Down	1.14e-07	1.35e-05	-	-	-	-
CL7461	1225	80	20	13.0398	3.48229	-1.90481	Down	5.01e-09	7.15e-07	-	-	-	-
Unigene26221_All	1309	119	30	18.152	4.88824	-1.89274	Down	1.1e-12	2.37e-10	K15398|1|0.0|631|vvi:100249915|cytochrome P450, family 86, subfamily A, polypeptide 2/4/7/8 (fatty acid omega-hydroxylase) [EC:1.14.-.-]	-	GO:0016712//oxidoreductase activity, acting on paired donors, with incorporation or reduction of molecular oxygen, reduced flavin or flavoprotein as one donor, and incorporation of one atom of oxygen;GO:0016713;GO:0005506//iron ion binding	GO:0032787//monocarboxylic acid metabolic process	gi|225454268|ref|XP_002275115.1|/7.11242e-180/PREDICTED: cytochrome P450 86A2 [Vitis vinifera]
Unigene51855_All	292	67	17	45.8151	12.4176	-1.88344	Down	1.14e-07	1.35e-05	-	-	-	-
Unigene2762_All	579	47	12	16.2082	4.42052	-1.87444	Down	1.03e-05	0.000855962	-	GO:0031224//intrinsic to membrane	GO:0046914//transition metal ion binding	-	gi|356517288|ref|XP_003527320.1|/4.64557e-27/PREDICTED: early nodulin-like protein 1-like [Glycine max]
Unigene11324_All	1395	139	36	19.8956	5.50426	-1.85383	Down	3.17e-14	8.05e-12	K00514|1|4e-44|177|rcu:RCOM_1428040|zeta-carotene desaturase [EC:1.3.5.6];K01206|2|3e-28|124|aly:ARALYDRAFT_475890|alpha-L-fucosidase [EC:3.2.1.51]	GO:0031410//cytoplasmic vesicle	GO:0016787//hydrolase activity	-	gi|297733630|emb|CBI14877.3|/1.03061e-131/unnamed protein product [Vitis vinifera]
CL10207	729	50	13	13.6949	3.80353	-1.84823	Down	6.5e-06	0.000561826	-	-	-	-
Unigene8204_All	1921	96	25	9.97839	2.77577	-1.84592	Down	3.42e-10	5.83e-08	K14181|1|2e-129|461|vvi:100256880|valencene synthase [EC:4.2.3.73];K12929|2|7e-102|369|rcu:RCOM_1574190|casbene synthase [EC:4.2.3.8];K14184|5|7e-94|343|aly:ARALYDRAFT_348000|alpha-humulene/beta-caryophyllene synthase [EC:4.2.3.- 4.2.3.57]	GO:0044424//intracellular part	GO:0046872//metal ion binding;GO:0010334//sesquiterpene synthase activity	-	gi|8546578|emb|CAB94691.1|/0/amorpha-4,11-diene synthase [Artemisia annua]
Unigene16612_All	298	65	17	43.5526	12.1676	-1.83972	Down	2.76e-07	3.1e-05	-	GO:0043232;GO:0031090//organelle membrane;GO:0043231//intracellular membrane-bounded organelle	GO:0005488//binding	-	gi|224072140|ref|XP_002303631.1|/7.44392e-07/predicted protein [Populus trichocarpa]
CL9404	2229	340	90	30.4569	8.61198	-1.82235	Down	5.98e-32	3.49e-29	-	-	-	-
CL14073	1440	502	133	69.6078	19.6997	-1.82107	Down	2.33e-46	1.92e-43	-	-	-	-
CL1376	593	221	59	74.4139	21.2211	-1.81007	Down	4.03e-21	1.54e-18	-	-	-	-
CL648	2729	290	78	21.2183	6.09624	-1.79932	Down	4.93e-27	2.47e-24	-	-	-	-
Unigene2127_All	802	438	118	109.048	31.3818	-1.79696	Down	5.95e-40	4.57e-37	-	-	-	-	gi|351726814|ref|NP_001237907.1|/3.35755e-50/uncharacterized protein LOC100500427 [Glycine max]
CL5620	1003	426	115	84.8057	24.455	-1.79403	Down	8.08e-39	6.05e-36	-	-	-	-
CL12962	990	620	168	125.047	36.1947	-1.78862	Down	1.63e-55	1.69e-52	-	-	-	-
Unigene350_All	959	276	75	57.4655	16.6807	-1.78452	Down	1.57e-25	7.55e-23	K10398|1|1e-07|55.5|osa:9268593|kinesin family member 11;K09291|2|4e-07|53.9|rcu:RCOM_1128370|nucleoprotein TPR;K06675|3|4e-07|53.9|ath:AT5G48600|structural maintenance of chromosome 4;K11548|4|8e-07|52.8|olu:OSTLU_86701|kinetochore protein Nuf2;K10400|5|8e-07|52.8|vvi:100255624|kinesin family member 15	GO:0043231//intracellular membrane-bounded organelle	-	-	gi|359473905|ref|XP_002271209.2|/5.76267e-51/PREDICTED: uncharacterized protein LOC100255355 [Vitis vinifera]
CL6314	1697	492	136	57.8895	17.0934	-1.75986	Down	1.88e-43	1.5e-40	-	-	-	-
Unigene11098_All	636	68	19	21.3485	6.37188	-1.74435	Down	3.98e-07	4.35e-05	K15398|1|3e-62|236|gmx:100779986|cytochrome P450, family 86, subfamily A, polypeptide 2/4/7/8 (fatty acid omega-hydroxylase) [EC:1.14.-.-]	-	GO:0016713;GO:0005506//iron ion binding	GO:0032787//monocarboxylic acid metabolic process	gi|356506210|ref|XP_003521880.1|/7.17396e-62/PREDICTED: cytochrome P450 86A2-like [Glycine max]
CL8894	1842	75	21	8.12996	2.43165	-1.74131	Down	1.03e-07	1.23e-05	-	-	-	-
CL6651	1826	85	24	9.29468	2.80338	-1.72924	Down	1.67e-08	2.23e-06	-	-	-	-
Unigene16923_All	1080	247	70	45.6657	13.8244	-1.7239	Down	5.31e-22	2.19e-19	-	-	-	-	gi|255581271|ref|XP_002531447.1|/1.49509e-36/conserved hypothetical protein [Ricinus communis]
Unigene17241_All	1785	56	16	6.26421	1.91184	-1.71217	Down	5.81e-06	0.000507681	K09843|1|0.0|669|pop:POPTR_723222|(+)-abscisic acid 8'-hydroxylase [EC:1.14.13.93]	-	GO:0016709//oxidoreductase activity, acting on paired donors, with incorporation or reduction of molecular oxygen, NADH or NADPH as one donor, and incorporation of one atom of oxygen;GO:0005506//iron ion binding	GO:0006952//defense response;GO:0003006//developmental process involved in reproduction;GO:0009639//response to red or far red light;GO:0006714	gi|169659107|dbj|BAG12744.1|/0/ABA 8-oxidase [Lactuca sativa]
Unigene17024_All	688	70	20	20.3154	6.2003	-1.71217	Down	3.8e-07	4.16e-05	-	-	-	-	gi|238055376|sp|B9RT03.1|CSPL5_RICCO/1.19299e-23/RecName: Full=CASP-like protein RCOM_0679870
CL186	1192	58	17	9.71557	3.04189	-1.67533	Down	5.49e-06	0.000481586	-	-	-	-
Unigene15554_All	1673	208	61	24.8247	7.77687	-1.67451	Down	4.52e-18	1.49e-15	K01188|1|2e-167|587|rcu:RCOM_1769070|beta-glucosidase [EC:3.2.1.21]	-	GO:0004553//hydrolase activity, hydrolyzing O-glycosyl compounds	GO:0008152//metabolic process	gi|32400332|dbj|BAC78656.1|/0/beta-primeverosidase [Camellia sinensis]
Unigene20969_All	817	105	32	25.6616	8.35408	-1.61906	Down	2.04e-09	3.16e-07	-	-	-	-
Unigene17628_All	502	156	48	62.0494	20.3943	-1.60525	Down	3.48e-13	8.04e-11	-	-	-	-
CL8875	618	104	32	33.6017	11.0442	-1.60525	Down	3.05e-09	4.55e-07	-	-	-	-
CL452	1111	859	271	154.382	52.0267	-1.56918	Down	1.23e-63	1.54e-60	-	-	-	-
CL6423	1231	482	154	78.1818	26.6829	-1.55092	Down	7.36e-36	5.03e-33	-	-	-	-
CL13044	1972	128	41	12.9604	4.43453	-1.54726	Down	1.45e-10	2.55e-08	-	-	-	-
Unigene9969_All	557	134	43	48.0359	16.4658	-1.54464	Down	5.67e-11	1.06e-08	-	-	-	-	gi|358344028|ref|XP_003636096.1|/8.41367e-07/hypothetical protein MTR_027s0011 [Medicago truncatula]
Unigene14958_All	493	124	40	50.2217	17.3055	-1.53708	Down	3.42e-10	5.85e-08	K13508|1|2e-69|259|pop:POPTR_560888|glycerol-3-phosphate acyltransferase [EC:2.3.1.15]	GO:0044464//cell part	GO:0016411//acylglycerol O-acyltransferase activity	GO:0006633//fatty acid biosynthetic process;GO:0009791//post-embryonic development	gi|336169756|gb|AEI25541.1|/7.61397e-74/phospholipid/glycerol acyltransferase [Helianthus annuus]
CL4124	1586	64	21	8.05737	2.82414	-1.5125	Down	9.04e-06	0.00076248	-	-	-	-
CL5442	2030	102	34	10.0328	3.57235	-1.48978	Down	2.71e-08	3.49e-06	-	-	-	-
CL14001	1547	1340	449	172.954	61.9052	-1.48226	Down	1.62e-90	3.03e-87	-	-	-	-
CL14643	1326	119	40	17.9193	6.43409	-1.4777	Down	2.32e-09	3.55e-07	-	-	-	-
CL3742	1690	157	53	18.5494	6.68898	-1.47151	Down	7.52e-12	1.49e-09	-	-	-	-
CL3698	1263	91	31	14.3865	5.23515	-1.45841	Down	2.4e-07	2.73e-05	-	-	-	-
Unigene20141_All	1780	361	123	40.4952	14.7386	-1.45815	Down	4.99e-25	2.35e-22	K00517|1|0.0|706|vvi:100245465|[EC:1.14.-.-];K15399|5|2e-178|624|aly:ARALYDRAFT_478392|cytochrome P450, family 77, subfamily A, polypeptide 6 [EC:1.14.-.-]	GO:0043231//intracellular membrane-bounded organelle	GO:0004497//monooxygenase activity;GO:0005506//iron ion binding	GO:0006633//fatty acid biosynthetic process;GO:0003006//developmental process involved in reproduction;GO:0009791//post-embryonic development;GO:0009566//fertilization	gi|147812439|emb|CAN65790.1|/0/hypothetical protein VITISV_042049 [Vitis vinifera]
Unigene18812_All	281	217	74	154.195	56.1689	-1.45691	Down	1.26e-15	3.65e-13	-	-	-	-	gi|388514739|gb|AFK45431.1|/2.87635e-06/unknown [Lotus japonicus]
CL9112	684	76	26	22.1857	8.10752	-1.4523	Down	2.6e-06	0.000241646	-	-	-	-
Unigene25657_All	319	67	23	41.9373	15.3783	-1.44734	Down	1.09e-05	0.000899564	-	GO:0043232;GO:0031090//organelle membrane;GO:0043231//intracellular membrane-bounded organelle	GO:0005488//binding	GO:0006606//protein import into nucleus	gi|255537725|ref|XP_002509929.1|/1.56782e-12/Centromeric protein E, putative [Ricinus communis]
Unigene11216_All	2614	249	86	19.02	7.0172	-1.43855	Down	2.07e-17	6.53e-15	K05681|1|2e-36|153|cme:CMS467C|ATP-binding cassette, subfamily G (WHITE), member 2;K12843|2|7e-32|137|vvi:100248403|U4/U6 small nuclear ribonucleoprotein PRP3;K05663|4|4e-06|52.4|osa:4339984|mitochondrial ABC transporter ATM	-	GO:0017111//nucleoside-triphosphatase activity	-	gi|225445364|ref|XP_002284885.1|/0/PREDICTED: ABC transporter G family member 32 [Vitis vinifera]
Unigene5279_All	1136	2199	769	386.512	144.384	-1.4206	Down	2.2e-138	5.36e-135	-	-	-	GO:0008152//metabolic process	gi|359492618|ref|XP_002282366.2|/8.68674e-107/PREDICTED: patatin group A-3-like [Vitis vinifera]
Unigene5325_All	1129	79	28	13.9717	5.28975	-1.40124	Down	3.06e-06	0.000281742	K13258|1|2e-56|217|gmx:547489|2-hydroxyisoflavanone dehydratase [EC:4.2.1.105];K14493|2|3e-26|117|ppp:PHYPADRAFT_118478|gibberellin receptor GID1 [EC:3.-.-.-]	-	GO:0003824//catalytic activity	GO:0008152//metabolic process	gi|225428747|ref|XP_002285040.1|/2.20175e-94/PREDICTED: probable carboxylesterase 1 [Vitis vinifera]
CL6785	2514	229	82	18.1881	6.95696	-1.38646	Down	2.44e-15	6.94e-13	-	-	-	-
Unigene25535_All	313	142	52	90.5859	35.4348	-1.35412	Down	9.69e-10	1.57e-07	-	-	-	-
Unigene2318_All	1393	339	126	48.592	19.2926	-1.33267	Down	8.52e-21	3.18e-18	-	GO:0005618//cell wall	-	-	gi|297743386|emb|CBI36253.3|/2.28005e-155/unnamed protein product [Vitis vinifera]
Unigene8222_All	1479	363	136	49.0066	19.6129	-1.32118	Down	6.9e-22	2.78e-19	K00924|1|1e-20|99.4|ath:AT5G22850|[EC:2.7.1.-]	GO:0005576//extracellular region;GO:0005618//cell wall;GO:0009536//plastid	GO:0016787//hydrolase activity	GO:0019538//protein metabolic process	gi|225465837|ref|XP_002264626.1|/5.64054e-160/PREDICTED: aspartic proteinase nepenthesin-1-like isoform 1 [Vitis vinifera]
Unigene13958_All	1072	1070	402	199.299	79.9838	-1.31716	Down	4.67e-61	5.7e-58	-	-	-	-	gi|1762933|gb|AAC49969.1|/8.75081e-13/tumor-related protein [Nicotiana tabacum]
CL2675	1131	82	31	14.4766	5.84615	-1.30817	Down	6.4e-06	0.000555231	-	-	-	-
CL8087	1455	124	47	17.0167	6.88978	-1.30442	Down	2.87e-08	3.69e-06	-	-	-	-
Unigene14267_All	1140	192	73	33.6289	13.6581	-1.29995	Down	5.31e-12	1.08e-09	K13508|1|3e-149|526|vvi:100264832|glycerol-3-phosphate acyltransferase [EC:2.3.1.15]	GO:0044464//cell part	GO:0016411//acylglycerol O-acyltransferase activity	GO:0006633//fatty acid biosynthetic process;GO:0009791//post-embryonic development	gi|336169756|gb|AEI25541.1|/4.39667e-167/phospholipid/glycerol acyltransferase [Helianthus annuus]
Unigene8257_All	1741	217	83	24.8873	10.1683	-1.29132	Down	2.94e-13	6.85e-11	K05681|1|2e-51|202|cme:CMS467C|ATP-binding cassette, subfamily G (WHITE), member 2;K12843|2|7e-48|190|vvi:100248403|U4/U6 small nuclear ribonucleoprotein PRP3;K05643|4|1e-12|73.2|olu:OSTLU_42103|ATP-binding cassette, subfamily A (ABC1), member 3	-	-	-	gi|225445364|ref|XP_002284885.1|/0/PREDICTED: ABC transporter G family member 32 [Vitis vinifera]
CL10960	1073	131	51	24.3774	10.1377	-1.26581	Down	2.5e-08	3.23e-06	-	-	-	-
Unigene17294_All	1093	4113	1630	751.372	318.081	-1.24013	Down	5.02e-209	2.17e-205	K08235|1|6e-137|485|pop:POPTR_915608|xyloglucan:xyloglucosyl transferase [EC:2.4.1.207]	GO:0005576//extracellular region;GO:0030312//external encapsulating structure	GO:0016798//hydrolase activity, acting on glycosyl bonds;GO:0016758//transferase activity, transferring hexosyl groups	GO:0044042//glucan metabolic process	gi|118481085|gb|ABK92496.1|/4.91183e-136/unknown [Populus trichocarpa]
CL11503	904	7856	3127	1735.2	737.786	-1.23383	Down	0	0	-	-	-	-
Unigene14567_All	434	123	49	56.589	24.0811	-1.23262	Down	1.23e-07	1.45e-05	-	-	-	-
CL11148	1266	908	365	143.208	61.4936	-1.21961	Down	2.14e-46	1.79e-43	-	-	-	-
Unigene29079_All	2281	614	247	53.7477	23.0963	-1.21854	Down	7.15e-32	4.13e-29	K01897|1|0.0|1014|pop:POPTR_833082|long-chain acyl-CoA synthetase [EC:6.2.1.3]	GO:0043231//intracellular membrane-bounded organelle	GO:0015645//fatty acid ligase activity	GO:0006633//fatty acid biosynthetic process;GO:0006952//defense response;GO:0010102//lateral root morphogenesis	gi|224103487|ref|XP_002313075.1|/0/predicted protein [Populus trichocarpa]
Unigene8345_All	1560	159	64	20.3512	8.75037	-1.2177	Down	2.51e-09	3.81e-07	K14505|1|4e-90|330|vvi:100264093|cyclin D3, plant	GO:0043231//intracellular membrane-bounded organelle	-	GO:0009987//cellular process	gi|25989349|gb|AAL47480.1|/6.1581e-104/cyclin D3 [Helianthus tuberosus]
CL2400	2182	176	71	16.1055	6.94024	-1.2145	Down	3.83e-10	6.48e-08	-	-	-	-
Unigene26145_All	1202	213	86	35.3828	15.2604	-1.21326	Down	5.77e-12	1.16e-09	-	-	GO:0016787//hydrolase activity	GO:0044238//primary metabolic process	gi|225448412|ref|XP_002270907.1|/9.32517e-123/PREDICTED: GDSL esterase/lipase CPRD49 [Vitis vinifera]
Unigene13987_All	772	100	41	25.8642	11.3276	-1.19112	Down	3.54e-06	0.000323814	K01246|1|2e-29|127|gmx:100791725|DNA-3-methyladenine glycosylase I [EC:3.2.2.20]	-	GO:0003824//catalytic activity	-	gi|356525726|ref|XP_003531474.1|/1.97267e-28/PREDICTED: probable GMP synthase [glutamine-hydrolyzing]-like [Glycine max]
CL7510	2043	117	48	11.4349	5.01122	-1.19021	Down	5.27e-07	5.57e-05	-	-	-	-
CL7951	787	164	68	41.6088	18.4291	-1.1749	Down	3.96e-09	5.82e-07	-	-	-	-
Unigene2173_All	1528	241	100	31.4927	13.9588	-1.17385	Down	9.54e-13	2.07e-10	-	GO:0031225//anchored to membrane;GO:0005576//extracellular region;GO:0005618//cell wall;GO:0031410//cytoplasmic vesicle	-	-	gi|255541352|ref|XP_002511740.1|/1.85184e-121/conserved hypothetical protein [Ricinus communis]
CL11026	1452	124	53	17.0519	7.78538	-1.13109	Down	7.05e-07	7.23e-05	-	-	-	-
CL2031	2215	28548	12225	2573.47	1177.19	-1.12837	Down	0	0	-	-	-	-
Unigene9150_All	957	394	169	82.2055	37.6657	-1.12598	Down	1.01e-18	3.39e-16	-	-	-	-	gi|359488809|ref|XP_002272929.2|/3.55689e-15/PREDICTED: uncharacterized protein LOC100264483 [Vitis vinifera]
Unigene2153_All	712	6070	2618	1702.26	784.261	-1.11804	Down	3.97e-261	2.47e-257	-	-	-	-	gi|356540960|ref|XP_003538952.1|/9.02091e-06/PREDICTED: uncharacterized protein LOC100805224 [Glycine max]
Unigene17290_All	1135	134	58	23.5736	10.8994	-1.11292	Down	3.56e-07	3.91e-05	K09873|1|1e-99|361|ath:AT2G36830|aquaporin TIP	GO:0031224//intrinsic to membrane;GO:0000325//plant-type vacuole;GO:0000322;GO:0009526//plastid envelope;GO:0031090//organelle membrane	GO:0005372//water transmembrane transporter activity;GO:0042887	GO:0055085//transmembrane transport;GO:0010476//gibberellin mediated signaling pathway;GO:0015840//urea transport;GO:0042044//fluid transport	gi|257219861|gb|ACV52008.1|/3.64963e-105/tonoplast aquaporin 1;1 [Daucus carota]
CL7147	1299	219	95	33.6629	15.5986	-1.10974	Down	7.87e-11	1.43e-08	-	-	-	-
Unigene52578_All	227	157	69	138.099	64.8327	-1.09091	Down	5.78e-08	7.16e-06	-	-	-	-
CL1599	1918	434	195	45.1812	21.6849	-1.05903	Down	1.1e-18	3.68e-16	-	-	-	-
Unigene12284_All	2917	211	95	14.4432	6.94637	-1.05606	Down	8.73e-10	1.43e-07	K06674|1|6e-13|75.1|ath:AT3G47460|structural maintenance of chromosome 2;K09291|2|8e-13|74.7|sbi:SORBI_04g028320|nucleoprotein TPR	-	-	-	gi|302143890|emb|CBI22751.3|/2.12221e-122/unnamed protein product [Vitis vinifera]
Unigene8271_All	1766	668	301	75.527	36.3535	-1.0549	Down	9.54e-28	4.86e-25	K13263|1|5e-95|347|gmx:100101902|isoflavone 7-O-glucosyltransferase [EC:2.4.1.170];K08237|2|5e-73|273|vvi:100246482|hydroquinone glucosyltransferase [EC:2.4.1.218]	-	GO:0016757//transferase activity, transferring glycosyl groups	-	gi|37993667|gb|AAR06919.1|/7.11554e-144/UDP-glycosyltransferase 88B1 [Stevia rebaudiana]
CL10542	1668	252	114	30.1662	14.5774	-1.0492	Down	2.6e-11	5.02e-09	-	-	-	-
CL9712	1432	130	59	18.1266	8.78779	-1.04454	Down	1.91e-06	0.000183455	-	-	-	-
CL12116	3434	130	59	7.55892	3.66457	-1.04454	Down	1.91e-06	0.000183142	-	-	-	-
CL4000	3308	132	60	7.96755	3.86862	-1.04232	Down	1.66e-06	0.000160094	-	-	-	-
CL2940	2087	338	154	32.3378	15.7387	-1.03891	Down	1.81e-14	4.69e-12	-	-	-	-
Unigene17023_All	546	172	79	62.9002	30.8607	-1.0273	Down	6.34e-08	7.82e-06	-	-	GO:0043169//cation binding	-	gi|28804507|dbj|BAC57959.1|/1.56337e-18/metallothionein 1 [Aster tripolium]
Unigene33100_All	703	132	61	37.4917	18.5074	-1.01847	Down	2.59e-06	0.000241472	K09422|1|1e-52|204|rcu:RCOM_1312710|myb proto-oncogene protein, plant	GO:0043231//intracellular membrane-bounded organelle	GO:0003676//nucleic acid binding	-	gi|40643884|emb|CAD87009.1|/3.89007e-54/MYB9A protein [Gerbera hybrid cultivar]
CL10522	2186	398	186	36.3538	18.1482	-1.00228	Down	6.68e-16	1.94e-13	-	-	-	-
