# Supplementary material for: RNA-Seq derived identification of differential transcription in the chrysanthemum leaf following inoculation with Alternaria tenuissima
Source: BMC Genomics. 2014 Jan 4;15:9. doi: 10.1186/1471-2164-15-9 (PMC3890596; doi:10.1186/1471-2164-15-9)
Supplement: Additional file 7: Table S6 — Genes differentially transcribed in the contrast between libraries A and C. The criteria applied for assigning significance were: P-value < 0.05, FDR ≤ 0.001, and estimated absolute |log2Ratio(C/A)| ≥ 1. Genes listed in descending order of absolute |log2Ratio(C/A)|. GeneIDs retrieved from the Chrysanthemum Reference Sequence Database. Annotation of unigene sequences performed using BlastX (E <10). The “GeneLength” column gives the length of exon sequence. A- and C expression: frequency of unigene transcripts in libraries A and C, respectively. A- and C–RPKM: reads per kb per million reads for each unigene in libraries A and C, respectively. Log2 Ratio(C/A): the ratio between the RPKM in C and the RPKM in A. Up-Down-Regulation(C/A), P-value and FDR of each gene are also shown. KEGG: annotation according to the KEGG database by BLAST. Blast nr: identification of homologues in GenBank. GO Component, GO Function and Go Process: ontology information of Cellular Components, Molecular Function and Biological Processes of Gene-corresponding GO terms. “-”: no hit. [file 1471-2164-15-9-S7.xls]

## Sheet: Supplementary Table S7
GeneID	Gene_length	A-Expression	C-Expression	A-RPKM	C-RPKM	log2 Ratio(C/A)	Up-Down-Regulation(C/A)	P-value	FDR	KEGG Orthology	GO Component	GO Function	GO Process	Blast nr
Unigene20323_All	478	0	24	0.01	10.8169	10.0791	Up	2.26414e-08	1.2142e-06	K06892|1|2e-69|259|pop:POPTR_550478|;K05278|3|4e-34|141|aly:ARALYDRAFT_487705|flavonol synthase [EC:1.14.11.23]	-	GO:0046914//transition metal ion binding;GO:0016706//oxidoreductase activity, acting on paired donors, with incorporation or reduction of molecular oxygen, 2-oxoglutarate as one donor, and incorporation of one atom each of oxygen into both donors	GO:0008152//metabolic process	gi|224061517|ref|XP_002300519.1|/1.51751e-68/predicted protein [Populus trichocarpa]
Unigene43360_All	219	2	49	1.82349	48.2027	4.72434	Up	9.49324e-14	8.30424e-12	K06892|1|2e-15|79.0|pop:POPTR_550478|;K05933|3|6e-07|50.4|aly:ARALYDRAFT_476898|aminocyclopropanecarboxylate oxidase [EC:1.14.17.4];K05278|5|3e-06|48.1|gmx:100816829|flavonol synthase [EC:1.14.11.23]	-	GO:0016705//oxidoreductase activity, acting on paired donors, with incorporation or reduction of molecular oxygen	GO:0008152//metabolic process	gi|297809269|ref|XP_002872518.1|/4.6928e-17/predicted protein [Arabidopsis lyrata subsp. lyrata]
Unigene38044_All	220	2	41	1.8152	40.1496	4.46719	Up	2.37932e-11	1.72688e-09	-	-	-	-	gi|224056180|ref|XP_002298742.1|/3.13067e-21/predicted protein [Populus trichocarpa]
CL1925	710	1	18	0.281228	5.46178	4.27956	Up	1.98534e-05	0.000643438	-	-	-	-	-
Unigene25045_All	579	8	112	2.75885	41.6734	3.91699	Up	1.22705e-26	2.03374e-24	-	-	-	-	gi|356494914|ref|XP_003516326.1|/1.05129e-87/PREDICTED: DUF246 domain-containing protein At1g04910-like [Glycine max]
Unigene42455_All	271	2	27	1.47359	21.4642	3.86452	Up	3.14694e-07	1.44438e-05	-	-	GO:0016740//transferase activity	-	gi|359491461|ref|XP_002277015.2|/4.33081e-10/PREDICTED: uncharacterized protein LOC100261246 [Vitis vinifera]
Unigene1280_All	270	11	139	8.13477	110.91	3.76914	Up	8.08002e-32	1.60705e-29	-	-	-	-	gi|224102779|ref|XP_002334125.1|/1.88473e-13/predicted protein [Populus trichocarpa]
Unigene49363_All	290	2	22	1.37705	16.3435	3.56907	Up	8.54074e-06	0.000300511	-	GO:0016020//membrane	-	GO:0000302//response to reactive oxygen species;GO:0010038//response to metal ion	gi|297743372|emb|CBI36239.3|/3.35615e-15/unnamed protein product [Vitis vinifera]
Unigene3945_All	341	2	22	1.1711	13.8991	3.56907	Up	8.54074e-06	0.000300325	-	-	-	GO:0000902//cell morphogenesis;GO:0009827//plant-type cell wall modification;GO:0000003//reproduction	gi|359497549|ref|XP_003635563.1|/2.96489e-27/PREDICTED: expansin-like B1-like, partial [Vitis vinifera]
Unigene49095_All	224	5	54	4.45696	51.9356	3.54259	Up	1.47722e-12	1.18103e-10	K00430|1|2e-30|128|vvi:100250514|peroxidase [EC:1.11.1.7]	-	GO:0005506//iron ion binding;GO:0003824//catalytic activity;GO:0016209//antioxidant activity	GO:0008152//metabolic process;GO:0006950//response to stress	gi|225459726|ref|XP_002285892.1|/2.38404e-29/PREDICTED: peroxidase 64-like isoform 1 [Vitis vinifera]
Unigene3305_All	586	2	20	0.681473	7.35279	3.43156	Up	3.1348e-05	0.000979565	-	-	-	-	gi|225461722|ref|XP_002285510.1|/1.18451e-41/PREDICTED: uncharacterized protein LOC100255640 [Vitis vinifera]
Unigene8690_All	465	2	20	0.858803	9.2661	3.43156	Up	3.1348e-05	0.000979025	K01184|1|2e-16|83.2|ath:AT5G17200|polygalacturonase [EC:3.2.1.15]	GO:0043231//intracellular membrane-bounded organelle	GO:0004553//hydrolase activity, hydrolyzing O-glycosyl compounds	GO:0044238//primary metabolic process;GO:0045229//external encapsulating structure organization	gi|224083446|ref|XP_002307030.1|/1.37914e-84/predicted protein [Populus trichocarpa]
Unigene48282_All	216	5	50	4.62203	49.8696	3.43156	Up	1.9429e-11	1.42105e-09	-	-	-	-	gi|4388818|gb|AAD19773.1|/8.04831e-09/putative retroelement pol polyprotein [Arabidopsis thaliana]
Unigene5716_All	680	6	59	1.76181	18.6923	3.40731	Up	3.31438e-13	2.80826e-11	K06892|1|1e-79|293|pop:POPTR_550478|;K00475|3|1e-27|120|mtr:MTR_8g075890|naringenin 3-dioxygenase [EC:1.14.11.9]	-	GO:0046914//transition metal ion binding;GO:0016706//oxidoreductase activity, acting on paired donors, with incorporation or reduction of molecular oxygen, 2-oxoglutarate as one donor, and incorporation of one atom each of oxygen into both donors	GO:0008152//metabolic process	gi|224115488|ref|XP_002317046.1|/2.54358e-79/predicted protein [Populus trichocarpa]
Unigene49088_All	282	14	137	9.91278	104.663	3.40031	Up	6.76356e-29	1.19435e-26	K05658|1|6e-10|60.5|vvi:100262734|ATP-binding cassette, subfamily B (MDR/TAP), member 1;K14500|2|1e-08|56.2|sbi:SORBI_01g048160|BR-signaling kinase [EC:2.7.11.1]	-	GO:0004672//protein kinase activity;GO:0000166//nucleotide binding	-	gi|356558419|ref|XP_003547504.1|/3.73924e-22/PREDICTED: serine/threonine-protein kinase At5g01020-like [Glycine max]
Unigene2907_All	464	3	29	1.29098	13.4648	3.38265	Up	4.86918e-07	2.14623e-05	K14509|1|6e-45|177|vvi:100254638|ethylene receptor [EC:2.7.13.-]	GO:0016020//membrane	GO:0004673//protein histidine kinase activity;GO:0004871//signal transducer activity	GO:0000160//two-component signal transduction system (phosphorelay);GO:0044238//primary metabolic process;GO:0044260	gi|33341114|gb|AAQ15123.1|AF350322_1/1.55113e-56/putative ethylene receptor ETR2 [Lactuca sativa]
Unigene10784_All	285	6	55	4.20361	41.5755	3.30603	Up	4.2175e-12	3.27038e-10	K13420|1|1e-11|65.9|osa:4337016|LRR receptor-like serine/threonine-protein kinase FLS2 [EC:2.7.11.1]	GO:0031224//intrinsic to membrane;GO:0031410//cytoplasmic vesicle	GO:0016301//kinase activity;GO:0032559	GO:0006464//cellular protein modification process	gi|255577869|ref|XP_002529807.1|/1.61284e-33/serine-threonine protein kinase, plant-type, putative [Ricinus communis]
Unigene56231_All	322	10	86	6.20098	57.539	3.21397	Up	8.85814e-18	9.86473e-16	-	GO:0044424//intracellular part;GO:0016020//membrane	-	-	gi|359488563|ref|XP_002275111.2|/5.53788e-10/PREDICTED: uncharacterized protein At2g33490-like [Vitis vinifera]
Unigene52270_All	535	4	34	1.49287	13.6913	3.1971	Up	9.95366e-08	4.88496e-06	K01193|1|4e-65|244|pop:POPTR_561648|beta-fructofuranosidase [EC:3.2.1.26]	-	GO:0004553//hydrolase activity, hydrolyzing O-glycosyl compounds	GO:0044238//primary metabolic process	gi|11967654|emb|CAC19366.1|/3.39066e-79/fructan 1-exohydrolase I [Cichorium intybus]
Unigene3822_All	340	12	98	7.04724	62.0965	3.13938	Up	1.15548e-19	1.40251e-17	-	-	-	-	gi|147815968|emb|CAN72579.1|/1.32472e-43/hypothetical protein VITISV_001137 [Vitis vinifera]
Unigene36754_All	238	4	31	3.35583	28.0611	3.06383	Up	6.46812e-07	2.80091e-05	K00666|1|2e-19|91.7|sbi:SORBI_10g012080|fatty-acyl-CoA synthase [EC:6.2.1.-];K01895|3|3e-10|61.6|cme:CMK098C|acetyl-CoA synthetase [EC:6.2.1.1];K01904|4|2e-09|58.9|gmx:100808944|4-coumarate--CoA ligase [EC:6.2.1.12]	-	GO:0003824//catalytic activity	-	gi|224077380|ref|XP_002305237.1|/3.6434e-25/acyl:coa ligase acetate-coa synthetase-like protein [Populus trichocarpa]
Unigene10679_All	290	14	107	9.63932	79.4887	3.04375	Up	9.38514e-21	1.20632e-18	-	-	-	-	gi|224096492|ref|XP_002310631.1|/5.69824e-31/predicted protein [Populus trichocarpa]
Unigene39419_All	318	4	30	2.51159	20.3242	3.01652	Up	1.19968e-06	4.98189e-05	-	-	-	-	gi|295913196|gb|ADG57857.1|/6.3581e-06/transcription factor [Lycoris longituba]
Unigene4768_All	271	10	74	7.36796	58.8277	2.99716	Up	1.46299e-14	1.35283e-12	-	-	-	-	-
Unigene12209_All	786	126	909	32.0084	249.15	2.96049	Up	2.23056e-160	3.24198e-157	K13424|1|3e-08|44.3|zma:100281160|WRKY transcription factor 33	-	GO:0001071//nucleic acid binding transcription factor activity;GO:0043565//sequence-specific DNA binding	GO:0009267//cellular response to starvation;GO:0009743//response to carbohydrate stimulus;GO:0006355//regulation of transcription, DNA-dependent	gi|383282325|gb|AFH01342.1|/1.95185e-34/WRKY4 transcription factor, partial [Gossypium hirsutum]
Unigene7110_All	363	4	28	2.20024	16.6177	2.91699	Up	4.08518e-06	0.000153863	K06995|1|1e-31|132|sbi:SORBI_04g026280|	-	-	-	gi|225437941|ref|XP_002268868.1|/2.43387e-37/PREDICTED: uncharacterized protein LOC100241271 [Vitis vinifera]
Unigene22131_All	338	5	35	2.95372	22.3085	2.91699	Up	2.31952e-07	1.09112e-05	-	-	-	-	-
Unigene43762_All	208	17	113	16.3193	117.04	2.84235	Up	1.81601e-20	2.30288e-18	-	-	-	-	-
Unigene41938_All	330	82	544	49.6154	355.144	2.83955	Up	1.18932e-92	7.93124e-90	K13424|1|2e-21|99.0|rcu:RCOM_0664190|WRKY transcription factor 33	-	-	-	gi|193884353|dbj|BAE46417.2|/1.10664e-21/double WRKY type transfactor [Solanum tuberosum]
Unigene50400_All	355	5	33	2.81228	20.0265	2.8321	Up	7.76132e-07	3.32032e-05	-	-	-	-	-
CL9289	255	5	33	3.91513	27.88	2.8321	Up	7.76132e-07	3.31782e-05	-	-	-	-	-
Unigene994_All	322	31	202	19.2231	135.15	2.81365	Up	4.37918e-35	9.77281e-33	K01530|1|3e-43|171|vvi:100256123|phospholipid-translocating ATPase [EC:3.6.3.1]	GO:0031224//intrinsic to membrane	GO:0042625//ATPase activity, coupled to transmembrane movement of ions;GO:0046872//metal ion binding;GO:0005548//phospholipid transporter activity;GO:0005515//protein binding;GO:0032559	GO:0009206;GO:0006869//lipid transport	gi|225423808|ref|XP_002280467.1|/4.20105e-42/PREDICTED: putative phospholipid-transporting ATPase 9-like isoform 2 [Vitis vinifera]
Unigene14723_All	708	6	38	1.69213	11.563	2.7726	Up	1.47896e-07	7.12869e-06	-	-	GO:0016491//oxidoreductase activity	-	gi|18652398|gb|AAL77102.1|AF472608_1/9.41706e-88/carbohydrate oxidase [Lactuca sativa]
Unigene27502_All	460	4	25	1.73628	11.7085	2.75349	Up	2.4941e-05	0.000796482	-	-	-	-	-
Unigene35823_All	364	9	56	4.93694	33.1441	2.74706	Up	1.7973e-10	1.19998e-08	-	GO:0031410//cytoplasmic vesicle	-	GO:0009628//response to abiotic stimulus	gi|388491254|gb|AFK33693.1|/4.15155e-37/unknown [Lotus japonicus]
CL14411	1789	6	37	0.669665	4.45565	2.73413	Up	2.67508e-07	1.24392e-05	-	-	-	-	-
Unigene17395_All	397	6	36	3.01771	19.5358	2.6946	Up	4.82264e-07	2.12902e-05	K09286|1|6e-22|100|ath:AT1G43160|EREBP-like factor	GO:0043231//intracellular membrane-bounded organelle	GO:0003676//nucleic acid binding;GO:0001071//nucleic acid binding transcription factor activity	GO:0009725//response to hormone stimulus;GO:0006970//response to osmotic stress;GO:0050826//response to freezing;GO:0006351//transcription, DNA-dependent	gi|224075453|ref|XP_002304640.1|/1.51743e-31/AP2/ERF domain-containing transcription factor [Populus trichocarpa]
Unigene7360_All	338	218	1300	128.782	828.603	2.68575	Up	3.59262e-206	9.25655e-203	K13424|1|2e-33|138|rcu:RCOM_0849600|WRKY transcription factor 33	-	-	-	gi|390430511|gb|AFL91073.1|/4.13253e-45/WRKY 7 transcription factor, partial [Helianthus annuus]
Unigene37863_All	499	159	945	63.6228	407.991	2.68092	Up	4.3351e-150	6.14327e-147	-	-	-	-	gi|211909307|gb|ACJ12926.1|/7.89336e-18/WRKY transcription factor 1 [Artemisia annua]
Unigene34030_All	211	16	95	15.141	96.9976	2.67949	Up	1.90535e-16	1.946e-14	-	-	-	-	-
Unigene6334_All	839	11	65	2.61786	16.6906	2.67257	Up	1.21669e-11	9.08657e-10	-	-	-	-	gi|225459188|ref|XP_002284015.1|/9.16506e-46/PREDICTED: putative clathrin assembly protein At4g40080-like [Vitis vinifera]
Unigene22508_All	247	7	41	5.65871	35.7608	2.65983	Up	9.13268e-08	4.50546e-06	K13418|1|3e-06|48.1|ath:AT1G71830|somatic embryogenesis receptor kinase 1 [EC:2.7.10.1 2.7.11.1];K13416|2|4e-06|47.8|ath:AT4G33430|brassinosteroid insensitive 1-associated receptor kinase 1 [EC:2.7.10.1 2.7.11.1];K13429|5|7e-06|47.0|rcu:RCOM_1115620|chitin elicitor receptor kinase 1	-	GO:0004672//protein kinase activity;GO:0000166//nucleotide binding	GO:0009753//response to jasmonic acid stimulus;GO:0006950//response to stress;GO:0009751//response to salicylic acid stimulus;GO:0009987//cellular process;GO:0051707//response to other organism;GO:0008152//metabolic process	gi|224055897|ref|XP_002298697.1|/4.57963e-20/predicted protein [Populus trichocarpa]
Unigene30873_All	229	7	41	6.1035	38.5716	2.65983	Up	9.13268e-08	4.51331e-06	-	-	GO:0046872//metal ion binding;GO:0016682//oxidoreductase activity, acting on diphenols and related substances as donors, oxygen as acceptor	GO:0006950//response to stress;GO:0008152//metabolic process	gi|350538127|ref|NP_001233816.1|/3.80627e-22/laccase precursor [Solanum lycopersicum]
Unigene11796_All	618	7	41	2.26165	14.2927	2.65983	Up	9.13268e-08	4.50938e-06	-	-	-	-	gi|337730996|gb|AEI70829.1|/3.3925e-37/non-specific lipid-transfer protein [Helianthus annuus]
CL6943	958	42	245	8.75387	55.096	2.65395	Up	1.00698e-39	2.52564e-37	-	-	-	-	-
Unigene26181_All	1246	6	35	0.961501	6.05159	2.65395	Up	8.66438e-07	3.67614e-05	K08241|1|5e-77|286|vvi:100260930|jasmonate O-methyltransferase [EC:2.1.1.141]	-	-	-	gi|224144626|ref|XP_002325354.1|/2.20393e-90/predicted protein [Populus trichocarpa]
Unigene4911_All	229	33	192	28.7737	180.628	2.6502	Up	2.04612e-31	4.01323e-29	-	-	-	-	-
Unigene48783_All	531	27	157	10.1528	63.6979	2.64937	Up	5.9533e-26	9.55968e-24	K05236|1|8e-24|107|ath:AT2G21390|coatomer protein complex, subunit alpha (xenin)	GO:0030120//vesicle coat	GO:0016740//transferase activity	GO:0006810//transport	gi|296081008|emb|CBI18512.3|/6.2203e-62/unnamed protein product [Vitis vinifera]
Unigene37869_All	340	195	1128	114.518	714.743	2.64186	Up	6.41514e-176	1.10193e-172	-	-	-	-	gi|211909307|gb|ACJ12926.1|/1.36769e-48/WRKY transcription factor 1 [Artemisia annua]
Unigene36228_All	507	33	184	12.9964	78.1861	2.5888	Up	1.99209e-29	3.60765e-27	K13416|1|4e-06|48.9|ath:AT4G33430|brassinosteroid insensitive 1-associated receptor kinase 1 [EC:2.7.10.1 2.7.11.1]	-	GO:0004672//protein kinase activity;GO:0000166//nucleotide binding	GO:0009753//response to jasmonic acid stimulus;GO:0006950//response to stress;GO:0009751//response to salicylic acid stimulus;GO:0009987//cellular process;GO:0051707//response to other organism	gi|356522982|ref|XP_003530121.1|/8.07631e-21/PREDICTED: receptor like protein kinase S.2-like [Glycine max]
Unigene43127_All	202	6	33	5.93084	35.1951	2.56907	Up	2.76596e-06	0.000107461	-	GO:0031224//intrinsic to membrane	GO:0004871//signal transducer activity;GO:0004672//protein kinase activity;GO:0016628//oxidoreductase activity, acting on the CH-CH group of donors, NAD or NADP as acceptor;GO:0032559	GO:0006464//cellular protein modification process	gi|357116444|ref|XP_003559991.1|/1.64688e-09/PREDICTED: LRR receptor-like serine/threonine-protein kinase RPK2-like [Brachypodium distachyon]
Unigene1968_All	807	43	235	10.6393	62.7356	2.55989	Up	1.04169e-36	2.49143e-34	-	-	-	-	gi|255587677|ref|XP_002534353.1|/8.34591e-41/conserved hypothetical protein [Ricinus communis]
Unigene35349_All	285	12	65	8.40723	49.1347	2.54704	Up	4.17066e-11	2.95882e-09	K00924|1|3e-07|51.6|aly:ARALYDRAFT_313416|[EC:2.7.1.-];K04733|2|1e-06|49.7|smo:SELMODRAFT_230241|interleukin-1 receptor-associated kinase 4 [EC:2.7.11.1]	-	GO:0004672//protein kinase activity;GO:0032559	GO:0009753//response to jasmonic acid stimulus;GO:0006464//cellular protein modification process;GO:0006950//response to stress;GO:0009751//response to salicylic acid stimulus;GO:0051707//response to other organism	gi|298205260|emb|CBI17319.3|/2.32894e-32/unnamed protein product [Vitis vinifera]
Unigene37669_All	216	189	988	174.713	985.424	2.49576	Up	1.02523e-144	1.38368e-141	K13426|1|4e-07|51.2|rcu:RCOM_1689100|WRKY transcription factor 29	-	-	GO:0006351//transcription, DNA-dependent	gi|211909307|gb|ACJ12926.1|/1.07437e-37/WRKY transcription factor 1 [Artemisia annua]
Unigene56473_All	215	6	31	5.57223	31.063	2.47887	Up	8.68958e-06	0.000304614	-	-	-	GO:0051234//establishment of localization	gi|48374154|gb|AAT41870.1|/8.3094e-14/putative phosphoglyceride transfer family protein [Hevea brasiliensis]
Unigene35501_All	237	6	31	5.05498	28.1795	2.47887	Up	8.68958e-06	0.000304425	K00279|1|2e-27|118|pop:POPTR_559778|cytokinin dehydrogenase [EC:1.5.99.12]	-	GO:0016645//oxidoreductase activity, acting on the CH-NH group of donors;GO:0050662//coenzyme binding	GO:0009690//cytokinin metabolic process	gi|224085728|ref|XP_002307681.1|/2.53115e-26/cytokinin oxidase [Populus trichocarpa]
Unigene22464_All	216	8	41	7.39525	40.8931	2.46719	Up	3.03632e-07	1.39927e-05	K10999|1|4e-20|94.4|bdi:100830844|cellulose synthase A [EC:2.4.1.12]	GO:0031224//intrinsic to membrane	GO:0016759//cellulose synthase activity	GO:0045229//external encapsulating structure organization;GO:0009250//glucan biosynthetic process	gi|359477617|ref|XP_002280659.2|/7.00178e-29/PREDICTED: cellulose synthase A catalytic subunit 4 [UDP-forming]-like, partial [Vitis vinifera]
Unigene27554_All	365	11	56	6.0175	33.0533	2.45756	Up	2.08036e-09	1.25051e-07	-	-	-	-	gi|356528230|ref|XP_003532708.1|/9.97348e-07/PREDICTED: phospholipase A1-Igamma1, chloroplastic-like [Glycine max]
Unigene5868_All	661	42	213	12.6872	69.4221	2.45203	Up	7.18972e-32	1.43501e-29	K01530|1|6e-82|301|rcu:RCOM_1464220|phospholipid-translocating ATPase [EC:3.6.3.1]	GO:0031224//intrinsic to membrane;GO:0009526//plastid envelope	GO:0042625//ATPase activity, coupled to transmembrane movement of ions;GO:0046872//metal ion binding;GO:0005548//phospholipid transporter activity;GO:0032559	GO:0009206;GO:0006869//lipid transport	gi|255546923|ref|XP_002514519.1|/5.65808e-81/Phospholipid-transporting ATPase, putative [Ricinus communis]
Unigene39886_All	655	10	50	3.04842	16.4456	2.43156	Up	1.90821e-08	1.02916e-06	K09838|1|4e-11|66.2|cre:CHLREDRAFT_53522|zeaxanthin epoxidase [EC:1.14.13.90]	-	GO:0016709//oxidoreductase activity, acting on paired donors, with incorporation or reduction of molecular oxygen, NADH or NADPH as one donor, and incorporation of one atom of oxygen	GO:0008152//metabolic process	gi|359497021|ref|XP_002265622.2|/1.98132e-62/PREDICTED: zeaxanthin epoxidase, chloroplastic-like [Vitis vinifera]
Unigene27661_All	320	13	65	8.11166	43.7606	2.43156	Up	1.33691e-10	9.06476e-09	-	-	-	-	gi|255565723|ref|XP_002523851.1|/2.48868e-18/conserved hypothetical protein [Ricinus communis]
Unigene11385_All	563	8	40	2.83725	15.3063	2.43156	Up	5.32698e-07	2.3353e-05	-	-	-	-	-
Unigene38793_All	425	11	55	5.16797	27.88	2.43156	Up	3.63822e-09	2.13709e-07	K14493|1|3e-13|72.0|ath:AT5G27320|gibberellin receptor GID1 [EC:3.-.-.-]	-	-	GO:0000904//cell morphogenesis involved in differentiation	gi|225463175|ref|XP_002269719.1|/5.0324e-35/PREDICTED: probable carboxylesterase 18 [Vitis vinifera]
Unigene37810_All	230	10	50	8.68138	46.8341	2.43156	Up	1.90821e-08	1.02819e-06	K14638|1|4e-21|97.4|ppp:PHYPADRAFT_134814|solute carrier family 15 (peptide/histidine transporter), member 3/4	GO:0044464//cell part	-	GO:0015833//peptide transport	gi|218184720|gb|EEC67147.1|/3.92064e-35/hypothetical protein OsI_33990 [Oryza sativa Indica Group]
Unigene10297_All	283	104	518	73.3776	394.333	2.426	Up	2.87812e-74	1.48312e-71	-	-	-	-	gi|211909307|gb|ACJ12926.1|/5.01368e-35/WRKY transcription factor 1 [Artemisia annua]
Unigene6341_All	1021	12	59	2.34678	12.4493	2.40731	Up	1.21375e-09	7.43788e-08	-	-	GO:0003712//transcription cofactor activity;GO:0005488//binding	GO:0048827//phyllome development	gi|388496928|gb|AFK36530.1|/7.86928e-32/unknown [Lotus japonicus]
Unigene26743_All	473	22	108	9.28706	49.1906	2.40509	Up	1.56652e-16	1.61448e-14	K01537|1|2e-48|189|vvi:100247373|Ca2+-transporting ATPase [EC:3.6.3.8]	GO:0009532//plastid stroma;GO:0031224//intrinsic to membrane;GO:0009528//plastid inner membrane	GO:0046914//transition metal ion binding;GO:0005515//protein binding;GO:0019829//cation-transporting ATPase activity;GO:0046873//metal ion transmembrane transporter activity;GO:0005261//cation channel activity;GO:0032559;GO:0016836//hydro-lyase activity	GO:0006816//calcium ion transport;GO:0010035//response to inorganic substance;GO:0009206	gi|359480619|ref|XP_003632502.1|/4.85456e-48/PREDICTED: calcium-transporting ATPase 2, plasma membrane-type-like [Vitis vinifera]
Unigene7627_All	273	9	44	6.58258	34.7224	2.39914	Up	1.75587e-07	8.36385e-06	-	-	-	-	-
Unigene20887_All	492	26	126	10.5518	55.1728	2.38647	Up	6.85806e-19	8.06519e-17	-	-	-	-	-
Unigene3424_All	615	12	58	3.89603	20.3176	2.38265	Up	2.11022e-09	1.26577e-07	-	-	-	-	-
Unigene19277_All	336	12	58	7.13113	37.1885	2.38265	Up	2.11022e-09	1.26712e-07	-	-	-	-	gi|359482137|ref|XP_003632718.1|/4.95589e-06/PREDICTED: uncharacterized protein LOC100855285 [Vitis vinifera]
Unigene16767_All	348	6	29	3.44262	17.9531	2.38265	Up	2.68182e-05	0.000851155	-	-	-	-	gi|225435068|ref|XP_002281433.1|/1.01418e-19/PREDICTED: uncharacterized protein LOC100245073 [Vitis vinifera]
Unigene16722_All	334	128	617	76.5209	397.977	2.37876	Up	4.00422e-86	2.49423e-83	K08486|1|3e-34|140|aly:ARALYDRAFT_897385|syntaxin 1B/2/3	GO:0043234//protein complex;GO:0016023//cytoplasmic membrane-bounded vesicle;GO:0016020//membrane	GO:0005515//protein binding	GO:0051707//response to other organism;GO:0009725//response to hormone stimulus;GO:0009626//plant-type hypersensitive response;GO:0010185;GO:0016044//cellular membrane organization;GO:0006605//protein targeting;GO:0007165//signal transduction;GO:0000904//cell morphogenesis involved in differentiation	gi|4206787|gb|AAD11808.1|/2.28084e-35/syntaxin-related protein Nt-syr1 [Nicotiana tabacum]
CL4633	354	25	120	14.1011	73.0294	2.37267	Up	6.0578e-18	6.79961e-16	-	-	-	-	-
Unigene52251_All	279	10	48	7.15669	37.0644	2.37267	Up	5.79338e-08	2.93469e-06	K14431|1|3e-08|55.1|aly:ARALYDRAFT_311885|transcription factor TGA	GO:0043234//protein complex	GO:0005488//binding;GO:0019787//small conjugating protein ligase activity	GO:0032446//protein modification by small protein conjugation	gi|224133504|ref|XP_002321584.1|/9.21919e-29/predicted protein [Populus trichocarpa]
Unigene25356_All	240	53	253	44.0942	227.106	2.36471	Up	4.79142e-36	1.11768e-33	-	-	-	-	gi|307136124|gb|ADN33970.1|/8.15439e-09/lipase [Cucumis melo subsp. melo]
Unigene21631_All	550	9	42	3.26736	16.4515	2.33203	Up	5.29998e-07	2.32706e-05	-	-	GO:0004091//carboxylesterase activity	GO:0044238//primary metabolic process	gi|357437791|ref|XP_003589171.1|/3.51108e-42/Feruloyl esterase A [Medicago truncatula]
Unigene25665_All	532	39	182	14.6376	73.702	2.33203	Up	5.98984e-26	9.59119e-24	K01530|1|4e-75|278|vvi:100256123|phospholipid-translocating ATPase [EC:3.6.3.1]	GO:0031224//intrinsic to membrane	GO:0042625//ATPase activity, coupled to transmembrane movement of ions;GO:0046872//metal ion binding;GO:0005548//phospholipid transporter activity;GO:0005515//protein binding;GO:0032559	GO:0009206;GO:0006869//lipid transport	gi|225423808|ref|XP_002280467.1|/4.15303e-74/PREDICTED: putative phospholipid-transporting ATPase 9-like isoform 2 [Vitis vinifera]
Unigene29632_All	735	146	673	39.6627	197.264	2.31427	Up	9.11242e-91	5.93711e-88	K14494|1|3e-38|156|ppp:PHYPADRAFT_235432|DELLA protein	GO:0044424//intracellular part	GO:0060089	GO:0023052//signaling;GO:0009639//response to red or far red light	gi|255576316|ref|XP_002529051.1|/8.46272e-111/Chitin-inducible gibberellin-responsive protein, putative [Ricinus communis]
CL9672	561	15	69	5.33882	26.4976	2.31127	Up	1.3392e-10	9.06943e-09	-	-	-	-	-
Unigene16113_All	666	7	32	2.09865	10.3513	2.30228	Up	1.50341e-05	0.000500408	K09422|1|2e-31|134|vvi:100245492|myb proto-oncogene protein, plant	-	-	-	gi|225468618|ref|XP_002266049.1|/1.59368e-30/PREDICTED: uncharacterized protein LOC100245492 [Vitis vinifera]
CL2480	340	7	32	4.11089	20.2764	2.30228	Up	1.50341e-05	0.000500115	-	-	-	-	-
Unigene3477_All	686	20	91	5.82133	28.5783	2.2955	Up	1.87071e-13	1.60666e-11	K14652|1|2e-59|226|rcu:RCOM_0338130|3,4-dihydroxy 2-butanone 4-phosphate synthase / GTP cyclohydrolase II [EC:4.1.99.12 3.5.4.25]	GO:0009536//plastid	GO:0003933//GTP cyclohydrolase activity;GO:0046914//transition metal ion binding;GO:0016830//carbon-carbon lyase activity	GO:0006771//riboflavin metabolic process	gi|298561264|dbj|BAJ09646.1|/1.02367e-59/GTP cyclohydrolase II/3,4-dihydroxy-2-butanone 4-phosphate synthase [Nicotiana benthamiana]
Unigene25636_All	370	113	513	60.9808	298.7	2.29227	Up	8.14748e-69	3.91383e-66	K08486|1|1e-39|159|aly:ARALYDRAFT_897385|syntaxin 1B/2/3	GO:0043234//protein complex;GO:0016020//membrane	GO:0005515//protein binding	GO:0051707//response to other organism;GO:0009725//response to hormone stimulus;GO:0009626//plant-type hypersensitive response;GO:0010185;GO:0016044//cellular membrane organization;GO:0006605//protein targeting;GO:0007165//signal transduction	gi|4206787|gb|AAD11808.1|/1.04811e-40/syntaxin-related protein Nt-syr1 [Nicotiana tabacum]
Unigene27371_All	541	43	194	15.8704	77.2546	2.28328	Up	6.71408e-27	1.12598e-24	-	-	-	-	gi|23307803|gb|AAN17830.1|/5.22249e-11/Myb-like protein P [Saussurea medusa]
Unigene6707_All	380	32	144	16.8145	81.6392	2.27956	Up	2.59842e-20	3.2586e-18	K14553|1|6e-06|47.4|aly:ARALYDRAFT_488236|U3 small nucleolar RNA-associated protein 18	-	-	-	gi|297742407|emb|CBI34556.3|/4.07654e-37/unnamed protein product [Vitis vinifera]
Unigene9295_All	624	12	54	3.83984	18.6436	2.27956	Up	1.87523e-08	1.01331e-06	-	-	-	GO:0009628//response to abiotic stimulus	gi|357484577|ref|XP_003612576.1|/1.50152e-48/F-box/kelch-repeat protein SKIP25 [Medicago truncatula]
Unigene17462_All	423	11	49	5.19241	24.956	2.26491	Up	9.79304e-08	4.81865e-06	K13412|1|4e-24|108|pop:POPTR_679968|calcium-dependent protein kinase [EC:2.7.11.1]	GO:0044444//cytoplasmic part;GO:0016020//membrane	GO:0005488//binding;GO:0004672//protein kinase activity	GO:0010118//stomatal movement;GO:0032412//regulation of ion transmembrane transporter activity;GO:0009755//hormone-mediated signaling pathway	gi|224131906|ref|XP_002328137.1|/3.39646e-23/calcium dependent protein kinase 6 [Populus trichocarpa]
CL3143	507	31	138	12.2087	58.6396	2.26396	Up	2.24858e-19	2.6777e-17	-	-	-	-	-
Unigene38242_All	588	9	40	3.0562	14.6556	2.26164	Up	1.57623e-06	6.38191e-05	K01762|1|2e-80|296|pop:POPTR_757558|1-aminocyclopropane-1-carboxylate synthase [EC:4.4.1.14]	-	GO:0016740//transferase activity;GO:0048037//cofactor binding;GO:0016846//carbon-sulfur lyase activity	GO:0008652//cellular amino acid biosynthetic process	gi|30039240|gb|AAP14019.1|AF380836_1/1.92993e-84/putative ACC synthase 1 [Lactuca sativa]
Unigene4055_All	518	9	40	3.4692	16.636	2.26164	Up	1.57623e-06	6.38648e-05	K00279|1|5e-79|291|vvi:100267760|cytokinin dehydrogenase [EC:1.5.99.12]	GO:0031410//cytoplasmic vesicle	GO:0016645//oxidoreductase activity, acting on the CH-NH group of donors;GO:0050662//coenzyme binding	GO:0009690//cytokinin metabolic process;GO:0006091//generation of precursor metabolites and energy	gi|383212272|dbj|BAM09006.1|/1.37705e-79/cytokinin oxidase/dehydrogenase-like [Solanum lycopersicum]
CL6300	1687	250	1111	29.5898	141.879	2.26149	Up	1.54755e-144	2.04003e-141	-	-	-	-	-
Unigene7078_All	449	81	359	36.021	172.253	2.25762	Up	8.64842e-48	2.67884e-45	-	-	GO:0016740//transferase activity	-	gi|356504769|ref|XP_003521167.1|/1.8312e-64/PREDICTED: uncharacterized glycosyltransferase AGO61-like [Glycine max]
Unigene17439_All	402	72	319	35.7621	170.956	2.25712	Up	1.23229e-42	3.31048e-40	-	-	GO:0003824//catalytic activity	GO:0009267//cellular response to starvation	gi|225448408|ref|XP_002273406.1|/4.5729e-12/PREDICTED: uncharacterized protein LOC100257064 isoform 1 [Vitis vinifera]
Unigene36350_All	205	73	322	71.1026	338.393	2.25073	Up	7.08182e-43	1.91155e-40	K08486|1|3e-13|71.2|aly:ARALYDRAFT_485608|syntaxin 1B/2/3	GO:0043234//protein complex;GO:0016020//membrane	GO:0005515//protein binding	GO:0051707//response to other organism;GO:0009725//response to hormone stimulus;GO:0009626//plant-type hypersensitive response;GO:0010185;GO:0016044//cellular membrane organization;GO:0006605//protein targeting;GO:0007165//signal transduction	gi|4206787|gb|AAD11808.1|/4.17518e-13/syntaxin-related protein Nt-syr1 [Nicotiana tabacum]
Unigene24217_All	890	11	48	2.46785	11.6191	2.23517	Up	1.67663e-07	8.00658e-06	K09840|1|1e-134|477|pop:POPTR_568831|9-cis-epoxycarotenoid dioxygenase [EC:1.13.11.51]	-	GO:0016701//oxidoreductase activity, acting on single donors with incorporation of molecular oxygen	-	gi|117676066|dbj|BAF36655.1|/7.94623e-168/putative 9-cis-epoxycarotenoid dioxygenase [Chrysanthemum x morifolium]
Unigene27819_All	470	23	100	9.77117	45.8376	2.22993	Up	3.45658e-14	3.12492e-12	-	-	-	GO:0009414//response to water deprivation;GO:0007275//multicellular organismal development;GO:0006979//response to oxidative stress	gi|363497938|gb|AEW24432.1|/3.10378e-15/late embryogenesis abundant protein 3L-1 [Camellia sinensis]
Unigene27164_All	677	64	278	18.8759	88.4659	2.22858	Up	8.39564e-37	2.01652e-34	K10999|1|2e-19|94.0|gmx:100810567|cellulose synthase A [EC:2.4.1.12];K00770|5|7e-19|92.0|rcu:RCOM_1180270|1,4-beta-D-xylan synthase [EC:2.4.2.24]	-	GO:0016740//transferase activity	-	gi|224111028|ref|XP_002315722.1|/8.46652e-43/predicted protein [Populus trichocarpa]
Unigene8419_All	395	70	304	35.3849	165.804	2.22828	Up	4.34918e-40	1.11049e-37	K13076|1|2e-34|141|vvi:100265385|delta8-fatty-acid desaturase [EC:1.14.19.4]	-	GO:0005506//iron ion binding;GO:0016705//oxidoreductase activity, acting on paired donors, with incorporation or reduction of molecular oxygen	GO:0006631//fatty acid metabolic process	gi|75319741|sp|Q43469.1|SLD1_HELAN/2.12042e-41/RecName: Full=Delta(8)-fatty-acid desaturase; AltName: Full=Delta(8)-sphingolipid desaturase
Unigene41647_All	233	15	65	12.8544	60.1004	2.22511	Up	1.14871e-09	7.05456e-08	K13412|1|2e-06|48.5|rcu:RCOM_1577820|calcium-dependent protein kinase [EC:2.7.11.1]	-	-	-	gi|224090238|ref|XP_002308958.1|/4.97853e-06/calcium dependent protein kinase 8 [Populus trichocarpa]
Unigene24342_All	513	35	151	13.6228	63.4132	2.21876	Up	1.39994e-20	1.78324e-18	K14652|1|3e-58|222|pop:POPTR_1069506|3,4-dihydroxy 2-butanone 4-phosphate synthase / GTP cyclohydrolase II [EC:4.1.99.12 3.5.4.25]	GO:0043231//intracellular membrane-bounded organelle	GO:0003933//GTP cyclohydrolase activity;GO:0046914//transition metal ion binding;GO:0016830//carbon-carbon lyase activity	GO:0006771//riboflavin metabolic process	gi|224055964|ref|XP_002298707.1|/2.43842e-57/predicted protein [Populus trichocarpa]
Unigene24435_All	801	36	155	8.97401	41.6888	2.21583	Up	4.6981e-21	6.16452e-19	K13424|1|8e-18|89.0|sbi:SORBI_09g023270|WRKY transcription factor 33	-	-	-	gi|255554813|ref|XP_002518444.1|/5.12067e-67/WRKY transcription factor, putative [Ricinus communis]
Unigene20543_All	354	77	330	43.4314	200.831	2.20917	Up	6.23996e-43	1.70051e-40	-	-	-	-	gi|302399051|gb|ADL36820.1|/9.44698e-10/SCL domain class transcription factor [Malus x domestica]
Unigene13390_All	225	8	34	7.09944	32.5549	2.1971	Up	1.43003e-05	0.000477946	-	-	-	-	gi|224142191|ref|XP_002324442.1|/7.15562e-26/predicted protein [Populus trichocarpa]
Unigene56659_All	254	22	93	17.2944	78.8804	2.18936	Up	5.0552e-13	4.22639e-11	K02183|1|5e-17|84.0|smo:SELMODRAFT_166784|calmodulin	-	-	-	gi|296089750|emb|CBI39569.3|/5.54451e-18/unnamed protein product [Vitis vinifera]
Unigene12042_All	1341	9	38	1.34008	6.10484	2.18764	Up	4.61294e-06	0.000171687	K14493|1|3e-35|147|ppp:PHYPADRAFT_118478|gibberellin receptor GID1 [EC:3.-.-.-];K13258|2|1e-30|132|gmx:547489|2-hydroxyisoflavanone dehydratase [EC:4.2.1.105]	-	GO:0004091//carboxylesterase activity	-	gi|255539621|ref|XP_002510875.1|/5.78602e-92/Gibberellin receptor GID1, putative [Ricinus communis]
Unigene45792_All	656	18	76	5.4788	24.9591	2.18764	Up	7.04862e-11	4.91444e-09	K13447|1|2e-67|253|pop:POPTR_570393|respiratory burst oxidase [EC:1.6.3.- 1.11.1.-]	GO:0016021//integral to membrane	GO:0050664//oxidoreductase activity, acting on NADH or NADPH, oxygen as acceptor;GO:0016209//antioxidant activity;GO:0046914//transition metal ion binding;GO:0050662//coenzyme binding	GO:0010033//response to organic substance;GO:0006950//response to stress;GO:0008152//metabolic process;GO:0009913//epidermal cell differentiation	gi|224122270|ref|XP_002318793.1|/2.28475e-66/predicted protein [Populus trichocarpa]
Unigene27422_All	822	19	80	4.61528	20.9671	2.18363	Up	2.33506e-11	1.69693e-09	K13420|1|2e-20|97.4|osa:4337016|LRR receptor-like serine/threonine-protein kinase FLS2 [EC:2.7.11.1]	GO:0016020//membrane	GO:0003824//catalytic activity	-	gi|225458279|ref|XP_002281409.1|/6.31711e-44/PREDICTED: probable LRR receptor-like serine/threonine-protein kinase At2g16250-like [Vitis vinifera]
CL6913	343	96	400	55.8848	251.238	2.16853	Up	1.5658e-50	5.13039e-48	-	-	-	-	-
Unigene7965_All	983	34	141	6.90624	30.9019	2.16172	Up	9.65994e-19	1.129e-16	K13420|1|5e-44|176|osa:4337016|LRR receptor-like serine/threonine-protein kinase FLS2 [EC:2.7.11.1]	-	GO:0016740//transferase activity	-	gi|225438015|ref|XP_002270968.1|/6.58138e-89/PREDICTED: probable LRR receptor-like serine/threonine-protein kinase At4g08850-like [Vitis vinifera]
Unigene23569_All	373	32	131	17.13	75.6628	2.14306	Up	2.4373e-17	2.63656e-15	K14489|1|1e-08|55.8|vvi:100263145|arabidopsis histidine kinase 2/3/4 (cytokinin receptor) [EC:2.7.13.3]	GO:0031410//cytoplasmic vesicle	GO:0043167//ion binding;GO:0008422//beta-glucosidase activity	GO:0044238//primary metabolic process	gi|255580059|ref|XP_002530863.1|/4.11608e-29/Glucan endo-1,3-beta-glucosidase precursor, putative [Ricinus communis]
Unigene6349_All	715	20	81	5.58522	24.4061	2.12756	Up	3.70124e-11	2.64566e-09	K15639|1|3e-46|183|aly:ARALYDRAFT_901457|cytochrome P450, family 734, subfamily A, polypeptide 1 (PHYB activation tagged suppressor 1) [EC:1.14.-.-];K10717|3|8e-45|178|gmx:100808392|cytokinin trans-hydroxylase	-	GO:0016491//oxidoreductase activity;GO:0005506//iron ion binding	GO:0008152//metabolic process	gi|373501798|gb|AEY75218.1|/7.5259e-85/cytochrome P450 CYP72A129 [Panax ginseng]
Unigene15408_All	1270	25	101	3.93055	17.1332	2.12399	Up	1.4932e-13	1.28829e-11	-	-	GO:0031406//carboxylic acid binding	-	gi|356548347|ref|XP_003542564.1|/2.0509e-99/PREDICTED: uncharacterized protein LOC100816138 [Glycine max]
Unigene18651_All	330	9	36	5.44559	23.5022	2.10963	Up	1.32658e-05	0.000446266	K13254|1|3e-08|55.1|mtr:MTR_7g075520|spastin [EC:3.6.4.3];K07767|2|4e-08|54.3|pop:POPTR_548648|microtubule-severing ATPase [EC:3.6.4.3];K13525|5|7e-08|53.5|bdi:100821246|transitional endoplasmic reticulum ATPase	-	GO:0032559;GO:0042623//ATPase activity, coupled	-	gi|356516565|ref|XP_003526964.1|/3.7771e-46/PREDICTED: uncharacterized protein LOC100778164 [Glycine max]
CL13002	344	70	278	40.6309	174.103	2.09929	Up	3.0845e-34	6.5978e-32	-	-	-	-	-
Unigene42567_All	241	13	51	10.7707	45.5903	2.08162	Up	2.47904e-07	1.15847e-05	-	-	-	-	-
Unigene2437_All	419	12	47	5.71852	24.1659	2.07926	Up	7.59628e-07	3.25709e-05	-	-	-	-	-
Unigene12440_All	744	19	74	5.09914	21.4278	2.07116	Up	5.24056e-10	3.35278e-08	-	GO:0043231//intracellular membrane-bounded organelle	-	-	gi|255568301|ref|XP_002525125.1|/5.67045e-78/conserved hypothetical protein [Ricinus communis]
Unigene24890_All	310	145	558	93.3948	387.786	2.05385	Up	3.1771e-65	1.42929e-62	-	GO:0016020//membrane	GO:0005216//ion channel activity	-	gi|147225285|dbj|BAF62469.1|/6.19329e-17/hypothetical protein [Nicotiana tabacum]
Unigene35619_All	485	25	96	10.2924	42.6431	2.05074	Up	1.92728e-12	1.52365e-10	K10999|1|2e-30|129|rcu:RCOM_0493240|cellulose synthase A [EC:2.4.1.12]	-	GO:0016740//transferase activity	-	gi|359477392|ref|XP_002280640.2|/1.07696e-45/PREDICTED: cellulose synthase-like protein G2-like [Vitis vinifera]
Unigene56541_All	309	10	38	6.46187	26.4938	2.03563	Up	1.20651e-05	0.000411243	K14321|1|8e-10|60.1|vvi:100243153|nucleoporin-like protein 2;K10206|2|2e-07|52.4|vvi:100242846|LL-diaminopimelate aminotransferase [EC:2.6.1.83]	-	-	-	gi|332322187|emb|CCA66198.1|/1.9363e-10/hypothetical protein [Beta vulgaris subsp. vulgaris]
CL9064	708	49	186	13.8191	56.5978	2.03408	Up	1.52952e-22	2.12498e-20	-	-	-	-	-
Unigene1650_All	482	23	87	9.5279	38.8859	2.02902	Up	2.89362e-11	2.08679e-09	K10802|1|9e-18|87.4|vvi:100257544|high mobility group protein B1	-	GO:0003676//nucleic acid binding	-	gi|359484115|ref|XP_002267697.2|/1.01909e-19/PREDICTED: high mobility group B protein 7-like [Vitis vinifera]
Unigene36178_All	243	27	102	22.1857	90.4302	2.02717	Up	5.85898e-13	4.86252e-11	-	GO:0043234//protein complex;GO:0043231//intracellular membrane-bounded organelle	GO:0043169//cation binding;GO:0004721//phosphoprotein phosphatase activity	GO:0006464//cellular protein modification process	gi|224060690|ref|XP_002300254.1|/3.63183e-25/predicted protein [Populus trichocarpa]
Unigene26473_All	306	13	49	8.48278	34.498	2.0239	Up	6.90468e-07	2.97631e-05	-	GO:0044464//cell part	-	-	gi|242071797|ref|XP_002451175.1|/9.64249e-10/hypothetical protein SORBIDRAFT_05g025380 [Sorghum bicolor]
CL10482	694	5	56	4.2848	17.3839	2.02046	Up	4.03756e-13	3.41081e-11	-	-	-	-	-
Unigene1201_All	498	24	90	9.62273	38.9343	2.01652	Up	1.59003e-11	1.17662e-09	-	-	-	-	-
Unigene411_All	545	91	341	33.3397	134.796	2.01547	Up	1.44918e-39	3.60286e-37	-	-	-	GO:0051707//response to other organism;GO:0007165//signal transduction	gi|225466173|ref|XP_002263161.1|/1.34258e-30/PREDICTED: uncharacterized protein LOC100244374 [Vitis vinifera]
Unigene7885_All	390	223	832	114.171	459.598	2.00917	Up	1.09075e-93	7.36048e-91	-	-	GO:0005488//binding	-	gi|225450747|ref|XP_002279245.1|/2.89394e-30/PREDICTED: F-box protein PP2-B15 [Vitis vinifera]
Unigene3819_All	271	11	41	8.10476	32.5937	2.00775	Up	6.51102e-06	0.000235828	-	-	-	-	-
Unigene6490_All	1044	21	78	4.01638	16.0958	2.00272	Up	4.3468e-10	2.80631e-08	K00469|1|7e-151|531|ath:AT1G14520|inositol oxygenase [EC:1.13.99.1]	GO:0044424//intracellular part	GO:0046914//transition metal ion binding;GO:0016701//oxidoreductase activity, acting on single donors with incorporation of molecular oxygen	GO:0006020//inositol metabolic process	gi|238478480|ref|NP_001154337.1|/7.37706e-150/inositol oxygenase 1 [Arabidopsis thaliana]
Unigene53228_All	408	10	37	4.89391	19.5372	1.99716	Up	2.01056e-05	0.000650123	-	-	-	-	gi|297789647|ref|XP_002862767.1|/1.45998e-10/hypothetical protein ARALYDRAFT_333222 [Arabidopsis lyrata subsp. lyrata]
CL6726	411	16	59	7.77311	30.9264	1.99228	Up	6.6868e-08	3.34836e-06	-	-	-	-	-
Unigene55750_All	289	19	70	13.1272	52.1819	1.99099	Up	3.9648e-09	2.31931e-07	-	GO:0016020//membrane	GO:0016740//transferase activity	GO:0009798//axis specification;GO:0003006//developmental process involved in reproduction;GO:0044237//cellular metabolic process;GO:0006950//response to stress;GO:0009790//embryo development	gi|255542014|ref|XP_002512071.1|/7.47673e-15/protein with unknown function [Ricinus communis]
Unigene35666_All	250	80	294	63.8949	253.354	1.98738	Up	9.81502e-34	2.07595e-31	-	-	-	-	-
Unigene26056_All	1940	266	974	27.3777	108.163	1.98213	Up	1.8788e-107	1.56615e-104	K01904|1|9e-47|186|smo:SELMODRAFT_115483|4-coumarate--CoA ligase [EC:6.2.1.12]	GO:0005576//extracellular region;GO:0009536//plastid	GO:0016405//CoA-ligase activity;GO:0032559	GO:0010038//response to metal ion	gi|225470747|ref|XP_002267459.1|/0/PREDICTED: putative peroxisomal-coenzyme A synthetase-like [Vitis vinifera]
Unigene14556_All	448	44	161	19.6106	77.4226	1.98112	Up	4.31104e-19	5.09098e-17	-	-	-	-	gi|224065244|ref|XP_002301735.1|/1.691e-14/predicted protein [Populus trichocarpa]
Unigene7165_All	450	23	84	10.2054	40.2149	1.97839	Up	1.29992e-10	8.82448e-09	K00924|1|4e-21|98.2|osa:4342410|[EC:2.7.1.-];K07198|3|4e-09|58.5|aly:ARALYDRAFT_484683|5'-AMP-activated protein kinase, catalytic alpha subunit [EC:2.7.11.11]	-	GO:0004672//protein kinase activity;GO:0000166//nucleotide binding	GO:0009987//cellular process	gi|255553349|ref|XP_002517716.1|/1.12131e-29/CBL-interacting serine/threonine-protein kinase, putative [Ricinus communis]
Unigene36413_All	301	20	73	13.2672	52.2488	1.97753	Up	2.16224e-09	1.29561e-07	-	GO:0031090//organelle membrane	GO:0016301//kinase activity;GO:0000166//nucleotide binding	GO:0009987//cellular process	gi|297847114|ref|XP_002891438.1|/4.49431e-07/hypothetical protein ARALYDRAFT_891670 [Arabidopsis lyrata subsp. lyrata]
Unigene4090_All	454	71	259	31.2262	122.903	1.9767	Up	1.04877e-29	1.94913e-27	-	-	-	-	gi|359472678|ref|XP_002279572.2|/2.82624e-15/PREDICTED: uncharacterized protein LOC100245576 [Vitis vinifera]
Unigene15882_All	605	28	102	9.241	36.3216	1.9747	Up	1.43909e-12	1.1538e-10	K05766|1|2e-19|94.0|ath:AT3G23610|slingshot;K14819|3|8e-16|81.6|cme:CMN326C|dual specificity phosphatase 12 [EC:3.1.3.16 3.1.3.48];K04459|5|2e-12|70.5|zma:100285227|dual specificity phosphatase [EC:3.1.3.16 3.1.3.48]	-	GO:0004721//phosphoprotein phosphatase activity	GO:0006796//phosphate-containing compound metabolic process;GO:0006464//cellular protein modification process	gi|296081373|emb|CBI16806.3|/8.13518e-97/unnamed protein product [Vitis vinifera]
Unigene38505_All	226	152	550	134.292	524.293	1.96499	Up	9.06732e-61	3.72443e-58	-	-	-	-	-
Unigene28992_All	855	276	994	64.4554	250.461	1.95821	Up	6.84152e-108	5.87583e-105	K01090|1|2e-15|81.3|sbi:SORBI_01g038410|protein phosphatase [EC:3.1.3.16];K14497|2|4e-15|80.1|sbi:SORBI_09g029080|protein phosphatase 2C [EC:3.1.3.16]	GO:0043234//protein complex;GO:0043231//intracellular membrane-bounded organelle	GO:0043169//cation binding;GO:0004721//phosphoprotein phosphatase activity	GO:0006464//cellular protein modification process	gi|255573107|ref|XP_002527483.1|/8.20159e-98/protein phosphatase 2c, putative [Ricinus communis]
CL1412	2620	235	840	17.9095	69.0713	1.94736	Up	8.50312e-91	5.60454e-88	-	-	-	-	-
Unigene23820_All	638	21	75	6.57227	25.3256	1.94614	Up	1.93308e-09	1.16818e-07	K03676|1|3e-24|109|bdi:100821530|glutaredoxin 3	GO:0044464//cell part	GO:0015036//disulfide oxidoreductase activity	GO:0019725//cellular homeostasis	gi|224129686|ref|XP_002320646.1|/6.60414e-39/glutaredoxin [Populus trichocarpa]
Unigene36082_All	365	57	203	31.1816	119.818	1.94208	Up	4.19274e-23	5.98643e-21	-	-	-	-	gi|356575621|ref|XP_003555937.1|/1.92847e-34/PREDICTED: uncharacterized protein LOC100792170 [Glycine max]
CL6363	1533	183	651	23.8356	91.4868	1.94045	Up	1.92166e-70	9.47197e-68	-	-	-	-	-
CL2186	1672	22	78	2.62726	10.0503	1.9356	Up	1.05124e-09	6.48408e-08	-	-	-	-	-
CL13311	890	50	177	11.2175	42.8453	1.93338	Up	3.17414e-20	3.95435e-18	-	-	-	-	-
Unigene26548_All	435	30	106	13.7705	52.4972	1.93066	Up	1.15154e-12	9.32484e-11	K09875|1|1e-24|110|ath:AT3G56950|aquaporin SIP	GO:0031224//intrinsic to membrane;GO:0043231//intracellular membrane-bounded organelle	-	GO:0051234//establishment of localization	gi|224137540|ref|XP_002322583.1|/2.23794e-27/aquaporin, MIP family, SIP subfamily [Populus trichocarpa]
Unigene9143_All	1033	17	60	3.28598	12.5133	1.92906	Up	9.80604e-08	4.82086e-06	K00924|1|6e-53|206|ath:AT1G28440|[EC:2.7.1.-];K08286|4|8e-53|205|aly:ARALYDRAFT_491919|protein-serine/threonine kinase [EC:2.7.11.-]	GO:0016020//membrane	GO:0005488//binding;GO:0004872//receptor activity;GO:0016301//kinase activity	GO:0006952//defense response	gi|46396756|sp|P93194.2|RPK1_IPONI/1.29384e-106/RecName: Full=Receptor-like protein kinase; Flags: Precursor
CL15484	867	55	194	12.6666	48.2061	1.92819	Up	5.9819e-22	8.11191e-20	-	-	-	-	-
Unigene25621_All	295	21	74	14.2139	54.0418	1.92677	Up	3.16206e-09	1.86512e-07	-	-	-	-	gi|224114075|ref|XP_002316660.1|/5.30998e-21/predicted protein [Populus trichocarpa]
Unigene271_All	571	49	172	17.1347	64.8951	1.92119	Up	1.52945e-19	1.84458e-17	K14516|1|2e-54|209|vvi:100246426|ethylene-responsive transcription factor 1	-	-	GO:0006351//transcription, DNA-dependent	gi|300079016|gb|ADJ67439.1|/8.77841e-55/ethylene response factor 10 [Actinidia deliciosa]
Unigene50618_All	345	28	98	16.2052	61.1965	1.91699	Up	1.02752e-11	7.72463e-10	-	-	GO:0005488//binding	-	gi|356536294|ref|XP_003536674.1|/2.66599e-36/PREDICTED: uncharacterized protein LOC100810724 [Glycine max]
CL495	1791	58	201	6.4662	24.178	1.90271	Up	2.59722e-22	3.57332e-20	-	-	-	-	-
Unigene29359_All	664	123	426	36.9874	138.217	1.90183	Up	1.73236e-45	5.14122e-43	-	GO:0005887//integral to plasma membrane	GO:0005267//potassium channel activity	GO:0030001//metal ion transport	gi|147225285|dbj|BAF62469.1|/3.99671e-82/hypothetical protein [Nicotiana tabacum]
Unigene17087_All	652	51	176	15.6185	58.1547	1.89664	Up	1.20595e-19	1.45753e-17	K01537|1|2e-88|322|aly:ARALYDRAFT_490855|Ca2+-transporting ATPase [EC:3.6.3.8]	GO:0031224//intrinsic to membrane;GO:0043231//intracellular membrane-bounded organelle;GO:0031090//organelle membrane	GO:0046914//transition metal ion binding;GO:0046873//metal ion transmembrane transporter activity;GO:0019829//cation-transporting ATPase activity;GO:0005515//protein binding;GO:0032559;GO:0016836//hydro-lyase activity	GO:0010035//response to inorganic substance;GO:0009206;GO:0006816//calcium ion transport	gi|297798108|ref|XP_002866938.1|/2.32424e-87/hypothetical protein ARALYDRAFT_490855 [Arabidopsis lyrata subsp. lyrata]
Unigene52425_All	452	18	62	7.95153	29.5511	1.89391	Up	8.64814e-08	4.29633e-06	-	-	-	-	-
Unigene41060_All	257	25	86	19.4233	72.0917	1.89204	Up	2.74476e-10	1.81333e-08	K14494|1|2e-16|81.6|rcu:RCOM_0826140|DELLA protein	-	-	-	gi|80975674|gb|ABB54445.1|/8.22021e-30/GRAS transcription factor [Capsicum annuum]
Unigene52017_All	397	21	72	10.562	39.0716	1.88724	Up	8.39064e-09	4.72778e-07	K00924|1|7e-26|113|aly:ARALYDRAFT_313416|[EC:2.7.1.-];K04733|2|1e-25|112|smo:SELMODRAFT_230241|interleukin-1 receptor-associated kinase 4 [EC:2.7.11.1]	-	GO:0004672//protein kinase activity;GO:0016628//oxidoreductase activity, acting on the CH-CH group of donors, NAD or NADP as acceptor;GO:0032559	GO:0006464//cellular protein modification process	gi|42741727|gb|AAS45124.1|/2.03193e-60/WAK-like kinase [Solanum lycopersicum]
Unigene42680_All	270	14	48	10.3533	38.2999	1.88724	Up	2.73956e-06	0.000106581	K14963|1|1e-06|49.3|mtr:MTR_1g072140|COMPASS component SWD3	GO:0031234//extrinsic to internal side of plasma membrane	-	GO:0023052//signaling	gi|359473960|ref|XP_002263491.2|/1.21202e-28/PREDICTED: uncharacterized protein LOC100249640 [Vitis vinifera]
CL11336	1822	1402	4805	153.644	568.152	1.88668	Up	0	0	-	-	-	-	-
Unigene19598_All	473	19	65	8.02064	29.6055	1.88407	Up	4.66776e-08	2.39229e-06	K01090|1|1e-07|53.9|sbi:SORBI_01g038410|protein phosphatase [EC:3.1.3.16]	GO:0043234//protein complex	GO:0004721//phosphoprotein phosphatase activity;GO:0043169//cation binding	GO:0006464//cellular protein modification process	gi|75301248|sp|Q8LAY8.1|P2C69_ARATH/1.52315e-17/RecName: Full=Probable protein phosphatase 2C 69; Short=AtPP2C69
CL4985	1637	628	2146	76.5998	282.423	1.88245	Up	7.84386e-219	2.47012e-215	-	-	-	-	-
CL6827	1544	103	348	13.3201	48.557	1.86608	Up	1.50143e-36	3.54614e-34	-	-	-	-	-
Unigene300_All	788	51	172	12.9229	47.0243	1.86347	Up	8.18582e-19	9.60673e-17	K13447|1|1e-19|94.7|rcu:RCOM_1502990|respiratory burst oxidase [EC:1.6.3.- 1.11.1.-]	GO:0016020//membrane	GO:0050664//oxidoreductase activity, acting on NADH or NADPH, oxygen as acceptor;GO:0046872//metal ion binding	GO:0006952//defense response;GO:0012501//programmed cell death	gi|166199749|sp|Q2HXL0.2|RBOHC_SOLTU/4.41305e-23/RecName: Full=Respiratory burst oxidase homolog protein C; AltName: Full=NADPH oxidase RBOHC; AltName: Full=StRBOHC
CL10928	339	92	307	54.1882	195.101	1.84817	Up	4.96498e-32	1.00155e-29	-	-	-	-	-
Unigene11738_All	631	18	60	5.69586	20.4853	1.8466	Up	2.27726e-07	1.07302e-05	K01058|1|4e-06|49.7|rcu:RCOM_1607830|phospholipase A1 [EC:3.1.1.32]	-	GO:0004091//carboxylesterase activity	GO:0044238//primary metabolic process	gi|225458637|ref|XP_002282810.1|/3.39566e-72/PREDICTED: uncharacterized protein LOC100252216 [Vitis vinifera]
Unigene27247_All	1311	67	222	10.2044	36.4813	1.83796	Up	1.98491e-23	2.88494e-21	K07297|1|7e-125|445|vvi:100262689|adiponectin receptor	GO:0016020//membrane	-	GO:0006970//response to osmotic stress;GO:0009719;GO:0034285	gi|225446239|ref|XP_002263728.1|/7.2523e-124/PREDICTED: ADIPOR-like receptor CG5315-like [Vitis vinifera]
CL14564	342	16	53	9.34137	33.3864	1.83755	Up	1.27806e-06	5.27645e-05	-	-	-	-	-
Unigene37636_All	208	21	69	20.1592	71.467	1.82584	Up	3.54862e-08	1.86596e-06	-	GO:0044424//intracellular part	GO:0005319//lipid transporter activity;GO:0008289//lipid binding	GO:0006869//lipid transport	gi|255576457|ref|XP_002529120.1|/3.18701e-13/conserved hypothetical protein [Ricinus communis]
Unigene22675_All	410	21	69	10.2271	36.2564	1.82584	Up	3.54862e-08	1.86423e-06	-	-	-	-	-
Unigene25721_All	270	108	354	79.8687	282.461	1.82235	Up	5.1333e-36	1.19252e-33	-	-	-	-	-
Unigene6575_All	584	44	144	15.0438	53.1214	1.82013	Up	1.5766e-15	1.54349e-13	K09422|1|9e-54|207|pop:POPTR_574574|myb proto-oncogene protein, plant	GO:0043231//intracellular membrane-bounded organelle	GO:0003676//nucleic acid binding	-	gi|23307803|gb|AAN17830.1|/9.2222e-55/Myb-like protein P [Saussurea medusa]
Unigene26633_All	515	26	85	10.0805	35.5575	1.81859	Up	1.009e-09	6.23032e-08	-	-	GO:0005488//binding	-	gi|225455551|ref|XP_002268183.1|/4.09237e-60/PREDICTED: uncharacterized protein LOC100266895 [Vitis vinifera]
Unigene9866_All	519	30	98	11.5417	40.6798	1.81745	Up	5.3836e-11	3.79557e-09	-	-	-	-	gi|38564725|gb|AAR23802.1|/3.46333e-06/hypothetical protein, partial [Helianthus annuus]
Unigene11292_All	1427	84	273	11.7536	41.2153	1.81007	Up	6.787e-28	1.15878e-25	K01090|1|3e-21|101|sbi:SORBI_01g038410|protein phosphatase [EC:3.1.3.16];K14497|2|2e-16|85.5|aly:ARALYDRAFT_492207|protein phosphatase 2C [EC:3.1.3.16]	GO:0043234//protein complex;GO:0043231//intracellular membrane-bounded organelle	GO:0043169//cation binding;GO:0004721//phosphoprotein phosphatase activity	GO:0006464//cellular protein modification process	gi|225438924|ref|XP_002279324.1|/5.42795e-152/PREDICTED: probable protein phosphatase 2C 63-like [Vitis vinifera]
Unigene22014_All	411	16	52	7.77311	27.2572	1.81007	Up	2.06274e-06	8.18225e-05	-	GO:0043231//intracellular membrane-bounded organelle	-	-	gi|225446561|ref|XP_002279857.1|/7.87052e-57/PREDICTED: uncharacterized protein LOC100255693 [Vitis vinifera]
Unigene45678_All	1227	62	201	10.0894	35.2916	1.80649	Up	6.84972e-21	8.8646e-19	K00454|1|0.0|648|pop:POPTR_828417|lipoxygenase [EC:1.13.11.12]	-	GO:0046914//transition metal ion binding;GO:0016702//oxidoreductase activity, acting on single donors with incorporation of molecular oxygen, incorporation of two atoms of oxygen	GO:0006633//fatty acid biosynthetic process;GO:0006950//response to stress;GO:0042221//response to chemical stimulus;GO:0051707//response to other organism	gi|32454714|gb|AAP83138.1|/0/lipoxygenase [Nicotiana attenuata]
Unigene29819_All	675	17	55	5.02877	17.5541	1.80353	Up	1.10391e-06	4.61459e-05	K04733|1|1e-20|98.2|smo:SELMODRAFT_159261|interleukin-1 receptor-associated kinase 4 [EC:2.7.11.1];K13415|3|1e-19|94.7|ath:AT4G39400|protein brassinosteroid insensitive 1 [EC:2.7.10.1 2.7.11.1]	GO:0031410//cytoplasmic vesicle	GO:0004672//protein kinase activity;GO:0032559	GO:0006464//cellular protein modification process	gi|357131095|ref|XP_003567178.1|/4.07931e-29/PREDICTED: L-type lectin-domain containing receptor kinase IX.1-like [Brachypodium distachyon]
Unigene52856_All	526	13	42	4.93485	17.2022	1.80151	Up	2.19156e-05	0.000706233	-	-	-	-	-
Unigene51397_All	378	44	142	23.2422	80.9313	1.79995	Up	4.02522e-15	3.85415e-13	K01183|1|3e-63|237|pop:POPTR_1116414|chitinase [EC:3.2.1.14]	GO:0030312//external encapsulating structure	GO:0004553//hydrolase activity, hydrolyzing O-glycosyl compounds;GO:0030247//polysaccharide binding	GO:0009793//embryo development ending in seed dormancy;GO:0033554//cellular response to stress;GO:0006026	gi|116109611|gb|ABJ74186.1|/4.78857e-70/chitinase-like protein [Artemisia annua]
Unigene12178_All	1924	126	406	13.0762	45.4612	1.79769	Up	2.49304e-40	6.45276e-38	-	-	GO:0016787//hydrolase activity	-	gi|255548495|ref|XP_002515304.1|/0/triacylglycerol lipase, putative [Ricinus communis]
Unigene9169_All	804	19	61	4.71861	16.3453	1.79244	Up	3.17084e-07	1.45417e-05	K04733|1|6e-64|242|smo:SELMODRAFT_159261|interleukin-1 receptor-associated kinase 4 [EC:2.7.11.1];K13430|4|1e-36|151|pop:POPTR_548061|serine/threonine-protein kinase PBS1 [EC:2.7.11.1]	GO:0016020//membrane;GO:0009536//plastid	GO:0004702//receptor signaling protein serine/threonine kinase activity;GO:0032559;GO:0005198//structural molecule activity	GO:0006464//cellular protein modification process	gi|255546929|ref|XP_002514522.1|/8.79362e-91/ATP binding protein, putative [Ricinus communis]
Unigene9200_All	1617	111	356	13.7066	47.4307	1.79095	Up	2.17556e-35	4.87429e-33	K11446|1|5e-26|117|pop:POPTR_413516|histone demethylase JARID1 [EC:1.14.11.-]	-	-	GO:0009743//response to carbohydrate stimulus	gi|225427118|ref|XP_002276932.1|/1.02854e-109/PREDICTED: uncharacterized protein LOC100266131 [Vitis vinifera]
Unigene26471_All	349	54	173	30.8948	106.792	1.78938	Up	5.70434e-18	6.41557e-16	-	-	-	-	gi|584825|sp|P37707.1|B2_DAUCA/2.55801e-39/RecName: Full=B2 protein
CL13147	754	64	205	16.9483	58.5736	1.78911	Up	5.15632e-21	6.73458e-19	-	-	-	-	-
Unigene7186_All	494	25	80	10.1048	34.8885	1.78771	Up	4.79656e-09	2.78004e-07	-	-	-	-	gi|225445128|ref|XP_002280525.1|/4.96969e-49/PREDICTED: uncharacterized protein LOC100267936 [Vitis vinifera]
Unigene32423_All	263	146	467	110.844	382.544	1.78709	Up	8.95542e-46	2.68587e-43	K09843|1|3e-44|174|mtr:MTR_8g072260|(+)-abscisic acid 8'-hydroxylase [EC:1.14.13.93]	-	GO:0016491//oxidoreductase activity;GO:0005506//iron ion binding	GO:0008152//metabolic process	gi|169659105|dbj|BAG12743.1|/3.09809e-48/ABA 8-oxidase [Lactuca sativa]
Unigene20379_All	498	52	166	20.8493	71.8122	1.78423	Up	3.0671e-17	3.27411e-15	-	-	-	-	-
Unigene36723_All	218	16	51	14.6548	50.4003	1.78206	Up	3.3158e-06	0.000126824	-	-	GO:0016757//transferase activity, transferring glycosyl groups	-	gi|37993661|gb|AAR06916.1|/2.32901e-16/UDP-glycosyltransferase 85C2 [Stevia rebaudiana]
CL4240	2388	348	1108	29.0979	99.9598	1.78043	Up	1.21879e-105	9.86945e-103	-	-	-	-	-
CL13569	965	158	503	32.6924	112.295	1.78027	Up	6.39716e-49	2.00341e-46	-	-	-	-	-
CL6649	1068	487	1545	91.0488	311.657	1.77525	Up	5.74926e-146	7.94856e-143	-	-	-	-	-
Unigene8839_All	376	93	294	49.3869	168.453	1.77015	Up	4.68786e-29	8.38254e-27	-	-	-	-	gi|356528098|ref|XP_003532642.1|/1.36522e-24/PREDICTED: reticuline oxidase-like protein-like [Glycine max]
CL12322	765	51	161	13.3114	45.3403	1.76813	Up	1.42326e-16	1.47488e-14	-	-	-	-	-
Unigene7564_All	376	45	142	23.8969	81.3617	1.76753	Up	8.80488e-15	8.26318e-13	K13030|1|1e-19|92.8|sbi:SORBI_01g001220|cyanohydrin beta-glucosyltransferase [EC:2.4.1.85]	-	GO:0016757//transferase activity, transferring glycosyl groups	-	gi|37993661|gb|AAR06916.1|/6.51712e-43/UDP-glycosyltransferase 85C2 [Stevia rebaudiana]
Unigene8204_All	1921	96	302	9.97839	33.8688	1.76308	Up	1.20427e-29	2.20202e-27	K14181|1|2e-129|461|vvi:100256880|valencene synthase [EC:4.2.3.73];K12929|2|7e-102|369|rcu:RCOM_1574190|casbene synthase [EC:4.2.3.8];K14184|5|7e-94|343|aly:ARALYDRAFT_348000|alpha-humulene/beta-caryophyllene synthase [EC:4.2.3.- 4.2.3.57]	GO:0044424//intracellular part	GO:0046872//metal ion binding;GO:0010334//sesquiterpene synthase activity	-	gi|8546578|emb|CAB94691.1|/0/amorpha-4,11-diene synthase [Artemisia annua]
CL12384	815	54	169	13.2298	44.6734	1.75563	Up	3.61764e-17	3.84732e-15	-	-	-	-	-
Unigene17132_All	394	39	122	19.7645	66.7088	1.75497	Up	8.71644e-13	7.13992e-11	-	-	-	-	gi|225439414|ref|XP_002263907.1|/4.9225e-14/PREDICTED: uncharacterized protein LOC100247091 [Vitis vinifera]
Unigene1509_All	503	16	50	6.35139	21.4152	1.75349	Up	5.30788e-06	0.00019588	K09422|1|4e-45|178|vvi:100256383|myb proto-oncogene protein, plant	GO:0043231//intracellular membrane-bounded organelle	GO:0003676//nucleic acid binding	-	gi|225447697|ref|XP_002272704.1|/3.90673e-44/PREDICTED: myb-related protein Myb4 [Vitis vinifera]
Unigene17019_All	579	81	252	27.9333	93.7652	1.74706	Up	1.06178e-24	1.60925e-22	-	-	GO:0046914//transition metal ion binding	-	gi|88683126|emb|CAJ77497.1|/2.15295e-32/putative dicyanin blue copper protein precursor [Solanum tuberosum]
Unigene14278_All	1174	118	364	20.0692	66.7964	1.73479	Up	1.20924e-34	2.63633e-32	-	-	GO:0016758//transferase activity, transferring hexosyl groups	GO:0006665//sphingolipid metabolic process	gi|356496124|ref|XP_003516920.1|/1.70405e-129/PREDICTED: uncharacterized protein LOC100814250 [Glycine max]
CL13970	626	24	74	7.65515	25.467	1.73413	Up	3.59562e-08	1.88542e-06	-	-	-	-	-
Unigene26999_All	1151	41	125	7.11255	23.3967	1.71787	Up	1.00831e-12	8.21193e-11	K09561|1|3e-06|51.2|pop:POPTR_830590|STIP1 homology and U-box containing protein 1 [EC:6.3.2.19]	-	GO:0033612//receptor serine/threonine kinase binding;GO:0019787//small conjugating protein ligase activity	GO:0009743//response to carbohydrate stimulus;GO:0032446//protein modification by small protein conjugation	gi|13539578|emb|CAC35703.1|/7.81453e-79/photoperiod responsive protein [Solanum tuberosum subsp. andigenum]
Unigene28041_All	246	22	67	17.8568	58.6759	1.71629	Up	1.97565e-07	9.36351e-06	-	-	-	-	gi|255545600|ref|XP_002513860.1|/8.35804e-06/conserved hypothetical protein [Ricinus communis]
Unigene13036_All	306	257	782	167.698	550.561	1.71503	Up	2.42494e-71	1.21642e-68	-	-	-	-	-
Unigene22287_All	288	50	152	34.6652	113.703	1.71371	Up	4.06942e-15	3.8899e-13	-	-	-	-	gi|225435062|ref|XP_002284384.1|/1.07464e-29/PREDICTED: zinc finger protein ZAT11 [Vitis vinifera]
Unigene50637_All	216	37	112	34.203	111.708	1.70754	Up	1.85228e-11	1.35828e-09	-	-	-	-	-
Unigene32870_All	313	22	66	14.0344	45.4276	1.6946	Up	3.12124e-07	1.43607e-05	-	-	-	-	-
Unigene12124_All	1599	75	225	9.36546	30.3147	1.6946	Up	2.38638e-21	3.1605e-19	-	GO:0016020//membrane	-	-	gi|225438291|ref|XP_002269767.1|/0/PREDICTED: uncharacterized protein LOC100267920 isoform 2 [Vitis vinifera]
Unigene36339_All	218	18	54	16.4867	53.3651	1.6946	Up	3.81222e-06	0.00014435	-	-	-	-	gi|255550914|ref|XP_002516505.1|/1.04787e-08/conserved hypothetical protein [Ricinus communis]
Unigene1836_All	408	359	1077	175.692	568.69	1.6946	Up	5.9538e-96	4.06609e-93	-	-	GO:0005488//binding	GO:0006952//defense response;GO:0009743//response to carbohydrate stimulus	gi|15225637|ref|NP_181543.1|/3.70411e-22/zinc finger CCCH domain-containing protein 29 [Arabidopsis thaliana]
Unigene4299_All	287	37	110	25.7416	82.5716	1.68154	Up	4.56686e-11	3.22376e-09	-	-	GO:0004702//receptor signaling protein serine/threonine kinase activity;GO:0032559	GO:0006464//cellular protein modification process	gi|359472840|ref|XP_003631201.1|/7.24921e-18/PREDICTED: cysteine-rich receptor-like protein kinase 10-like [Vitis vinifera]
CL1233	1458	59	175	8.07999	25.8583	1.6782	Up	1.00296e-16	1.04699e-14	-	-	-	-	-
Unigene10714_All	381	28	83	14.674	46.9324	1.67732	Up	1.18015e-08	6.55198e-07	-	GO:0044464//cell part	-	GO:0006970//response to osmotic stress	gi|15795155|dbj|BAB03143.1|/2.40658e-13/ankyrin-like protein [Arabidopsis thaliana]
Unigene49929_All	446	21	62	9.40158	29.9486	1.67151	Up	9.1758e-07	3.87861e-05	-	-	-	-	gi|224142191|ref|XP_002324442.1|/8.60451e-43/predicted protein [Populus trichocarpa]
CL6719	2101	445	1307	42.2912	134.02	1.66402	Up	4.13042e-113	4.0367e-110	-	-	-	-	-
CL717	1593	125	366	15.6679	49.4977	1.65955	Up	8.43974e-33	1.73963e-30	-	-	-	-	-
CL1700	920	245	716	53.1734	167.666	1.65681	Up	2.07008e-62	8.95728e-60	-	-	-	-	-
Unigene16198_All	253	126	367	99.4412	312.511	1.65199	Up	1.10928e-32	2.26998e-30	-	GO:0043231//intracellular membrane-bounded organelle	-	-	gi|8778875|gb|AAF79874.1|AC000348_27/1.73314e-11/T7N9.16 [Arabidopsis thaliana]
Unigene26802_All	788	21	61	5.3212	16.6772	1.64805	Up	1.43996e-06	5.90184e-05	K01193|1|2e-97|353|pop:POPTR_561648|beta-fructofuranosidase [EC:3.2.1.26]	-	GO:0016798//hydrolase activity, acting on glycosyl bonds	GO:0008152//metabolic process	gi|11967654|emb|CAC19366.1|/1.01918e-128/fructan 1-exohydrolase I [Cichorium intybus]
Unigene10097_All	440	40	116	18.152	56.797	1.64569	Up	2.74952e-11	1.9854e-09	-	-	-	-	-
Unigene13125_All	316	68	197	42.9673	134.307	1.64422	Up	3.78854e-18	4.31224e-16	-	-	-	-	gi|363806694|ref|NP_001242010.1|/2.33737e-16/uncharacterized protein LOC100796450 [Glycine max]
Unigene6455_All	1329	29	84	4.35702	13.6168	1.64397	Up	1.55532e-08	8.51802e-07	K09840|1|0.0|653|vvi:100232943|9-cis-epoxycarotenoid dioxygenase [EC:1.13.11.51]	-	GO:0016701//oxidoreductase activity, acting on single donors with incorporation of molecular oxygen	-	gi|84579406|dbj|BAE72090.1|/0/Lactuca sativa 9-cis-epoxycarotenoid dioxygenase 1
Unigene21557_All	465	18	52	7.72923	24.0918	1.64015	Up	9.4466e-06	0.000327706	K12881|1|1e-20|97.1|mtr:MTR_3g065490|THO complex subunit 4	GO:0031981//nuclear lumen	GO:0005488//binding	-	gi|357460875|ref|XP_003600719.1|/9.10675e-20/THO complex subunit [Medicago truncatula]
CL9385	436	17	49	7.78536	24.2119	1.63688	Up	1.77322e-05	0.000579995	-	-	-	-	-
Unigene23724_All	469	178	511	75.7816	234.73	1.63108	Up	4.52344e-44	1.26309e-41	-	-	-	-	gi|356521169|ref|XP_003529230.1|/3.70588e-13/PREDICTED: G-type lectin S-receptor-like serine/threonine-protein kinase At1g34300-like [Glycine max]
Unigene23385_All	634	206	591	64.8776	200.825	1.63015	Up	1.15693e-50	3.81275e-48	K00430|1|5e-75|278|gmx:100820620|peroxidase [EC:1.11.1.7]	-	GO:0046872//metal ion binding;GO:0003824//catalytic activity	GO:0006950//response to stress;GO:0008152//metabolic process	gi|17066703|gb|AAL35364.1|AF442386_1/5.84151e-80/peroxidase [Capsicum annuum]
Unigene23676_All	658	38	109	11.5312	35.6878	1.62989	Up	1.46191e-10	9.86513e-09	-	GO:0009536//plastid	GO:0016778;GO:0015291//secondary active transmembrane transporter activity;GO:0016794	GO:0009725//response to hormone stimulus;GO:0006163//purine nucleotide metabolic process;GO:0006950//response to stress;GO:0006810//transport	gi|297742998|emb|CBI35865.3|/1.40011e-63/unnamed protein product [Vitis vinifera]
CL13507	1283	36	103	5.60264	17.2954	1.62621	Up	5.005e-10	3.20931e-08	-	-	-	-	-
CL1992	609	21	60	6.88523	21.2253	1.62421	Up	2.25118e-06	8.86152e-05	-	-	-	-	-
Unigene28528_All	359	39	111	21.6914	66.6114	1.61865	Up	1.22655e-10	8.33644e-09	K00517|1|1e-18|89.4|osa:4334183|[EC:1.14.-.-]	-	GO:0016491//oxidoreductase activity;GO:0005506//iron ion binding	GO:0008152//metabolic process	gi|225458768|ref|XP_002285105.1|/7.38114e-34/PREDICTED: isoflavone 2'-hydroxylase-like [Vitis vinifera]
Unigene19441_All	264	52	148	39.3293	120.775	1.61865	Up	1.02071e-13	8.88753e-12	-	-	-	-	-
Unigene42541_All	250	19	54	15.175	46.5343	1.61659	Up	7.881e-06	0.000279204	K13412|1|3e-33|137|vvi:100258857|calcium-dependent protein kinase [EC:2.7.11.1]	GO:0016020//membrane	GO:0046872//metal ion binding;GO:0004674//protein serine/threonine kinase activity;GO:0032559	GO:0006464//cellular protein modification process	gi|343126682|gb|AEL88279.1|/2.32617e-32/calcium-dependent protein kinase [Dimocarpus longan]
Unigene54951_All	395	23	65	11.6265	35.4516	1.60844	Up	1.0059e-06	4.2393e-05	K10999|1|1e-06|49.7|vvi:100248512|cellulose synthase A [EC:2.4.1.12]	GO:0016020//membrane	GO:0016757//transferase activity, transferring glycosyl groups	GO:0009987//cellular process	gi|356535446|ref|XP_003536256.1|/5.07041e-27/PREDICTED: cellulose synthase-like protein G2-like [Glycine max]
Unigene14701_All	719	17	48	4.72103	14.3824	1.60713	Up	2.77362e-05	0.000877343	K13065|1|6e-08|55.8|vvi:100265530|shikimate O-hydroxycinnamoyltransferase [EC:2.3.1.133]	-	GO:0016747//transferase activity, transferring acyl groups other than amino-acyl groups	-	gi|147782846|emb|CAN61304.1|/2.83043e-63/hypothetical protein VITISV_040201 [Vitis vinifera]
Unigene9506_All	774	112	316	28.8931	87.9561	1.60606	Up	2.69096e-27	4.5669e-25	-	GO:0005618//cell wall;GO:0043231//intracellular membrane-bounded organelle;GO:0005576//extracellular region;GO:0016020//membrane	GO:0046993;GO:0050662//coenzyme binding	GO:0006950//response to stress;GO:0008152//metabolic process	gi|255564321|ref|XP_002523157.1|/2.21553e-88/Reticuline oxidase precursor, putative [Ricinus communis]
Unigene17793_All	501	46	129	18.3331	55.4717	1.5973	Up	6.19186e-12	4.75582e-10	-	-	-	-	-
Unigene5811_All	489	46	129	18.783	56.833	1.5973	Up	6.19186e-12	4.74938e-10	K05666|1|2e-11|66.6|olu:OSTLU_35503|ATP-binding cassette, subfamily C (CFTR/MRP), member 2	GO:0031224//intrinsic to membrane	GO:0042626//ATPase activity, coupled to transmembrane movement of substances;GO:0032559	GO:0006810//transport;GO:0009207	gi|357494883|ref|XP_003617730.1|/4.38461e-66/Multidrug resistance protein ABC transporter family [Medicago truncatula]
Unigene25607_All	317	30	84	18.8964	57.0873	1.59506	Up	3.14146e-08	1.66266e-06	K00085|1|2e-17|85.1|ath:AT2G21260|aldose-6-phosphate reductase (NADPH2) [EC:1.1.1.200];K00002|2|7e-17|83.6|osa:4338987|alcohol dehydrogenase (NADP+) [EC:1.1.1.2];K00011|3|4e-16|80.9|ath:AT2G37790|aldehyde reductase [EC:1.1.1.21];K08243|4|4e-13|70.9|mtr:MTR_5g097900|6'-deoxychalcone synthase [EC:2.3.1.170]	-	GO:0004033//aldo-keto reductase (NADP) activity;GO:0016747//transferase activity, transferring acyl groups other than amino-acyl groups	GO:0008152//metabolic process	gi|225425116|ref|XP_002273213.1|/8.54326e-35/PREDICTED: aldo-keto reductase family 4 member C10-like [Vitis vinifera]
Unigene21274_All	838	55	154	13.1049	39.591	1.59506	Up	6.00938e-14	5.33076e-12	-	GO:0016021//integral to membrane	GO:0016628//oxidoreductase activity, acting on the CH-CH group of donors, NAD or NADP as acceptor;GO:0016787//hydrolase activity	GO:0019637//organophosphate metabolic process	gi|358248084|ref|NP_001239809.1|/1.75579e-105/uncharacterized protein LOC100784929 [Glycine max]
Unigene9293_All	530	38	106	14.3161	43.0873	1.58963	Up	5.42174e-10	3.44922e-08	K08509|1|6e-08|55.1|vvi:100246765|synaptosomal-associated protein, 29kDa	-	-	-	gi|312282529|dbj|BAJ34130.1|/1.361e-08/unnamed protein product [Thellungiella halophila]
CL6142	709	37	103	10.4201	31.2976	1.58668	Up	1.00239e-09	6.19625e-08	-	-	-	-	-
Unigene37992_All	503	105	292	41.681	125.065	1.58521	Up	6.76246e-25	1.03601e-22	K04733|1|7e-38|154|pop:POPTR_878434|interleukin-1 receptor-associated kinase 4 [EC:2.7.11.1];K00924|2|2e-34|143|osa:4337593|[EC:2.7.1.-];K05658|4|6e-33|137|vvi:100262734|ATP-binding cassette, subfamily B (MDR/TAP), member 1	GO:0043231//intracellular membrane-bounded organelle	GO:0004672//protein kinase activity;GO:0032559	GO:0006464//cellular protein modification process	gi|296083955|emb|CBI24343.3|/1.69855e-39/unnamed protein product [Vitis vinifera]
Unigene4721_All	278	72	200	51.7135	154.99	1.58357	Up	1.6521e-17	1.81488e-15	-	-	-	-	-
Unigene16622_All	373	76	211	40.6838	121.869	1.58281	Up	2.2334e-18	2.56271e-16	K04733|1|2e-27|118|smo:SELMODRAFT_159261|interleukin-1 receptor-associated kinase 4 [EC:2.7.11.1];K00924|3|9e-25|109|aly:ARALYDRAFT_476729|[EC:2.7.1.-]	GO:0031224//intrinsic to membrane	GO:0004674//protein serine/threonine kinase activity;GO:0032559	GO:0006970//response to osmotic stress;GO:0009755//hormone-mediated signaling pathway;GO:0003006//developmental process involved in reproduction;GO:0000578//embryonic axis specification;GO:0006464//cellular protein modification process	gi|224098986|ref|XP_002311344.1|/6.77788e-48/predicted protein [Populus trichocarpa]
Unigene19623_All	632	26	72	8.21434	24.5434	1.57912	Up	3.7398e-07	1.69725e-05	K15397|1|3e-89|325|pop:POPTR_561555|3-ketoacyl-CoA synthase [EC:2.3.1.-]	GO:0043231//intracellular membrane-bounded organelle	GO:0016747//transferase activity, transferring acyl groups other than amino-acyl groups	GO:0009314//response to radiation;GO:0008544//epidermis development;GO:0006950//response to stress;GO:0006631//fatty acid metabolic process	gi|19351907|emb|CAC84082.1|/2.18574e-95/putative beta-ketoacyl-CoA synthase [Antirrhinum majus]
Unigene35240_All	277	21	58	15.1376	45.1095	1.5753	Up	5.4378e-06	0.000200414	K00517|1|3e-11|64.7|ath:AT4G37360|[EC:1.14.-.-]	-	GO:0016709//oxidoreductase activity, acting on paired donors, with incorporation or reduction of molecular oxygen, NADH or NADPH as one donor, and incorporation of one atom of oxygen;GO:0005506//iron ion binding	GO:0008152//metabolic process	gi|3059129|emb|CAA04116.1|/1.52668e-15/cytochrome P450 [Helianthus tuberosus]
Unigene35775_All	279	21	58	15.0291	44.7861	1.5753	Up	5.4378e-06	0.000200283	-	-	GO:0048029//monosaccharide binding	GO:0000746//conjugation	gi|321172834|gb|ADW77219.1|/2.60412e-15/lectin [Musa acuminata AAA Group]
Unigene54825_All	217	29	80	26.6842	79.4237	1.57358	Up	9.00346e-08	4.45333e-06	-	-	-	-	-
Unigene14411_All	381	37	102	19.3907	57.676	1.57261	Up	1.54391e-09	9.40011e-08	-	-	-	-	gi|224129230|ref|XP_002320533.1|/1.18885e-28/predicted protein [Populus trichocarpa]
Unigene18099_All	1123	134	368	23.8255	70.5973	1.56711	Up	1.7872e-30	3.42248e-28	K04733|1|2e-49|194|smo:SELMODRAFT_159261|interleukin-1 receptor-associated kinase 4 [EC:2.7.11.1];K13430|3|8e-47|186|zma:100283091|serine/threonine-protein kinase PBS1 [EC:2.7.11.1]	GO:0044464//cell part	GO:0004871//signal transducer activity;GO:0004713//protein tyrosine kinase activity;GO:0004674//protein serine/threonine kinase activity;GO:0032559	GO:0006464//cellular protein modification process	gi|296087633|emb|CBI34889.3|/4.23319e-114/unnamed protein product [Vitis vinifera]
Unigene23348_All	528	342	939	129.333	383.135	1.56676	Up	4.21928e-75	2.19418e-72	-	-	-	-	gi|359473294|ref|XP_002274433.2|/2.26238e-40/PREDICTED: uncharacterized protein LOC100257102 [Vitis vinifera]
Unigene45748_All	279	31	85	22.1857	65.6348	1.56483	Up	4.03236e-08	2.09505e-06	-	-	GO:0016740//transferase activity	-	gi|334184861|ref|NP_001189728.1|/7.3048e-26/Glycosyltransferase family 61 protein [Arabidopsis thaliana]
Unigene29338_All	470	42	115	17.843	52.7132	1.56281	Up	1.69715e-10	1.13445e-08	-	-	GO:0016787//hydrolase activity	-	gi|358346201|ref|XP_003637159.1|/4.61652e-27/Beta-glucan-binding protein [Medicago truncatula]
CL9786	493	19	52	7.69526	22.7235	1.56215	Up	1.90223e-05	0.000619689	-	-	-	-	-
Unigene48057_All	230	103	280	89.4182	262.271	1.55242	Up	2.89924e-23	4.18169e-21	-	-	-	-	gi|225448453|ref|XP_002269430.1|/1.65871e-09/PREDICTED: zinc finger CCCH domain-containing protein 29-like [Vitis vinifera]
Unigene37858_All	277	144	391	103.8	304.1	1.55073	Up	8.26156e-32	1.63741e-29	-	-	-	-	gi|356575726|ref|XP_003555988.1|/6.20431e-25/PREDICTED: zinc finger protein ZAT10-like [Glycine max]
Unigene43011_All	377	59	160	31.2484	91.432	1.54892	Up	6.8397e-14	6.02957e-12	-	GO:0031090//organelle membrane;GO:0009536//plastid	GO:0016787//hydrolase activity	-	gi|255550093|ref|XP_002516097.1|/1.26308e-62/conserved hypothetical protein [Ricinus communis]
CL6423	1231	482	1306	78.1818	228.562	1.54768	Up	6.47826e-102	4.76901e-99	-	-	-	-	-
Unigene27379_All	976	41	111	8.38785	24.5015	1.5465	Up	4.79668e-10	3.07922e-08	-	-	-	GO:0042221//response to chemical stimulus	gi|297611600|ref|NP_001067652.2|/1.2578e-07/Os11g0264300 [Oryza sativa Japonica Group]
CL14756	2039	27	73	2.64401	7.71304	1.54457	Up	4.77404e-07	2.11581e-05	-	-	-	-	-
Unigene11473_All	400	70	189	34.9425	101.794	1.54259	Up	4.66188e-16	4.67706e-14	K00360|1|1e-08|56.2|ppp:PHYPADRAFT_184973|nitrate reductase (NADH) [EC:1.7.1.1]	GO:0031090//organelle membrane;GO:0009534//chloroplast thylakoid;GO:0044425//membrane part	GO:0016491//oxidoreductase activity;GO:0005506//iron ion binding	GO:0008152//metabolic process	gi|2695711|emb|CAA04703.1|/3.99325e-32/cytochome b5 [Olea europaea]
Unigene19436_All	243	53	143	43.5498	126.78	1.54159	Up	1.72462e-12	1.36725e-10	K14638|1|3e-13|71.2|gmx:100816253|solute carrier family 15 (peptide/histidine transporter), member 3/4	GO:0044464//cell part	-	GO:0015833//peptide transport	gi|225433219|ref|XP_002285402.1|/3.39141e-31/PREDICTED: peptide transporter PTR3-A [Vitis vinifera]
Unigene22507_All	219	26	70	23.7053	68.8611	1.53848	Up	8.86706e-07	3.75932e-05	K01530|1|7e-11|63.5|ath:AT1G13210|phospholipid-translocating ATPase [EC:3.6.3.1];K14802|5|1e-08|56.2|vvi:100247431|phospholipid-transporting ATPase [EC:3.6.3.1]	GO:0031224//intrinsic to membrane	GO:0042625//ATPase activity, coupled to transmembrane movement of ions;GO:0046872//metal ion binding;GO:0005548//phospholipid transporter activity;GO:0005515//protein binding;GO:0032559	GO:0009206;GO:0006869//lipid transport	gi|297849704|ref|XP_002892733.1|/9.47763e-10/hypothetical protein ARALYDRAFT_471476 [Arabidopsis lyrata subsp. lyrata]
Unigene2186_All	1834	68	183	7.40331	21.4967	1.53787	Up	1.56739e-15	1.53712e-13	-	-	-	-	gi|359480795|ref|XP_002278328.2|/1.15914e-96/PREDICTED: filament-like plant protein 7-like [Vitis vinifera]
Unigene17386_All	532	207	556	77.6918	225.156	1.53509	Up	6.74158e-44	1.87323e-41	-	-	GO:0043169//cation binding	GO:0006812//cation transport	gi|225426154|ref|XP_002278542.1|/3.27728e-26/PREDICTED: uncharacterized protein LOC100258716 [Vitis vinifera]
Unigene18458_All	495	22	59	8.8743	25.6783	1.53285	Up	6.92738e-06	0.000248684	K07195|1|3e-60|228|pop:POPTR_785947|exocyst complex component 7	GO:0044444//cytoplasmic part;GO:0043234//protein complex;GO:0043231//intracellular membrane-bounded organelle	-	GO:0006887//exocytosis	gi|224119604|ref|XP_002331201.1|/2.37788e-59/predicted protein [Populus trichocarpa]
Unigene9631_All	801	22	59	5.48412	15.8686	1.53285	Up	6.92738e-06	0.000248526	-	-	-	-	gi|255575719|ref|XP_002528759.1|/4.69635e-20/conserved hypothetical protein [Ricinus communis]
Unigene4188_All	329	116	311	70.401	203.65	1.53242	Up	3.27094e-25	5.07973e-23	-	-	-	-	gi|45533925|gb|AAS67334.1|/1.49914e-10/hin1-like protein [Solanum tuberosum]
Unigene43757_All	239	25	67	20.8862	60.3944	1.53187	Up	1.64789e-06	6.62475e-05	-	GO:0031090//organelle membrane;GO:0009536//plastid	-	-	gi|356563940|ref|XP_003550215.1|/2.62318e-07/PREDICTED: putative nuclease HARBI1-like [Glycine max]
Unigene17337_All	1269	243	651	38.235	110.52	1.53134	Up	6.29674e-51	2.08728e-48	K04424|1|7e-37|153|ath:AT5G11850|sterile alpha motif and leucine zipper containing kinase AZK [EC:2.7.11.25];K14510|3|1e-36|152|ppp:PHYPADRAFT_30352|serine/threonine-protein kinase CTR1 [EC:2.7.11.1]	-	GO:0004702//receptor signaling protein serine/threonine kinase activity;GO:0032559	GO:0006464//cellular protein modification process	gi|225452312|ref|XP_002272486.1|/1.8736e-169/PREDICTED: serine/threonine-protein kinase HT1 [Vitis vinifera]
Unigene26384_All	405	67	179	33.0321	95.2177	1.52736	Up	4.37286e-15	4.17292e-13	-	-	-	GO:0006952//defense response;GO:0033554//cellular response to stress;GO:0006970//response to osmotic stress;GO:0009696//salicylic acid metabolic process	gi|211953321|gb|ACJ13822.1|/3.41904e-68/necrotic spotted lesions 1 [Helianthus petiolaris]
Unigene34162_All	261	45	120	34.4262	99.0514	1.52467	Up	1.48138e-10	9.98462e-09	K12581|1|2e-11|65.5|zma:100216888|CCR4-NOT transcription complex subunit 7/8	GO:0043231//intracellular membrane-bounded organelle	GO:0004518//nuclease activity	GO:0016070//RNA metabolic process	gi|229560489|gb|ACQ77596.1|/3.45845e-12/CCR4-NOT [Dimocarpus longan]
Unigene32015_All	377	266	706	140.882	403.444	1.51788	Up	2.16444e-54	7.81459e-52	-	-	-	-	gi|255567218|ref|XP_002524590.1|/2.75721e-17/metal ion binding protein, putative [Ricinus communis]
CL559	652	204	541	62.474	178.76	1.51669	Up	4.92742e-42	1.30517e-39	-	-	-	-	-
Unigene3396_All	1048	148	392	28.1979	80.5832	1.51489	Up	7.33992e-31	1.41516e-28	-	-	GO:0016787//hydrolase activity	-	gi|296081373|emb|CBI16806.3|/1.26171e-40/unnamed protein product [Vitis vinifera]
Unigene36834_All	253	25	66	19.7304	56.2009	1.51017	Up	2.52226e-06	9.87374e-05	K10576|1|1e-09|59.7|vvi:100250088|ubiquitin-conjugating enzyme E2 H [EC:6.3.2.19];K13415|2|9e-09|56.6|osa:4324691|protein brassinosteroid insensitive 1 [EC:2.7.10.1 2.7.11.1]	GO:0031224//intrinsic to membrane	GO:0016301//kinase activity;GO:0032559	GO:0006464//cellular protein modification process	gi|224135907|ref|XP_002327333.1|/6.31438e-30/predicted protein [Populus trichocarpa]
Unigene15368_All	1206	36	95	5.96035	16.9706	1.50956	Up	1.56356e-08	8.5549e-07	K13415|1|1e-58|225|sbi:SORBI_03g012040|protein brassinosteroid insensitive 1 [EC:2.7.10.1 2.7.11.1];K00924|2|5e-57|219|aly:ARALYDRAFT_473063|[EC:2.7.1.-];K08286|4|1e-52|205|aly:ARALYDRAFT_491919|protein-serine/threonine kinase [EC:2.7.11.-]	GO:0016020//membrane;GO:0031410//cytoplasmic vesicle	GO:0004871//signal transducer activity;GO:0016491//oxidoreductase activity;GO:0004672//protein kinase activity;GO:0000166//nucleotide binding	GO:0008152//metabolic process	gi|224070110|ref|XP_002303116.1|/2.19901e-131/predicted protein [Populus trichocarpa]
Unigene14848_All	535	36	95	13.4359	38.2551	1.50956	Up	1.56356e-08	8.54665e-07	-	-	GO:0005488//binding	-	gi|224136802|ref|XP_002322419.1|/2.78663e-65/predicted protein [Populus trichocarpa]
Unigene51376_All	202	55	145	54.3661	154.645	1.50818	Up	2.74006e-12	2.13936e-10	-	-	-	-	-
Unigene40843_All	311	22	58	14.1247	40.1779	1.50818	Up	1.06191e-05	0.000364588	-	-	-	-	-
Unigene14547_All	336	22	58	13.0737	37.1885	1.50818	Up	1.06191e-05	0.000364809	-	-	-	-	gi|584825|sp|P37707.1|B2_DAUCA/1.52636e-39/RecName: Full=B2 protein
Unigene19921_All	1344	990	2607	147.08	417.89	1.50652	Up	1.06603e-193	2.32412e-190	K01090|1|4e-84|310|sbi:SORBI_01g038410|protein phosphatase [EC:3.1.3.16];K14497|2|9e-42|169|pop:POPTR_422871|protein phosphatase 2C [EC:3.1.3.16]	-	GO:0004721//phosphoprotein phosphatase activity	-	gi|225434544|ref|XP_002276936.1|/9.52283e-111/PREDICTED: probable protein phosphatase 2C 25 isoform 1 [Vitis vinifera]
Unigene34621_All	215	49	129	45.5066	129.262	1.50615	Up	4.55482e-11	3.21927e-09	-	-	-	-	-
Unigene21103_All	1306	102	268	15.5946	44.2091	1.5033	Up	2.26748e-21	3.01713e-19	-	-	-	-	gi|225423753|ref|XP_002277134.1|/6.90869e-50/PREDICTED: uncharacterized protein LOC100250730 [Vitis vinifera]
Unigene8811_All	457	56	147	24.4674	69.298	1.50195	Up	2.26458e-12	1.78038e-10	-	-	GO:0003824//catalytic activity	-	gi|356510760|ref|XP_003524102.1|/1.28617e-55/PREDICTED: reticuline oxidase-like protein-like [Glycine max]
Unigene38824_All	287	50	131	34.786	98.3352	1.4992	Up	3.76118e-11	2.68512e-09	K01762|1|2e-33|138|pop:POPTR_757558|1-aminocyclopropane-1-carboxylate synthase [EC:4.4.1.14]	-	GO:0016740//transferase activity;GO:0048037//cofactor binding;GO:0016846//carbon-sulfur lyase activity	GO:0008652//cellular amino acid biosynthetic process	gi|30039240|gb|AAP14019.1|AF380836_1/1.77316e-40/putative ACC synthase 1 [Lactuca sativa]
Unigene9204_All	1256	188	492	29.8872	84.3908	1.49756	Up	1.07867e-37	2.62417e-35	K03320|1|1e-163|574|gmx:100790119|ammonium transporter, Amt family	GO:0031224//intrinsic to membrane	GO:0015101//organic cation transmembrane transporter activity	GO:0015696//ammonium transport	gi|373501953|gb|AEY75249.1|/1.97931e-163/ammonium transporter [Malus hupehensis]
CL3338	789	90	235	22.7762	64.1668	1.4943	Up	8.9891e-19	1.05276e-16	-	-	-	-	-
Unigene51948_All	385	59	154	30.599	86.1747	1.49378	Up	8.42812e-13	6.92376e-11	K08282|1|1e-28|122|aly:ARALYDRAFT_484960|non-specific serine/threonine protein kinase [EC:2.7.11.1];K08286|3|2e-25|112|aly:ARALYDRAFT_494187|protein-serine/threonine kinase [EC:2.7.11.-]	-	GO:0004674//protein serine/threonine kinase activity;GO:0032559;GO:0019900//kinase binding	GO:0006464//cellular protein modification process	gi|297831428|ref|XP_002883596.1|/4.94192e-51/oxidative signal-inducible1 [Arabidopsis lyrata subsp. lyrata]
Unigene26338_All	392	100	261	50.9367	143.441	1.49368	Up	1.13947e-20	1.45473e-18	-	GO:0043234//protein complex	GO:0043169//cation binding;GO:0004721//phosphoprotein phosphatase activity	GO:0051704;GO:0006464//cellular protein modification process	gi|224089434|ref|XP_002308720.1|/2.97675e-35/predicted protein [Populus trichocarpa]
CL8573	1374	103	267	14.9681	41.8643	1.48383	Up	6.43558e-21	8.3477e-19	-	-	-	-	-
CL13860	453	78	202	34.3806	96.0667	1.48244	Up	3.58902e-16	3.62638e-14	-	-	-	-	-
Unigene581_All	942	116	299	24.588	68.3817	1.47566	Up	4.6224e-23	6.58332e-21	-	-	-	-	gi|296084131|emb|CBI24519.3|/7.84285e-76/unnamed protein product [Vitis vinifera]
Unigene10766_All	373	40	103	21.4125	59.4906	1.47421	Up	7.18384e-09	4.08434e-07	K13448|1|1e-27|119|pop:POPTR_658975|calcium-binding protein CML	GO:0043231//intracellular membrane-bounded organelle	GO:0016628//oxidoreductase activity, acting on the CH-CH group of donors, NAD or NADP as acceptor;GO:0046872//metal ion binding	GO:0008152//metabolic process	gi|224111766|ref|XP_002315971.1|/1.91199e-26/predicted protein [Populus trichocarpa]
Unigene3336_All	936	35	90	7.46636	20.7151	1.4722	Up	6.63388e-08	3.3248e-06	K12655|1|6e-10|63.2|bdi:100823428|OTU domain-containing protein 5 [EC:3.1.2.15];K13717|2|6e-09|59.7|sbi:SORBI_06g032350|OTU domain-containing protein 3	-	-	-	gi|297741626|emb|CBI32758.3|/1.60318e-105/unnamed protein product [Vitis vinifera]
Unigene4895_All	384	69	177	35.8785	99.3029	1.46872	Up	3.57084e-14	3.21796e-12	-	-	-	-	-
Unigene9617_All	624	25	64	7.99967	22.0961	1.46578	Up	5.84214e-06	0.00021434	K04125|1|1e-61|233|pop:POPTR_822902|gibberellin 2-oxidase [EC:1.14.11.13]	-	GO:0016706//oxidoreductase activity, acting on paired donors, with incorporation or reduction of molecular oxygen, 2-oxoglutarate as one donor, and incorporation of one atom each of oxygen into both donors	GO:0008152//metabolic process	gi|213032421|emb|CAS03784.1|/1.76139e-73/gibberellin 2-oxidase1 [Helianthus annuus]
Unigene6304_All	758	27	69	7.11232	19.611	1.46327	Up	2.58066e-06	0.000100884	K01057|1|6e-22|102|gmx:100804571|6-phosphogluconolactonase [EC:3.1.1.31]	-	GO:0004553//hydrolase activity, hydrolyzing O-glycosyl compounds	GO:0009056//catabolic process	gi|224079904|ref|XP_002305966.1|/6.20922e-88/predicted protein [Populus trichocarpa]
Unigene21273_All	749	47	120	12.5295	34.5159	1.46194	Up	5.29602e-10	3.37303e-08	K03453|1|2e-17|87.8|vcn:VOLCADRAFT_102664|bile acid:Na+ symporter, BASS family	-	-	-	gi|225444993|ref|XP_002279892.1|/6.78802e-87/PREDICTED: uncharacterized protein LOC100256064 [Vitis vinifera]
CL13243	1679	322	822	38.2932	105.473	1.46171	Up	1.08992e-59	4.35077e-57	-	-	-	-	-
Unigene43558_All	272	51	130	37.4384	102.966	1.45958	Up	1.06558e-10	7.29483e-09	K07195|1|2e-26|115|pop:POPTR_561517|exocyst complex component 7	GO:0043234//protein complex	-	GO:0016192//vesicle-mediated transport	gi|359479007|ref|XP_002281519.2|/1.93502e-26/PREDICTED: uncharacterized protein LOC100248374 [Vitis vinifera]
CL8870	833	24	61	5.75285	15.7763	1.45541	Up	1.08314e-05	0.000371426	-	-	-	-	-
CL10686	1094	37	94	6.75306	18.511	1.45477	Up	4.46294e-08	2.30608e-06	-	-	-	-	-
Unigene56309_All	209	28	71	26.7503	73.1866	1.45203	Up	2.11052e-06	8.34259e-05	-	-	GO:0004674//protein serine/threonine kinase activity;GO:0032559	GO:0006464//cellular protein modification process	gi|255585618|ref|XP_002533496.1|/2.20539e-06/serine/threonine protein kinase, putative [Ricinus communis]
Unigene27780_All	261	375	946	286.885	780.855	1.44458	Up	2.97138e-67	1.36935e-64	-	-	-	-	-
Unigene23213_All	1423	337	850	47.287	128.687	1.44435	Up	1.35193e-60	5.51317e-58	K00942|1|1e-145|514|vvi:100241746|guanylate kinase [EC:2.7.4.8]	-	GO:0016776//phosphotransferase activity, phosphate group as acceptor	GO:0009117//nucleotide metabolic process;GO:0006796//phosphate-containing compound metabolic process	gi|297739682|emb|CBI29864.3|/1.4235e-144/unnamed protein product [Vitis vinifera]
Unigene3869_All	351	23	58	13.0839	35.5992	1.44405	Up	2.00894e-05	0.00064997	K13120|1|2e-14|75.5|vvi:100263357|protein FAM32A;K08900|2|6e-13|70.5|pop:POPTR_563200|mitochondrial chaperone BCS1	GO:0043231//intracellular membrane-bounded organelle	GO:0017111//nucleoside-triphosphatase activity;GO:0000166//nucleotide binding	-	gi|255561048|ref|XP_002521536.1|/1.23096e-17/ATP binding protein, putative [Ricinus communis]
Unigene43573_All	222	27	68	24.2844	65.9896	1.44221	Up	3.89962e-06	0.000147266	-	-	-	-	-
Unigene26093_All	2140	248	624	23.1395	62.8189	1.44084	Up	8.65994e-45	2.47919e-42	K14515|1|0.0|711|pop:POPTR_561896|EIN3-binding F-box protein	GO:0043231//intracellular membrane-bounded organelle	GO:0005488//binding	GO:0019941//modification-dependent protein catabolic process;GO:0009873//ethylene mediated signaling pathway	gi|224089259|ref|XP_002308665.1|/0/ein3-binding f-box protein 3 [Populus trichocarpa]
Unigene2473_All	553	24	60	8.66568	23.3747	1.43156	Up	1.63653e-05	0.000540904	K14329|1|3e-11|66.2|ath:AT5G61160|agmatine coumaroyltransferase [EC:2.3.1.64 2.3.1.-]	-	GO:0016747//transferase activity, transferring acyl groups other than amino-acyl groups	-	gi|27372445|gb|AAO12207.1|/7.43031e-40/putative malonyl CoA:anthocyanidin 3-O-glucoside-6''-O-malonyltransferase [Dahlia pinnata]
Unigene52156_All	307	30	75	19.5119	52.6311	1.43156	Up	1.40777e-06	5.78248e-05	-	-	-	-	-
CL8408	342	26	65	15.1797	40.9456	1.43156	Up	7.20654e-06	0.000257563	-	-	-	-	-
Unigene29332_All	446	36	90	16.117	43.4738	1.43156	Up	1.2329e-07	5.99876e-06	K09286|1|5e-19|91.3|aly:ARALYDRAFT_494572|EREBP-like factor	-	GO:0003676//nucleic acid binding;GO:0001071//nucleic acid binding transcription factor activity	GO:0000160//two-component signal transduction system (phosphorelay);GO:0006351//transcription, DNA-dependent	gi|224125408|ref|XP_002329798.1|/4.59436e-20/AP2/ERF domain-containing transcription factor [Populus trichocarpa]
Unigene32329_All	274	69	172	50.2823	135.238	1.42737	Up	2.69422e-13	2.29999e-11	-	-	GO:0005488//binding	GO:0006952//defense response;GO:0051707//response to other organism;GO:0050789//regulation of biological process	gi|297842781|ref|XP_002889272.1|/2.61879e-07/WRKY DNA-binding protein 40 [Arabidopsis lyrata subsp. lyrata]
Unigene16579_All	407	226	563	110.874	298.012	1.42645	Up	5.42944e-40	1.36783e-37	-	-	-	-	gi|255576505|ref|XP_002529144.1|/5.19269e-08/conserved hypothetical protein [Ricinus communis]
Unigene23051_All	841	66	164	15.6698	42.0114	1.42279	Up	1.08868e-12	8.82843e-11	-	-	GO:0005488//binding	GO:0010087//phloem or xylem histogenesis	gi|225425172|ref|XP_002264588.1|/2.56493e-64/PREDICTED: NAC domain-containing protein 29 isoform 1 [Vitis vinifera]
Unigene17832_All	610	27	67	8.83793	23.6627	1.42084	Up	5.87048e-06	0.000215102	-	GO:0043231//intracellular membrane-bounded organelle	GO:0046914//transition metal ion binding	-	gi|224053499|ref|XP_002297844.1|/8.50413e-86/predicted protein [Populus trichocarpa]
CL214	535	23	57	8.58402	22.9531	1.41896	Up	3.03072e-05	0.000951764	-	-	-	-	-
Unigene42547_All	219	34	84	30.9993	82.6333	1.41449	Up	4.15534e-07	1.86052e-05	-	-	GO:0046872//metal ion binding;GO:0016491//oxidoreductase activity	-	gi|10334505|emb|CAC10214.1|/3.71833e-14/hypothetical protein [Cicer arietinum]
Unigene20861_All	667	379	936	113.457	302.322	1.41395	Up	1.69868e-64	7.52248e-62	K08486|1|2e-50|197|aly:ARALYDRAFT_897385|syntaxin 1B/2/3	GO:0043234//protein complex;GO:0016020//membrane	GO:0005515//protein binding	GO:0051707//response to other organism;GO:0009725//response to hormone stimulus;GO:0009626//plant-type hypersensitive response;GO:0010185;GO:0016044//cellular membrane organization;GO:0006605//protein targeting;GO:0007165//signal transduction	gi|4206787|gb|AAD11808.1|/3.11175e-58/syntaxin-related protein Nt-syr1 [Nicotiana tabacum]
Unigene20667_All	587	58	143	19.7291	52.4829	1.41152	Up	3.96464e-11	2.81619e-09	K13508|1|3e-58|222|pop:POPTR_755676|glycerol-3-phosphate acyltransferase [EC:2.3.1.15]	-	-	-	gi|224064623|ref|XP_002301527.1|/2.62659e-57/predicted protein [Populus trichocarpa]
Unigene13630_All	616	56	138	18.152	48.2634	1.4108	Up	8.82708e-11	6.10933e-09	-	-	-	-	gi|255575719|ref|XP_002528759.1|/3.71684e-28/conserved hypothetical protein [Ricinus communis]
Unigene13115_All	509	140	345	54.9195	146.023	1.4108	Up	9.52732e-25	1.44785e-22	-	-	-	-	-
CL13171	806	76	187	18.8276	49.9835	1.4086	Up	4.48362e-14	4.02135e-12	-	-	-	-	-
CL2814	1246	476	1171	76.2791	202.469	1.40834	Up	9.20054e-80	5.11297e-77	-	-	-	-	-
Unigene24163_All	782	46	113	11.7454	31.1309	1.40625	Up	4.8789e-09	2.822e-07	K01369|1|3e-90|329|pop:POPTR_817294|legumain [EC:3.4.22.34]	GO:0031410//cytoplasmic vesicle	GO:0070011	GO:0016485//protein processing	gi|40809676|emb|CAB42651.2|/2.18817e-91/putative preprolegumain [Nicotiana tabacum]
Unigene13213_All	337	79	194	46.8073	124.02	1.40577	Up	1.65599e-14	1.52631e-12	K14638|1|3e-32|134|ppp:PHYPADRAFT_134814|solute carrier family 15 (peptide/histidine transporter), member 3/4	GO:0044464//cell part	GO:0015198//oligopeptide transporter activity	GO:0009725//response to hormone stimulus;GO:0043200//response to amino acid stimulus;GO:0006952//defense response;GO:0006857//oligopeptide transport;GO:0006972//hyperosmotic response	gi|225433219|ref|XP_002285402.1|/2.58245e-55/PREDICTED: peptide transporter PTR3-A [Vitis vinifera]
CL9269	704	412	1009	116.853	308.772	1.40184	Up	1.64745e-68	7.84739e-66	-	-	-	-	-
Unigene46848_All	340	36	88	21.1417	55.7601	1.39914	Up	2.75986e-07	1.28124e-05	-	-	GO:0016757//transferase activity, transferring glycosyl groups	-	gi|37993657|gb|AAR06914.1|/8.07416e-25/UDP-glycosyltransferase 71E1 [Stevia rebaudiana]
CL12647	2012	358	871	35.5281	93.2631	1.39235	Up	8.61294e-59	3.4141e-56	-	-	-	-	-
Unigene51640_All	252	130	316	103.005	270.151	1.39105	Up	2.3831e-22	3.28671e-20	-	-	-	GO:0050896//response to stimulus	gi|225424268|ref|XP_002284538.1|/2.0473e-12/PREDICTED: MLP-like protein 28-like isoform 1 [Vitis vinifera]
CL7892	1579	411	993	51.9728	135.484	1.38229	Up	4.6273e-66	2.11527e-63	-	-	-	-	-
Unigene23443_All	361	39	94	21.5712	56.0971	1.37882	Up	1.48829e-07	7.16149e-06	-	-	-	-	-
CL13293	2173	706	1701	64.8726	168.641	1.37828	Up	2.3552e-111	2.15326e-108	-	-	-	-	-
CL8513	279	32	77	22.9014	59.4574	1.37642	Up	2.08514e-06	8.24802e-05	-	-	-	-	-
CL7891	633	42	101	13.2484	34.3746	1.37553	Up	5.40026e-08	2.74783e-06	-	-	-	-	-
Unigene14680_All	486	128	307	52.5884	136.089	1.37173	Up	2.48678e-21	3.2858e-19	K02370|1|1e-13|73.6|ppp:PHYPADRAFT_146391|alpha-1,4-N-acetylglucosaminyltransferase EXTL3 [EC:2.4.1.223 2.4.1.224]	GO:0005789//endoplasmic reticulum membrane	GO:0008375//acetylglucosaminyltransferase activity	-	gi|255584380|ref|XP_002532924.1|/3.01397e-64/transferase, transferring glycosyl groups, putative [Ricinus communis]
Unigene26443_All	404	88	211	43.4928	112.518	1.3713	Up	3.99194e-15	3.82875e-13	-	-	-	-	gi|224107827|ref|XP_002314616.1|/6.35694e-14/predicted protein [Populus trichocarpa]
Unigene26514_All	329	83	199	50.3731	130.31	1.37122	Up	2.39494e-14	2.17905e-12	K13424|1|7e-33|136|vvi:100243352|WRKY transcription factor 33	-	-	-	gi|183979108|emb|CAP08303.1|/6.91549e-32/DNA-binding protein [Vitis thunbergii]
Unigene23619_All	723	78	187	21.5413	55.7215	1.37113	Up	1.43931e-13	1.24369e-11	K14494|1|1e-18|91.7|smo:SELMODRAFT_437369|DELLA protein	GO:0043231//intracellular membrane-bounded organelle;GO:0044444//cytoplasmic part	-	GO:0042221//response to chemical stimulus	gi|224106455|ref|XP_002314172.1|/5.60375e-67/GRAS family transcription factor [Populus trichocarpa]
CL6194	2048	250	599	24.374	63.011	1.37026	Up	5.03328e-40	1.27369e-37	-	-	-	-	-
Unigene454_All	782	198	474	50.5563	130.584	1.36902	Up	5.6138e-32	1.12443e-29	-	-	GO:0005488//binding	-	gi|224057660|ref|XP_002299291.1|/3.54243e-41/predicted protein [Populus trichocarpa]
Unigene15064_All	1278	92	220	14.3739	37.0861	1.36743	Up	1.20276e-15	1.18569e-13	-	GO:0031224//intrinsic to membrane	GO:0015081//sodium ion transmembrane transporter activity	GO:0030001//metal ion transport;GO:0009267//cellular response to starvation	gi|224071463|ref|XP_002303472.1|/0/urea active transporter-like protein, solute:sodium symporter [Populus trichocarpa]
CL3782	414	36	86	17.3628	44.7526	1.36597	Up	6.10326e-07	2.64898e-05	-	-	-	-	-
Unigene2445_All	585	96	229	32.7666	84.3334	1.36388	Up	3.6248e-16	3.65602e-14	K05666|1|6e-10|62.0|olu:OSTLU_35503|ATP-binding cassette, subfamily C (CFTR/MRP), member 2	-	GO:0042626//ATPase activity, coupled to transmembrane movement of substances;GO:0000166//nucleotide binding	GO:0009987//cellular process;GO:0006810//transport	gi|359494293|ref|XP_003634755.1|/1.68068e-56/PREDICTED: ABC transporter C family member 3-like [Vitis vinifera]
Unigene20692_All	618	519	1237	167.685	431.222	1.36267	Up	4.09408e-80	2.29771e-77	K09286|1|1e-19|94.4|ath:AT5G44210|EREBP-like factor	GO:0044464//cell part	GO:0003676//nucleic acid binding;GO:0001071//nucleic acid binding transcription factor activity	GO:0000160//two-component signal transduction system (phosphorelay);GO:0006351//transcription, DNA-dependent	gi|60459377|gb|AAX20034.1|/1.05949e-22/ethylene responsive element binding protein C1 [Capsicum annuum]
Unigene9160_All	735	207	492	56.2341	144.211	1.35866	Up	9.15362e-33	1.87994e-30	K00422|1|5e-16|82.8|vvi:100256583|polyphenol oxidase [EC:1.10.3.1]	-	-	-	gi|353228391|emb|CBZ41491.1|/3.28366e-38/polyphenol oxidase precursor (chloroplast) [Taraxacum officinale]
Unigene33444_All	283	48	114	33.8666	86.7837	1.35756	Up	1.05651e-08	5.91187e-07	K00430|1|7e-35|143|rcu:RCOM_1182920|peroxidase [EC:1.11.1.7]	-	GO:0005506//iron ion binding;GO:0003824//catalytic activity;GO:0016209//antioxidant activity	GO:0008152//metabolic process;GO:0006950//response to stress	gi|19698452|gb|AAL93154.1|AF485268_1/1.11693e-34/bacterial-induced class III peroxidase [Gossypium hirsutum]
Unigene12443_All	668	35	83	10.4618	26.7683	1.35539	Up	1.11405e-06	4.65015e-05	K13412|1|5e-118|421|rcu:RCOM_1386570|calcium-dependent protein kinase [EC:2.7.11.1]	GO:0016020//membrane	GO:0046872//metal ion binding;GO:0004674//protein serine/threonine kinase activity;GO:0032559	GO:0006464//cellular protein modification process	gi|164430467|gb|ABY55551.1|/1.01685e-117/calcium-dependent protein kinase [Swainsona canescens]
Unigene12300_All	1104	105	249	18.9905	48.5903	1.35539	Up	2.68796e-17	2.88569e-15	K14510|1|4e-130|462|vvi:100240856|serine/threonine-protein kinase CTR1 [EC:2.7.11.1]	-	GO:0004702//receptor signaling protein serine/threonine kinase activity;GO:0032559	GO:0006464//cellular protein modification process	gi|359481975|ref|XP_002277360.2|/4.52772e-129/PREDICTED: serine/threonine-protein kinase CTR1-like [Vitis vinifera]
Unigene3297_All	1084	349	819	64.2854	162.77	1.34027	Up	2.41656e-52	8.30184e-50	-	GO:0016020//membrane	-	-	gi|13785213|emb|CAC37358.1|/1.0977e-95/putative membrane protein [Solanum tuberosum]
Unigene9104_All	1319	52	122	7.87182	19.9267	1.33993	Up	4.6072e-09	2.67302e-07	K01087|1|3e-133|473|vvi:100243648|trehalose 6-phosphate phosphatase [EC:3.1.3.12]	-	GO:0016787//hydrolase activity	GO:0005991//trehalose metabolic process	gi|225459340|ref|XP_002284201.1|/3.2794e-132/PREDICTED: trehalose-phosphate phosphatase [Vitis vinifera]
Unigene25599_All	364	32	75	17.5536	44.3894	1.33845	Up	4.58016e-06	0.000170579	-	-	-	-	-
Unigene35556_All	290	134	314	92.2621	233.266	1.33817	Up	4.99748e-21	6.5422e-19	K08900|1|9e-17|83.2|smo:SELMODRAFT_75451|mitochondrial chaperone BCS1	GO:0044464//cell part	GO:0017111//nucleoside-triphosphatase activity;GO:0032559	-	gi|56542467|gb|AAV92898.1|/2.5519e-39/Avr9/Cf-9 rapidly elicited protein 102, partial [Nicotiana tabacum]
Unigene3363_All	758	38	89	10.0099	25.2953	1.33744	Up	5.93458e-07	2.57972e-05	K01859|1|4e-43|172|vvi:100233078|chalcone isomerase [EC:5.5.1.6]	-	GO:0016853//isomerase activity	-	gi|75156641|sp|Q8LKP9.1|CFI_SAUME/1.70669e-53/RecName: Full=Chalcone--flavonone isomerase; Short=Chalcone isomerase
Unigene20571_All	493	127	297	51.4367	129.786	1.33527	Up	6.53356e-20	8.05105e-18	K13424|1|1e-38|156|pop:POPTR_663578|WRKY transcription factor 33	-	-	-	gi|283131248|dbj|BAI63296.1|/1.44932e-40/double WRKY type transfactor [Nicotiana benthamiana]
Unigene51181_All	202	45	105	44.4813	111.984	1.33203	Up	6.30552e-08	3.16583e-06	K13424|1|9e-20|84.7|rcu:RCOM_0849600|WRKY transcription factor 33	GO:0043231//intracellular membrane-bounded organelle	GO:0001071//nucleic acid binding transcription factor activity;GO:0003677//DNA binding	GO:0006952//defense response;GO:0009700//indole phytoalexin biosynthetic process;GO:0009743//response to carbohydrate stimulus;GO:0006970//response to osmotic stress;GO:0006351//transcription, DNA-dependent	gi|255571505|ref|XP_002526700.1|/1.24179e-18/transcription factor, putative [Ricinus communis]
CL7684	1342	39	91	5.80268	14.6086	1.33203	Up	4.80828e-07	2.12434e-05	-	-	-	-	-
Unigene12775_All	360	66	154	36.6065	92.159	1.33203	Up	5.43166e-11	3.81995e-09	-	-	-	-	-
CL12416	1019	33	77	6.46631	16.2793	1.33203	Up	3.70564e-06	0.000140502	-	-	-	-	-
CL7862	353	27	63	15.2723	38.449	1.33203	Up	2.8979e-05	0.000912074	-	-	-	-	-
Unigene17765_All	484	106	247	43.7298	109.944	1.33008	Up	1.00839e-16	1.05073e-14	-	-	-	-	gi|147842263|emb|CAN73940.1|/1.68089e-06/hypothetical protein VITISV_031602 [Vitis vinifera]
Unigene9709_All	351	55	128	31.2876	78.5638	1.32827	Up	2.46666e-09	1.46716e-07	-	-	-	-	-
Unigene23711_All	563	40	93	14.1863	35.5872	1.32687	Up	3.89486e-07	1.75917e-05	-	-	-	-	gi|225426556|ref|XP_002272423.1|/7.22777e-54/PREDICTED: uncharacterized protein LOC100246209 [Vitis vinifera]
CL5098	936	77	179	16.426	41.2	1.32666	Up	1.77437e-12	1.40473e-10	-	-	-	-	-
CL3192	1363	198	460	29.0059	72.7079	1.32577	Up	1.15854e-29	2.13216e-27	-	-	-	-	-
Unigene54928_All	461	35	81	15.1595	37.8533	1.3202	Up	2.42402e-06	9.49573e-05	-	-	-	-	-
Unigene13023_All	462	32	74	13.8301	34.5072	1.31909	Up	6.75168e-06	0.000243301	K08900|1|1e-15|80.5|pop:POPTR_563200|mitochondrial chaperone BCS1;K13120|4|1e-12|70.5|vvi:100263357|protein FAM32A	-	-	-	gi|356496717|ref|XP_003517212.1|/2.59685e-19/PREDICTED: mitochondrial chaperone BCS1-like isoform 5 [Glycine max]
CL10278	1115	49	113	8.77481	21.8335	1.3151	Up	2.72332e-08	1.44675e-06	-	-	-	-	-
Unigene16192_All	286	43	99	30.0206	74.5743	1.31273	Up	2.06774e-07	9.77546e-06	K05666|1|6e-13|70.5|olu:OSTLU_35503|ATP-binding cassette, subfamily C (CFTR/MRP), member 2;K05658|2|2e-09|58.5|sbi:SORBI_06g020350|ATP-binding cassette, subfamily B (MDR/TAP), member 1	-	-	-	gi|356501620|ref|XP_003519622.1|/4.5196e-36/PREDICTED: ABC transporter C family member 3-like [Glycine max]
Unigene23232_All	1081	40	92	7.38841	18.335	1.31127	Up	5.71634e-07	2.49058e-05	K08818|1|1e-46|185|vvi:100246062|cell division cycle 2-like [EC:2.7.11.22]	GO:0016020//membrane	-	-	gi|225443950|ref|XP_002272255.1|/2.86314e-112/PREDICTED: uncharacterized protein LOC100256651 [Vitis vinifera]
CL12617	1931	185	425	19.1296	47.4162	1.30957	Up	4.85448e-27	8.21407e-25	-	-	-	-	-
Unigene27364_All	2052	1364	3128	132.725	328.405	1.30703	Up	2.57934e-187	4.87358e-184	-	-	-	GO:0000741//karyogamy;GO:0009743//response to carbohydrate stimulus	gi|255546139|ref|XP_002514129.1|/4.1914e-159/calmodulin binding protein, putative [Ricinus communis]
CL13847	1864	884	2026	94.6941	234.16	1.30615	Up	6.76322e-122	7.37243e-119	-	-	-	-	-
Unigene11268_All	1151	208	476	36.0832	89.0946	1.30401	Up	6.64702e-30	1.2435e-27	K00422|1|8e-52|202|vvi:100256583|polyphenol oxidase [EC:1.10.3.1]	-	-	-	gi|353228391|emb|CBZ41491.1|/1.51804e-90/polyphenol oxidase precursor (chloroplast) [Taraxacum officinale]
CL7622	784	212	484	53.9929	132.999	1.30058	Up	2.91716e-30	5.53031e-28	-	-	-	-	-
Unigene10061_All	435	131	299	60.131	148.082	1.30021	Up	2.73438e-19	3.24938e-17	K04733|1|3e-58|221|pop:POPTR_878434|interleukin-1 receptor-associated kinase 4 [EC:2.7.11.1];K00924|2|2e-54|208|ath:AT1G14370|[EC:2.7.1.-];K05658|3|7e-52|200|vvi:100262734|ATP-binding cassette, subfamily B (MDR/TAP), member 1	GO:0016020//membrane;GO:0009536//plastid	GO:0004713//protein tyrosine kinase activity;GO:0032559	GO:0006464//cellular protein modification process	gi|296083955|emb|CBI24343.3|/8.69896e-64/unnamed protein product [Vitis vinifera]
Unigene17932_All	565	96	219	33.9265	83.5056	1.29946	Up	1.61919e-14	1.49482e-12	K00517|1|2e-56|216|ath:AT4G37340|[EC:1.14.-.-]	-	GO:0004497//monooxygenase activity;GO:0005506//iron ion binding	-	gi|3059129|emb|CAA04116.1|/4.80335e-82/cytochrome P450 [Helianthus tuberosus]
Unigene4453_All	226	36	82	31.8061	78.1673	1.29726	Up	2.87262e-06	0.0001113	K01183|1|3e-17|84.7|ath:AT3G54420|chitinase [EC:3.2.1.14]	GO:0005576//extracellular region;GO:0030312//external encapsulating structure	GO:0004553//hydrolase activity, hydrolyzing O-glycosyl compounds;GO:0030247//polysaccharide binding	GO:0009793//embryo development ending in seed dormancy;GO:0033554//cellular response to stress;GO:0006026	gi|261824327|gb|ACX94236.1|/2.46506e-18/chitinase [Lactuca sativa]
Unigene311_All	968	65	148	13.4077	32.9387	1.29672	Up	3.0426e-10	1.99846e-08	-	-	-	-	gi|224085451|ref|XP_002307579.1|/1.62183e-31/predicted protein [Populus trichocarpa]
Unigene8002_All	883	246	560	55.6277	136.63	1.2964	Up	1.36987e-34	2.96373e-32	K05283|1|4e-26|116|aly:ARALYDRAFT_354960|phosphatidylinositol glycan, class W [EC:2.3.-.-];K15692|2|7e-10|62.8|smo:SELMODRAFT_66937|E3 ubiquitin-protein ligase RNF13 [EC:6.3.2.19];K11982|4|1e-08|58.5|ppp:PHYPADRAFT_169900|E3 ubiquitin-protein ligase RNF115/126 [EC:6.3.2.19]	-	-	-	gi|255587015|ref|XP_002534099.1|/4.49663e-54/ring finger protein, putative [Ricinus communis]
CL1447	1603	29	66	3.61228	8.87013	1.29605	Up	2.77524e-05	0.000877366	-	-	-	-	-
Unigene29173_All	1338	324	737	48.351	118.667	1.29531	Up	6.23486e-45	1.80315e-42	K05894|1|2e-154|543|osa:4345762|12-oxophytodienoic acid reductase [EC:1.3.1.42]	GO:0042579//microbody	GO:0016628//oxidoreductase activity, acting on the CH-CH group of donors, NAD or NADP as acceptor;GO:0000166//nucleotide binding	GO:0006633//fatty acid biosynthetic process	gi|194338415|gb|ACF49260.1|/0/12-oxophytodienoate reductase-like protein [Artemisia annua]
Unigene19878_All	958	204	464	42.5188	104.345	1.29519	Up	6.67972e-29	1.18323e-26	-	-	-	-	gi|255541548|ref|XP_002511838.1|/2.84437e-113/synaptotagmin, putative [Ricinus communis]
CL7172	1362	209	475	30.6398	75.134	1.29406	Up	1.64441e-29	2.98755e-27	-	-	-	-	-
CL5936	1923	570	1293	59.1851	144.857	1.29132	Up	3.9678e-77	2.14201e-74	-	-	-	-	-
Unigene23751_All	640	60	136	18.7192	45.7803	1.29021	Up	1.84256e-09	1.11466e-07	-	-	-	-	gi|225468805|ref|XP_002263365.1|/3.1526e-57/PREDICTED: GEM-like protein 5 [Vitis vinifera]
Unigene12318_All	2083	120	271	11.5029	28.0285	1.28489	Up	2.48318e-17	2.67598e-15	K10526|1|0.0|766|aly:ARALYDRAFT_472278|OPC-8:0 CoA ligase 1 [EC:6.2.1.-]	GO:0042579//microbody	GO:0016703;GO:0016405//CoA-ligase activity	GO:0006950//response to stress;GO:0009694//jasmonic acid metabolic process	gi|297850466|ref|XP_002893114.1|/0/opc-8:0 CoA ligase1 [Arabidopsis lyrata subsp. lyrata]
CL5561	1451	120	271	16.5132	40.2366	1.28489	Up	2.48318e-17	2.68108e-15	-	-	-	-	-
Unigene7984_All	754	122	275	32.3076	78.5744	1.28218	Up	1.63724e-17	1.80205e-15	-	-	-	-	gi|225469636|ref|XP_002265147.1|/9.66192e-33/PREDICTED: uncharacterized protein LOC100252669 [Vitis vinifera]
Unigene1677_All	362	80	180	44.1263	107.123	1.27956	Up	6.1938e-12	4.74445e-10	K13424|1|2e-13|72.4|vvi:100243352|WRKY transcription factor 33	-	-	-	gi|356553124|ref|XP_003544908.1|/7.15669e-13/PREDICTED: probable WRKY transcription factor 33 [Glycine max]
Unigene23694_All	625	104	234	33.2254	80.6595	1.27956	Up	4.42582e-15	4.21636e-13	-	-	-	-	gi|255546143|ref|XP_002514131.1|/1.0471e-25/conserved hypothetical protein [Ricinus communis]
Unigene45464_All	322	33	74	20.4632	49.5103	1.27469	Up	1.16869e-05	0.000399555	-	-	-	-	gi|224118906|ref|XP_002331377.1|/2.32668e-08/predicted protein [Populus trichocarpa]
CL4880	1258	289	648	45.8705	110.972	1.27456	Up	9.12486e-39	2.25866e-36	-	-	-	-	-
Unigene24398_All	769	244	546	63.3549	152.963	1.27165	Up	8.14372e-33	1.68474e-30	-	-	-	-	-
CL1942	894	60	134	13.4008	32.2914	1.26883	Up	3.87926e-09	2.27161e-07	-	-	-	-	-
CL15285	418	103	230	49.2014	118.542	1.26862	Up	1.13864e-14	1.06156e-12	-	-	-	-	-
CL6258	869	52	116	11.9481	28.758	1.26718	Up	4.4566e-08	2.30491e-06	-	-	-	-	-
Unigene20688_All	924	48	107	10.3726	24.9478	1.26614	Up	1.51652e-07	7.27261e-06	K13420|1|3e-26|117|sbi:SORBI_06g028760|LRR receptor-like serine/threonine-protein kinase FLS2 [EC:2.7.11.1]	GO:0005618//cell wall;GO:0016020//membrane	GO:0004672//protein kinase activity	GO:0009987//cellular process;GO:0008152//metabolic process	gi|225458279|ref|XP_002281409.1|/1.0321e-72/PREDICTED: probable LRR receptor-like serine/threonine-protein kinase At2g16250-like [Vitis vinifera]
Unigene4877_All	258	131	292	101.384	243.828	1.26604	Up	3.61236e-18	4.11998e-16	K13415|1|2e-19|92.0|pop:POPTR_562744|protein brassinosteroid insensitive 1 [EC:2.7.10.1 2.7.11.1];K04733|2|3e-19|91.3|smo:SELMODRAFT_159261|interleukin-1 receptor-associated kinase 4 [EC:2.7.11.1]	GO:0031410//cytoplasmic vesicle;GO:0016020//membrane	GO:0004674//protein serine/threonine kinase activity;GO:0004871//signal transducer activity;GO:0032559	GO:0006952//defense response;GO:0008219//cell death;GO:0007167//enzyme linked receptor protein signaling pathway;GO:0051093//negative regulation of developmental process;GO:0006464//cellular protein modification process	gi|255540437|ref|XP_002511283.1|/1.10842e-34/BRASSINOSTEROID INSENSITIVE 1-associated receptor kinase 1 precursor, putative [Ricinus communis]
Unigene2035_All	932	35	78	7.4984	18.0301	1.26575	Up	7.58284e-06	0.000269991	K05283|1|2e-10|65.1|aly:ARALYDRAFT_354960|phosphatidylinositol glycan, class W [EC:2.3.-.-];K11982|2|3e-09|60.8|ath:AT2G40830|E3 ubiquitin-protein ligase RNF115/126 [EC:6.3.2.19];K13148|5|1e-08|58.5|vvi:100261060|integrator complex subunit 11 [EC:3.1.27.-]	GO:0016020//membrane	GO:0046914//transition metal ion binding	GO:0006810//transport	gi|356551257|ref|XP_003543993.1|/8.36262e-30/PREDICTED: RING-H2 zinc finger protein RHA4a-like [Glycine max]
CL15025	1705	110	245	12.882	30.9572	1.26491	Up	1.8201e-15	1.76965e-13	-	-	-	-	-
Unigene8339_All	1319	44	98	6.66077	16.0067	1.26491	Up	5.17718e-07	2.27667e-05	K05681|1|1e-41|169|cme:CMS467C|ATP-binding cassette, subfamily G (WHITE), member 2;K12843|3|4e-19|94.4|vvi:100248403|U4/U6 small nuclear ribonucleoprotein PRP3	GO:0016020//membrane	GO:0017111//nucleoside-triphosphatase activity;GO:0015405;GO:0032559	GO:0009725//response to hormone stimulus;GO:0009207;GO:0046865//terpenoid transport	gi|225460745|ref|XP_002268373.1|/2.65795e-166/PREDICTED: ABC transporter G family member 25-like [Vitis vinifera]
Unigene14705_All	574	36	80	12.523	30.026	1.26164	Up	6.10796e-06	0.000222795	K13416|1|2e-11|67.0|rcu:RCOM_1534760|brassinosteroid insensitive 1-associated receptor kinase 1 [EC:2.7.10.1 2.7.11.1];K00924|2|2e-11|67.0|ath:AT3G55450|[EC:2.7.1.-]	-	GO:0004702//receptor signaling protein serine/threonine kinase activity;GO:0032559	GO:0006464//cellular protein modification process	gi|356528198|ref|XP_003532692.1|/5.38941e-44/PREDICTED: cysteine-rich receptor-like protein kinase 10-like [Glycine max]
CL13934	471	32	71	13.5658	32.4756	1.25938	Up	2.11466e-05	0.00068184	-	-	-	-	-
Unigene2249_All	903	124	274	27.4189	65.3706	1.25347	Up	6.71042e-17	7.07014e-15	-	-	-	GO:0006952//defense response;GO:0001906//cell killing	gi|20385169|gb|AAM21199.1|AF364864_1/2.67668e-86/pathogenesis-related protein 5-1 [Helianthus annuus]
Unigene18150_All	353	116	256	65.6145	156.237	1.25165	Up	7.43586e-16	7.36878e-14	-	-	GO:0016798//hydrolase activity, acting on glycosyl bonds	GO:0008152//metabolic process	gi|255573167|ref|XP_002527513.1|/2.92988e-19/conserved hypothetical protein [Ricinus communis]
Unigene257_All	1254	166	366	26.4318	62.8787	1.25029	Up	5.60074e-22	7.61325e-20	K04733|1|4e-39|160|smo:SELMODRAFT_159261|interleukin-1 receptor-associated kinase 4 [EC:2.7.11.1];K13415|3|5e-36|150|sbi:SORBI_03g032990|protein brassinosteroid insensitive 1 [EC:2.7.10.1 2.7.11.1]	GO:0005618//cell wall;GO:0031224//intrinsic to membrane	GO:0004871//signal transducer activity;GO:0004672//protein kinase activity;GO:0016628//oxidoreductase activity, acting on the CH-CH group of donors, NAD or NADP as acceptor;GO:0032559	GO:0006464//cellular protein modification process;GO:0007167//enzyme linked receptor protein signaling pathway	gi|225458279|ref|XP_002281409.1|/1.16577e-147/PREDICTED: probable LRR receptor-like serine/threonine-protein kinase At2g16250-like [Vitis vinifera]
CL8515	2384	100	220	8.37549	19.8809	1.24714	Up	9.19776e-14	8.0582e-12	-	-	-	-	-
CL24	735	90	198	24.4496	58.036	1.24714	Up	1.56795e-12	1.24828e-10	-	-	-	-	-
CL16	499	55	121	22.0079	52.2402	1.24714	Up	3.39618e-08	1.78912e-06	-	-	-	-	-
Unigene15407_All	885	187	411	42.1905	100.05	1.24573	Up	2.3481e-24	3.51187e-22	-	GO:0009536//plastid	-	-	gi|255559237|ref|XP_002520639.1|/2.75974e-112/conserved hypothetical protein [Ricinus communis]
CL630	1722	1024	2248	118.736	281.244	1.24406	Up	2.82594e-125	3.20371e-122	-	-	-	-	-
Unigene32071_All	317	41	90	25.825	61.165	1.24394	Up	2.07166e-06	8.20615e-05	K10529|1|4e-45|177|rcu:RCOM_0851850|alpha-dioxygenase [EC:1.-.-.-]	-	GO:0050664//oxidoreductase activity, acting on NADH or NADPH, oxygen as acceptor;GO:0016209//antioxidant activity;GO:0005506//iron ion binding;GO:0016702//oxidoreductase activity, acting on single donors with incorporation of molecular oxygen, incorporation of two atoms of oxygen	GO:0009062//fatty acid catabolic process;GO:0009607//response to biotic stimulus;GO:0010033//response to organic substance;GO:0006950//response to stress	gi|12539609|gb|AAG59584.1|AF229926_1/7.44963e-47/pathogen-inducible alpha-dioxygenase [Nicotiana attenuata]
Unigene5833_All	1065	135	296	25.3105	59.8773	1.24227	Up	6.6616e-18	7.46257e-16	K05391|1|9e-133|471|pop:POPTR_807853|cyclic nucleotide gated channel, other eukaryote	GO:0031224//intrinsic to membrane	GO:0005249//voltage-gated potassium channel activity;GO:0005515//protein binding;GO:0005217//intracellular ligand-gated ion channel activity;GO:0000166//nucleotide binding	GO:0070838//divalent metal ion transport	gi|224135235|ref|XP_002322017.1|/9.30244e-132/predicted protein [Populus trichocarpa]
CL10335	696	453	992	129.959	307.059	1.24046	Up	4.56914e-56	1.70393e-53	-	-	-	-	-
CL12822	2166	134	293	12.3527	29.1426	1.2383	Up	1.17781e-17	1.30652e-15	-	-	-	-	-
Unigene4975_All	944	70	152	14.8062	34.689	1.22828	Up	9.58932e-10	5.94706e-08	K05666|1|1e-52|205|olu:OSTLU_35503|ATP-binding cassette, subfamily C (CFTR/MRP), member 2;K05658|3|1e-32|138|vvi:100243576|ATP-binding cassette, subfamily B (MDR/TAP), member 1	-	GO:0017111//nucleoside-triphosphatase activity;GO:0032559	GO:0009207	gi|357443747|ref|XP_003592151.1|/1.8008e-104/Multidrug resistance protein ABC transporter family [Medicago truncatula]
CL540	2657	633	1373	47.5695	111.327	1.22669	Up	1.3515e-75	7.15964e-73	-	-	-	-	-
Unigene4567_All	371	71	154	38.2121	89.4266	1.22667	Up	7.7469e-10	4.84686e-08	K10581|1|6e-53|203|gmx:100805463|ubiquitin-conjugating enzyme E2 O [EC:6.3.2.19]	-	GO:0019787//small conjugating protein ligase activity	GO:0015698//inorganic anion transport;GO:0072506;GO:0032446//protein modification by small protein conjugation;GO:0009639//response to red or far red light;GO:0009267//cellular response to starvation	gi|359496174|ref|XP_002267490.2|/1.27529e-54/PREDICTED: probable ubiquitin-conjugating enzyme E2 24-like [Vitis vinifera]
Unigene28284_All	486	83	180	34.1003	79.7914	1.22645	Up	2.93024e-11	2.11052e-09	K14638|1|7e-29|124|smo:SELMODRAFT_97812|solute carrier family 15 (peptide/histidine transporter), member 3/4	GO:0044464//cell part	GO:0015198//oligopeptide transporter activity	GO:0009725//response to hormone stimulus;GO:0043200//response to amino acid stimulus;GO:0006952//defense response;GO:0006857//oligopeptide transport;GO:0006972//hyperosmotic response	gi|147806162|emb|CAN63331.1|/2.43892e-61/hypothetical protein VITISV_015576 [Vitis vinifera]
Unigene24772_All	496	61	132	24.5564	57.334	1.22329	Up	1.35169e-08	7.46776e-07	-	GO:0031224//intrinsic to membrane	GO:0015081//sodium ion transmembrane transporter activity	GO:0030001//metal ion transport;GO:0009267//cellular response to starvation	gi|225427484|ref|XP_002263043.1|/6.81936e-62/PREDICTED: probable urea active transporter 1 [Vitis vinifera]
CL13823	1177	206	445	34.9468	81.4523	1.2208	Up	1.82252e-25	2.88569e-23	-	-	-	-	-
Unigene46017_All	480	69	149	28.7028	66.8752	1.22028	Up	1.7015e-09	1.03043e-07	-	-	-	-	gi|357480721|ref|XP_003610646.1|/3.1863e-42/hypothetical protein MTR_5g005410 [Medicago truncatula]
Unigene31402_All	381	141	304	73.8943	171.897	1.21801	Up	7.86336e-18	8.79145e-16	-	GO:0005618//cell wall	-	GO:0009725//response to hormone stimulus	gi|356552906|ref|XP_003544803.1|/8.20273e-30/PREDICTED: uncharacterized protein LOC100791695 [Glycine max]
Unigene24983_All	283	39	84	27.5166	63.9459	1.21655	Up	6.6537e-06	0.000240381	-	-	-	-	-
CL7713	370	130	280	70.1549	163.033	1.21655	Up	1.63168e-16	1.67554e-14	-	-	-	-	-
Unigene11231_All	2503	1182	2543	94.2916	218.88	1.21494	Up	2.47352e-136	3.04802e-133	-	-	-	-	gi|255541548|ref|XP_002511838.1|/0/synaptotagmin, putative [Ricinus communis]
Unigene31266_All	217	60	129	55.2088	128.071	1.21397	Up	2.40072e-08	1.28259e-06	-	-	GO:0043167//ion binding;GO:0008422//beta-glucosidase activity	GO:0044238//primary metabolic process	gi|82949444|dbj|BAE53383.1|/1.07936e-21/beta-1,3-glucanase [Sesbania rostrata]
Unigene19871_All	1088	234	503	42.9441	99.5999	1.21368	Up	2.50836e-28	4.33487e-26	K08150|1|6e-44|176|vvi:100268023|MFS transporter, SP family, solute carrier family 2 (myo-inositol transporter), member 13	GO:0031224//intrinsic to membrane	GO:0016628//oxidoreductase activity, acting on the CH-CH group of donors, NAD or NADP as acceptor;GO:0005356	GO:0008152//metabolic process;GO:0071702	gi|356541627|ref|XP_003539275.1|/2.6591e-166/PREDICTED: sugar transport protein 13-like [Glycine max]
Unigene37893_All	278	236	507	169.505	392.901	1.21283	Up	1.6478e-28	2.86514e-26	-	-	-	-	gi|225436593|ref|XP_002275356.1|/8.37718e-14/PREDICTED: F-box protein At4g18380 [Vitis vinifera]
CL628	1230	69	148	11.2011	25.9225	1.21056	Up	2.43414e-09	1.45086e-07	-	-	-	-	-
Unigene25235_All	215	76	163	70.5816	163.331	1.21044	Up	3.81076e-10	2.47717e-08	-	-	-	-	-
Unigene8405_All	487	77	165	31.5703	72.9919	1.20917	Up	3.07754e-10	2.01907e-08	-	-	-	-	gi|358349450|ref|XP_003638750.1|/2.82303e-17/hypothetical protein MTR_142s1024 [Medicago truncatula]
Unigene38701_All	475	105	225	44.138	102.049	1.20917	Up	1.91434e-13	1.64164e-11	-	-	-	-	gi|359476882|ref|XP_003631904.1|/1.37763e-18/PREDICTED: uncharacterized protein LOC100254788 [Vitis vinifera]
Unigene21943_All	365	221	473	120.897	279.182	1.20743	Up	1.57515e-26	2.59552e-24	-	-	-	-	-
Unigene29740_All	650	711	1521	218.41	504.122	1.20673	Up	1.88929e-81	1.10405e-78	-	-	-	-	-
CL10985	691	59	126	17.0487	39.2837	1.20427	Up	4.25832e-08	2.2084e-06	-	-	-	-	-
Unigene5344_All	1426	912	1947	127.7	294.148	1.20378	Up	2.43358e-103	1.83927e-100	K05359|1|1e-180|630|vvi:100267022|arogenate/prephenate dehydratase [EC:4.2.1.91 4.2.1.51]	GO:0009536//plastid	GO:0016836//hydro-lyase activity	GO:0009637//response to blue light;GO:0006558//L-phenylalanine metabolic process;GO:0006570//tyrosine metabolic process	gi|193290658|gb|ACF17637.1|/0/putative arogenate dehydratase [Capsicum annuum]
Unigene27008_All	1034	39	83	7.53114	17.2933	1.19927	Up	9.55672e-06	0.000330918	K13416|1|4e-55|213|aly:ARALYDRAFT_491347|brassinosteroid insensitive 1-associated receptor kinase 1 [EC:2.7.10.1 2.7.11.1];K13418|3|2e-54|211|rcu:RCOM_0186340|somatic embryogenesis receptor kinase 1 [EC:2.7.10.1 2.7.11.1]	GO:0016020//membrane	GO:0004672//protein kinase activity;GO:0004872//receptor activity;GO:0032559	GO:0006952//defense response;GO:0009719;GO:0007167//enzyme linked receptor protein signaling pathway;GO:0006464//cellular protein modification process	gi|14495543|gb|AAG52992.2|/1.05597e-116/receptor-like protein kinase INRPK1a [Ipomoea nil]
CL1299	633	41	87	12.9329	29.6098	1.19503	Up	6.17056e-06	0.000224789	-	-	-	-	-
CL5734	557	41	87	14.6976	33.6499	1.19503	Up	6.17056e-06	0.000224645	-	-	-	-	-
Unigene5115_All	764	183	388	47.8271	109.41	1.19385	Up	1.10634e-21	1.48959e-19	K05666|1|2e-51|200|olu:OSTLU_35503|ATP-binding cassette, subfamily C (CFTR/MRP), member 2;K02021|2|3e-18|90.1|vvi:100264781|putative ABC transport system ATP-binding protein;K05658|3|7e-18|89.0|smo:SELMODRAFT_184091|ATP-binding cassette, subfamily B (MDR/TAP), member 1	GO:0031224//intrinsic to membrane	GO:0017111//nucleoside-triphosphatase activity;GO:0015405;GO:0032559	GO:0006810//transport;GO:0009207	gi|359494168|ref|XP_002265605.2|/4.63198e-115/PREDICTED: ABC transporter C family member 3-like [Vitis vinifera]
CL13195	424	3411	7217	1606.32	3667	1.19084	Up	0	0	-	-	-	-	-
CL6859	1879	178	376	18.9151	43.1103	1.18849	Up	6.38528e-21	8.30145e-19	-	-	-	-	-
Unigene23474_All	1172	256	540	43.6143	99.2627	1.18645	Up	2.8174e-29	5.06989e-27	K02183|1|8e-21|99.8|vvi:100232908|calmodulin	-	-	GO:0009267//cellular response to starvation	gi|225448408|ref|XP_002273406.1|/2.96111e-65/PREDICTED: uncharacterized protein LOC100257064 isoform 1 [Vitis vinifera]
CL631	2132	284	599	26.5979	60.5284	1.1863	Up	2.73356e-32	5.55373e-30	-	-	-	-	-
Unigene6038_All	1562	76	160	9.71514	22.0678	1.18363	Up	1.10062e-09	6.7739e-08	K05666|1|4e-55|214|olu:OSTLU_35503|ATP-binding cassette, subfamily C (CFTR/MRP), member 2;K05658|2|7e-20|97.1|bdi:100830015|ATP-binding cassette, subfamily B (MDR/TAP), member 1	GO:0031224//intrinsic to membrane	GO:0017111//nucleoside-triphosphatase activity;GO:0016628//oxidoreductase activity, acting on the CH-CH group of donors, NAD or NADP as acceptor;GO:0015405;GO:0032559	GO:0006810//transport;GO:0009207	gi|359490537|ref|XP_002267650.2|/2.65329e-139/PREDICTED: ABC transporter C family member 10-like [Vitis vinifera]
CL294	924	67	141	14.4784	32.8751	1.1831	Up	1.08295e-08	6.04785e-07	-	-	-	-	-
CL10608	866	580	1219	133.729	303.253	1.18121	Up	1.65971e-63	7.29296e-61	-	-	-	-	-
Unigene13199_All	335	59	124	35.1661	79.7437	1.18119	Up	8.655e-08	4.29597e-06	-	-	-	-	-
Unigene20194_All	2270	444	931	39.0547	88.3575	1.17786	Up	1.04343e-48	3.24976e-46	K13429|1|6e-58|224|vvi:100255092|chitin elicitor receptor kinase 1	GO:0016020//membrane	GO:0016301//kinase activity	-	gi|224086140|ref|XP_002307830.1|/0/predicted protein [Populus trichocarpa]
Unigene14095_All	737	62	130	16.7973	38.0011	1.17781	Up	4.52508e-08	2.33181e-06	-	-	-	-	gi|296088854|emb|CBI38318.3|/1.82902e-12/unnamed protein product [Vitis vinifera]
Unigene28722_All	296	52	109	35.0775	79.3331	1.17738	Up	5.61436e-07	2.4537e-05	-	-	-	-	-
Unigene14695_All	491	42	88	17.0799	38.6119	1.17675	Up	7.08362e-06	0.00025365	K07195|1|2e-10|63.2|vvi:100254947|exocyst complex component 7	GO:0044444//cytoplasmic part	-	GO:0006887//exocytosis	gi|359482417|ref|XP_002272396.2|/1.69342e-09/PREDICTED: exocyst complex component 7-like [Vitis vinifera]
Unigene27156_All	749	192	401	51.1842	115.341	1.17213	Up	9.31018e-22	1.25952e-19	K14492|1|5e-53|205|aly:ARALYDRAFT_906046|two-component response regulator ARR-A family	GO:0043231//intracellular membrane-bounded organelle	GO:0016772//transferase activity, transferring phosphorus-containing groups;GO:0005488//binding;GO:0004871//signal transducer activity	GO:0006796//phosphate-containing compound metabolic process;GO:0048511//rhythmic process;GO:0009755//hormone-mediated signaling pathway;GO:0006351//transcription, DNA-dependent;GO:0009639//response to red or far red light	gi|388507854|gb|AFK41993.1|/3.75943e-53/unknown [Lotus japonicus]
Unigene30874_All	222	46	96	41.3734	93.1618	1.17103	Up	2.9524e-06	0.000114079	-	-	-	-	-
CL11660	1377	1909	3984	276.814	623.312	1.17103	Up	1.80951e-200	4.27376e-197	-	-	-	-	-
CL3545	1026	147	305	28.6079	64.0431	1.16263	Up	1.02099e-16	1.06191e-14	-	-	-	-	-
CL10328	918	134	278	29.146	65.2412	1.16249	Up	2.28608e-15	2.21891e-13	-	-	-	-	-
Unigene23291_All	532	574	1190	215.435	481.898	1.16147	Up	1.94661e-60	7.82565e-58	-	-	-	-	-
CL15252	1612	339	700	41.9905	93.5519	1.1557	Up	5.4547e-36	1.26202e-33	-	-	-	-	-
Unigene2148_All	715	48	99	13.4045	29.8297	1.15403	Up	2.7075e-06	0.000105552	-	-	-	-	-
Unigene45737_All	811	99	204	24.3742	54.1912	1.1527	Up	1.58455e-11	1.1741e-09	-	GO:0043231//intracellular membrane-bounded organelle	-	GO:0010035//response to inorganic substance;GO:0006950//response to stress;GO:0009987//cellular process;GO:0042126//nitrate metabolic process	gi|224072246|ref|XP_002303671.1|/5.15604e-22/predicted protein [Populus trichocarpa]
Unigene52081_All	351	317	653	180.33	400.798	1.15223	Up	1.56678e-33	3.28931e-31	-	GO:0009534//chloroplast thylakoid	-	GO:0006950//response to stress;GO:0009642//response to light intensity;GO:0009767//photosynthetic electron transport chain	gi|164449260|gb|ABY56089.1|/9.3932e-42/proton gradient regulation 5 [Cucumis melo]
Unigene15489_All	1155	102	210	17.6333	39.1703	1.15145	Up	8.33338e-12	6.32355e-10	-	-	GO:0016301//kinase activity	-	gi|225452394|ref|XP_002273718.1|/1.93225e-77/PREDICTED: cysteine-rich receptor-like protein kinase 42 [Vitis vinifera]
Unigene26910_All	1141	243	500	42.5243	94.407	1.15061	Up	5.29664e-26	8.5294e-24	K01090|1|2e-87|321|osa:4337723|protein phosphatase [EC:3.1.3.16]	-	GO:0004721//phosphoprotein phosphatase activity	-	gi|357442117|ref|XP_003591336.1|/2.81652e-105/hypothetical protein MTR_1g086350 [Medicago truncatula]
Unigene17473_All	402	289	594	143.545	318.332	1.14903	Up	1.60209e-30	3.07839e-28	K13426|1|4e-30|127|vvi:100251862|WRKY transcription factor 29;K13425|3|7e-27|117|pop:POPTR_755334|WRKY transcription factor 22	GO:0043231//intracellular membrane-bounded organelle	GO:0005488//binding	GO:0006952//defense response;GO:0009725//response to hormone stimulus;GO:0006355//regulation of transcription, DNA-dependent;GO:0007165//signal transduction	gi|390430869|gb|AFL91252.1|/1.51174e-31/WRKY 5 transcription factor, partial [Helianthus annuus]
CL8590	1600	77	158	9.6092	21.2744	1.14663	Up	3.55228e-09	2.08877e-07	-	-	-	-	-
Unigene19868_All	1373	2143	4388	311.651	688.519	1.14357	Up	2.01754e-212	5.44582e-209	K15172|1|2e-28|125|vcn:VOLCADRAFT_106802|transcription elongation factor SPT5	-	-	GO:0006351//transcription, DNA-dependent;GO:0006952//defense response;GO:0009743//response to carbohydrate stimulus	gi|147791077|emb|CAN68018.1|/2.39652e-141/hypothetical protein VITISV_014472 [Vitis vinifera]
CL8701	1610	171	350	21.2074	46.8341	1.14299	Up	1.72218e-18	1.98819e-16	-	-	-	-	-
Unigene18269_All	657	44	90	13.3722	29.5119	1.14206	Up	9.21446e-06	0.000320831	K01183|1|6e-66|248|gmx:100787511|chitinase [EC:3.2.1.14]	-	GO:0004553//hydrolase activity, hydrolyzing O-glycosyl compounds	GO:0005975//carbohydrate metabolic process	gi|224089338|ref|XP_002308695.1|/1.02558e-66/predicted protein [Populus trichocarpa]
CL14729	936	46	94	9.81293	21.6357	1.14066	Up	5.93932e-06	0.000217063	-	-	-	-	-
Unigene9013_All	742	47	96	12.6477	27.8732	1.14001	Up	4.76964e-06	0.000177171	-	-	-	-	gi|225425076|ref|XP_002271486.1|/4.35777e-38/PREDICTED: ankyrin repeat-containing protein At3g12360-like [Vitis vinifera]
Unigene28995_All	914	95	194	20.7536	45.7273	1.13969	Up	7.39208e-11	5.14126e-09	-	GO:0042579//microbody	-	-	gi|255556119|ref|XP_002519094.1|/1.04739e-61/AT14A, putative [Ricinus communis]
Unigene17433_All	423	226	461	106.68	234.79	1.13808	Up	1.04689e-23	1.53338e-21	K07761|1|6e-48|187|ath:AT1G59970|gelatinase A [EC:3.4.24.24]	GO:0031224//intrinsic to membrane;GO:0044421//extracellular region part	GO:0046914//transition metal ion binding;GO:0004175//endopeptidase activity	GO:0019538//protein metabolic process	gi|225424789|ref|XP_002267298.1|/1.11591e-50/PREDICTED: metalloendoproteinase 1-like [Vitis vinifera]
Unigene36164_All	230	76	155	65.9785	145.186	1.13783	Up	6.20386e-09	3.55571e-07	-	-	-	-	gi|439489|dbj|BAA05077.1|/2.92791e-06/zinc-finger DNA binding protein [Petunia x hybrida]
Unigene34480_All	267	53	108	39.6352	87.1429	1.1366	Up	1.28363e-06	5.29557e-05	-	-	-	-	-
Unigene32612_All	295	55	112	37.2269	81.7929	1.13563	Up	8.29704e-07	3.5282e-05	-	GO:0043234//protein complex	GO:0019787//small conjugating protein ligase activity	GO:0009743//response to carbohydrate stimulus;GO:0032446//protein modification by small protein conjugation	gi|255570088|ref|XP_002526006.1|/2.54926e-31/E3 ubiquitin ligase PUB14, putative [Ricinus communis]
Unigene2540_All	489	58	118	23.6829	51.9868	1.1343	Up	4.31582e-07	1.9278e-05	-	-	-	-	gi|297746362|emb|CBI16418.3|/4.12295e-48/unnamed protein product [Vitis vinifera]
Unigene24335_All	1064	88	179	16.5142	36.2436	1.13402	Up	4.67264e-10	3.0064e-08	K00924|1|2e-92|337|ath:AT2G01450|[EC:2.7.1.-];K04371|2|7e-32|136|gmx:100801339|extracellular signal-regulated kinase 1/2 [EC:2.7.11.24]	GO:0043231//intracellular membrane-bounded organelle;GO:0044444//cytoplasmic part	GO:0004674//protein serine/threonine kinase activity;GO:0000166//nucleotide binding	GO:0009755//hormone-mediated signaling pathway	gi|399106776|gb|AFP20221.1|/3.10393e-119/MAP kinase [Nicotiana tabacum]
Unigene20165_All	2223	993	2010	89.1921	194.794	1.12696	Up	3.97802e-96	2.74988e-93	-	GO:0043231//intracellular membrane-bounded organelle	GO:0005488//binding;GO:0003712//transcription cofactor activity;GO:0001071//nucleic acid binding transcription factor activity	GO:0006950//response to stress;GO:0002252;GO:0010467//gene expression;GO:0051707//response to other organism	gi|21358787|gb|AAM47025.1|/4.71081e-95/nam-like protein 1 [Petunia x hybrida]
CL11168	1045	43	87	8.21616	17.9359	1.12631	Up	1.62244e-05	0.00053656	-	-	-	-	-
Unigene18480_All	2263	141	285	12.4409	27.1319	1.1249	Up	5.5031e-15	5.20764e-13	-	GO:0030312//external encapsulating structure;GO:0044444//cytoplasmic part	-	GO:0008154//actin polymerization or depolymerization;GO:0003006//developmental process involved in reproduction	gi|224117388|ref|XP_002317562.1|/1.12333e-168/predicted protein [Populus trichocarpa]
Unigene11880_All	607	103	208	33.8817	73.8235	1.12357	Up	2.6084e-11	1.88831e-09	K01193|1|3e-85|312|pop:POPTR_819410|beta-fructofuranosidase [EC:3.2.1.26]	GO:0030312//external encapsulating structure	GO:0004558//alpha-glucosidase activity	GO:0044238//primary metabolic process	gi|2500928|sp|Q39692.1|INV2_DAUCA/4.93545e-94/RecName: Full=Beta-fructofuranosidase, insoluble isoenzyme 2; AltName: Full=Cell wall beta-fructosidase 2; AltName: Full=Invertase 2; AltName: Full=Sucrose hydrolase 2; Flags: Precursor
Unigene17482_All	722	104	210	28.7616	62.6617	1.12344	Up	2.10472e-11	1.53742e-09	-	-	-	-	gi|225461484|ref|XP_002285047.1|/8.3431e-47/PREDICTED: uncharacterized protein LOC100262369 [Vitis vinifera]
Unigene23477_All	341	54	109	31.6196	68.8639	1.12293	Up	1.45302e-06	5.92966e-05	-	GO:0044464//cell part	GO:0017111//nucleoside-triphosphatase activity;GO:0015604//organic phosphonate transmembrane transporter activity;GO:0032559	GO:0009207	gi|224054398|ref|XP_002298240.1|/6.21091e-09/ABC transporter family, pleiotropic drug resistance protein [Populus trichocarpa]
CL11424	2185	628	1265	57.3885	124.727	1.11994	Up	1.38744e-60	5.61755e-58	-	-	-	-	-
CL12614	910	369	741	80.9658	175.427	1.11549	Up	5.50552e-36	1.2686e-33	-	-	-	-	-
Unigene15260_All	1356	590	1182	86.8778	187.792	1.11208	Up	4.18984e-56	1.57283e-53	K00737|1|0.0|648|rcu:RCOM_0793870|beta-1,4-mannosyl-glycoprotein beta-1,4-N-acetylglucosaminyltransferase [EC:2.4.1.144]	GO:0044464//cell part	GO:0008375//acetylglucosaminyltransferase activity	GO:0006486//protein glycosylation	gi|255578337|ref|XP_002530035.1|/0/acetylglucosaminyltransferase, putative [Ricinus communis]
Unigene6830_All	267	79	158	59.0789	127.487	1.10963	Up	8.93768e-09	5.01607e-07	-	-	-	-	gi|357452511|ref|XP_003596532.1|/6.68788e-19/Centrin-2 [Medicago truncatula]
Unigene52202_All	446	70	140	31.3386	67.6259	1.10963	Up	6.2685e-08	3.15283e-06	-	-	-	-	gi|225451485|ref|XP_002271244.1|/1.21185e-12/PREDICTED: uncharacterized protein LOC100263446 [Vitis vinifera]
Unigene12235_All	1066	61	122	11.4259	24.656	1.10963	Up	4.42938e-07	1.97386e-05	-	-	-	-	gi|147767796|emb|CAN76054.1|/1.17079e-26/hypothetical protein VITISV_036406 [Vitis vinifera]
Unigene23320_All	381	85	170	44.5462	96.1266	1.10963	Up	2.44752e-09	1.4573e-07	K07019|1|3e-19|91.3|bdi:100837264|	GO:0043231//intracellular membrane-bounded organelle	GO:0016788//hydrolase activity, acting on ester bonds	GO:0003006//developmental process involved in reproduction	gi|326528989|dbj|BAJ97516.1|/1.90243e-18/predicted protein [Hordeum vulgare subsp. vulgare]
CL2259	1982	42	84	4.23119	9.13052	1.10963	Up	2.84962e-05	0.000897876	-	-	-	-	-
Unigene17847_All	630	48	96	15.2131	32.8285	1.10963	Up	7.59902e-06	0.000270397	-	-	-	-	gi|357451841|ref|XP_003596197.1|/8.23359e-10/hypothetical protein MTR_2g069420 [Medicago truncatula]
Unigene23108_All	777	57	114	14.6477	31.6085	1.10963	Up	1.05935e-06	4.44471e-05	-	-	-	GO:0006952//defense response;GO:0001906//cell killing	gi|20385169|gb|AAM21199.1|AF364864_1/1.58466e-118/pathogenesis-related protein 5-1 [Helianthus annuus]
CL8839	2024	665	1327	65.6036	141.247	1.10638	Up	2.91832e-62	1.23449e-59	-	-	-	-	-
Unigene17807_All	431	929	1852	430.383	925.728	1.10497	Up	5.41568e-86	3.33677e-83	-	GO:0031090//organelle membrane;GO:0009536//plastid	GO:0016787//hydrolase activity	-	gi|255550093|ref|XP_002516097.1|/3.21425e-58/conserved hypothetical protein [Ricinus communis]
Unigene7698_All	399	115	229	57.5495	123.647	1.10335	Up	5.40558e-12	4.16318e-10	-	GO:0043231//intracellular membrane-bounded organelle	GO:0003676//nucleic acid binding	-	gi|224077838|ref|XP_002305430.1|/2.26751e-27/predicted protein [Populus trichocarpa]
Unigene2920_All	493	69	137	27.9459	59.8678	1.09914	Up	1.08794e-07	5.32086e-06	-	-	-	-	gi|156118320|gb|ABU49721.1|/1.11745e-16/WRKY transcription factor 2 [Solanum tuberosum]
CL9945	649	63	125	19.3826	41.494	1.09814	Up	4.00762e-07	1.80292e-05	-	-	-	-	-
CL12622	1109	53	105	9.54247	20.3975	1.09596	Up	3.5556e-06	0.000135266	-	-	-	-	-
Unigene6380_All	1598	596	1180	74.4708	159.083	1.09504	Up	1.13665e-54	4.13013e-52	K10775|1|0.0|798|vvi:100241377|phenylalanine ammonia-lyase [EC:4.3.1.24]	GO:0044424//intracellular part	GO:0016840	GO:0006558//L-phenylalanine metabolic process	gi|306922308|dbj|BAJ17655.1|/0/phenylalanine ammonia lyase [Gynura bicolor]
Unigene18088_All	924	49	97	10.5887	22.6162	1.09484	Up	8.54996e-06	0.000300462	-	GO:0043231//intracellular membrane-bounded organelle	-	GO:0010035//response to inorganic substance;GO:0006950//response to stress;GO:0009987//cellular process;GO:0042126//nitrate metabolic process	gi|359473951|ref|XP_003631380.1|/6.7783e-08/PREDICTED: LOW QUALITY PROTEIN: protein NLP7-like [Vitis vinifera]
CL6815	576	479	948	166.046	354.573	1.0945	Up	3.12088e-44	8.8452e-42	-	-	-	-	-
Unigene5390_All	555	139	275	50.0079	106.748	1.09398	Up	6.14866e-14	5.44579e-12	-	-	GO:0016874//ligase activity;GO:0005488//binding	GO:0050832//defense response to fungus;GO:0032446//protein modification by small protein conjugation;GO:0012501//programmed cell death	gi|356549180|ref|XP_003542975.1|/5.60444e-27/PREDICTED: U-box domain-containing protein 17-like isoform 1 [Glycine max]
Unigene14656_All	486	86	170	35.3329	75.3585	1.09276	Up	3.8325e-09	2.24888e-07	-	-	GO:0016740//transferase activity	-	gi|224137596|ref|XP_002327165.1|/6.24546e-41/predicted protein [Populus trichocarpa]
Unigene55912_All	257	116	229	90.1242	191.965	1.09086	Up	8.42878e-12	6.38739e-10	-	-	-	-	gi|255560679|ref|XP_002521353.1|/1.97021e-07/protein binding protein, putative [Ricinus communis]
Unigene43653_All	234	70	138	59.7309	127.052	1.08888	Up	1.22072e-07	5.9497e-06	-	GO:0044464//cell part	-	-	gi|224120924|ref|XP_002318453.1|/8.16135e-17/predicted protein [Populus trichocarpa]
Unigene2706_All	589	1172	2309	397.309	844.556	1.08793	Up	3.946e-104	3.02264e-101	-	-	-	-	-
Unigene3706_All	1521	575	1129	75.484	159.913	1.08305	Up	1.74044e-51	5.83757e-49	K14431|1|2e-16|85.5|aly:ARALYDRAFT_311885|transcription factor TGA	-	GO:0016874//ligase activity;GO:0005488//binding	GO:0050832//defense response to fungus;GO:0032446//protein modification by small protein conjugation;GO:0012501//programmed cell death	gi|255562520|ref|XP_002522266.1|/0/ubiquitin-protein ligase, putative [Ricinus communis]
CL5597	780	246	483	62.9734	133.405	1.083	Up	5.64576e-23	7.9608e-21	-	-	-	-	-
Unigene9233_All	916	53	104	11.5531	24.4601	1.08215	Up	4.96448e-06	0.000183926	K00924|1|2e-37|154|aly:ARALYDRAFT_473063|[EC:2.7.1.-]	GO:0044464//cell part	GO:0016301//kinase activity	-	gi|255537886|ref|XP_002510008.1|/1.00832e-96/receptor protein kinase, putative [Ricinus communis]
Unigene52780_All	243	99	194	81.3477	171.995	1.08019	Up	4.49386e-10	2.89466e-08	-	-	-	-	-
Unigene6486_All	804	45	88	11.1757	23.5801	1.07721	Up	2.88268e-05	0.000907788	-	-	-	-	-
Unigene23278_All	1357	219	428	32.2241	67.9491	1.07631	Up	2.39578e-20	3.02455e-18	-	-	-	-	gi|255546211|ref|XP_002514165.1|/1.2988e-14/protein with unknown function [Ricinus communis]
CL12630	1907	84	164	8.79519	18.5273	1.07487	Up	1.13791e-08	6.32367e-07	-	-	-	-	-
Unigene15283_All	920	76	148	16.4946	34.6572	1.07116	Up	6.41572e-08	3.21831e-06	K05666|1|5e-70|262|olu:OSTLU_35503|ATP-binding cassette, subfamily C (CFTR/MRP), member 2;K05658|3|1e-36|151|vvi:100253815|ATP-binding cassette, subfamily B (MDR/TAP), member 1	GO:0031224//intrinsic to membrane	GO:0017111//nucleoside-triphosphatase activity;GO:0016491//oxidoreductase activity;GO:0015405;GO:0032559	GO:0006810//transport;GO:0009207	gi|224110774|ref|XP_002315633.1|/5.86167e-145/multidrug resistance protein ABC transporter family [Populus trichocarpa]
Unigene9441_All	1171	132	257	22.5078	47.282	1.07086	Up	1.00774e-12	8.21907e-11	-	-	GO:0005488//binding	-	gi|224053495|ref|XP_002297842.1|/1.77985e-94/predicted protein [Populus trichocarpa]
Unigene29062_All	2492	1449	2812	116.101	243.101	1.06617	Up	2.3389e-122	2.59957e-119	K05349|1|0.0|1102|vvi:100252178|beta-glucosidase [EC:3.2.1.21]	GO:0005576//extracellular region;GO:0005618//cell wall	GO:0015926//glucosidase activity	GO:0044238//primary metabolic process;GO:0003006//developmental process involved in reproduction	gi|157041199|dbj|BAF79669.1|/0/beta-D-xylosidase [Pyrus pyrifolia]
Unigene49198_All	342	49	95	28.6079	59.8435	1.06478	Up	1.66327e-05	0.000547509	K04733|1|5e-17|84.0|smo:SELMODRAFT_230241|interleukin-1 receptor-associated kinase 4 [EC:2.7.11.1];K00924|3|3e-16|81.3|osa:4337593|[EC:2.7.1.-]	-	GO:0004674//protein serine/threonine kinase activity;GO:0000166//nucleotide binding	-	gi|356532447|ref|XP_003534784.1|/6.79532e-32/PREDICTED: wall-associated receptor kinase-like 8-like [Glycine max]
Unigene73_All	1372	63	122	9.1686	19.1569	1.06309	Up	1.07907e-06	4.52076e-05	K10082|1|8e-09|60.1|mtr:MTR_5g031140|lectin, mannose-binding 2;K13418|2|2e-07|55.8|aly:ARALYDRAFT_895025|somatic embryogenesis receptor kinase 1 [EC:2.7.10.1 2.7.11.1];K13416|4|8e-07|53.5|vvi:100253855|brassinosteroid insensitive 1-associated receptor kinase 1 [EC:2.7.10.1 2.7.11.1]	GO:0043231//intracellular membrane-bounded organelle;GO:0016020//membrane	GO:0005488//binding;GO:0004672//protein kinase activity	-	gi|147863736|emb|CAN79354.1|/6.33142e-118/hypothetical protein VITISV_010063 [Vitis vinifera]
Unigene2355_All	490	326	631	132.843	277.43	1.0624	Up	1.16192e-28	2.03909e-26	K08486|1|1e-07|53.9|aly:ARALYDRAFT_897385|syntaxin 1B/2/3	GO:0043234//protein complex;GO:0016020//membrane	GO:0005515//protein binding	GO:0051707//response to other organism;GO:0009725//response to hormone stimulus;GO:0009626//plant-type hypersensitive response;GO:0010185;GO:0016044//cellular membrane organization;GO:0006605//protein targeting;GO:0007165//signal transduction	gi|29836455|gb|AAN65204.1|/5.33637e-08/putative syntaxin [Gossypium herbaceum]
CL2249	240	57	110	47.422	98.7418	1.0581	Up	3.99582e-06	0.000150698	-	-	-	-	-
CL3677	896	156	301	34.7643	72.3733	1.05785	Up	2.16846e-14	1.97934e-12	-	-	-	-	-
Unigene2581_All	405	98	189	48.3156	100.537	1.05717	Up	1.4723e-09	8.98342e-08	K04371|1|2e-63|238|rcu:RCOM_0327510|extracellular signal-regulated kinase 1/2 [EC:2.7.11.24]	-	GO:0004702//receptor signaling protein serine/threonine kinase activity;GO:0032559	GO:0006464//cellular protein modification process;GO:0023052//signaling	gi|255578759|ref|XP_002530237.1|/1.64976e-62/big map kinase/bmk, putative [Ricinus communis]
Unigene23111_All	784	54	104	13.7529	28.5783	1.05519	Up	7.70396e-06	0.000273959	-	GO:0031225//anchored to membrane	-	GO:0010876;GO:0051234//establishment of localization	gi|351722981|ref|NP_001235727.1|/6.10007e-33/uncharacterized protein LOC100305718 precursor [Glycine max]
Unigene18024_All	1736	274	527	31.515	65.4004	1.05326	Up	6.92418e-24	1.02211e-21	K08150|1|4e-58|224|ath:AT2G43330|MFS transporter, SP family, solute carrier family 2 (myo-inositol transporter), member 13	GO:0031224//intrinsic to membrane	GO:0016628//oxidoreductase activity, acting on the CH-CH group of donors, NAD or NADP as acceptor;GO:0022857//transmembrane transporter activity	GO:0008152//metabolic process;GO:0071702	gi|171906300|gb|ACB56939.1|/0/mannitol transporter [Artemisia annua]
CL8817	440	219	421	99.3821	206.134	1.05252	Up	2.23668e-19	2.66914e-17	-	-	-	-	-
CL12580	1085	88	169	16.1946	33.5565	1.05108	Up	1.26726e-08	7.01495e-07	-	-	-	-	-
Unigene21396_All	1049	1491	2861	283.804	587.573	1.04987	Up	2.10802e-121	2.2128e-118	-	-	-	-	gi|225460662|ref|XP_002267096.1|/1.90192e-121/PREDICTED: uncharacterized protein LOC100257198 isoform 1 [Vitis vinifera]
Unigene26066_All	1833	86	165	9.36812	19.3928	1.04969	Up	1.95044e-08	1.04895e-06	K05280|1|4e-75|280|mtr:MTR_3g025230|flavonoid 3'-monooxygenase [EC:1.14.13.21];K13083|2|4e-74|277|mtr:MTR_144s0009|cytochrome P450, family 75, subfamily A (flavonoid 3',5'-hydroxylase) [EC:1.14.13.88]	-	-	-	gi|86279650|gb|ABC94480.1|/1.1857e-133/putative flavonoid 3'-hydroxylase cytochrome P450 [Artemisia annua]
CL10443	748	617	1182	164.702	340.436	1.04752	Up	4.66638e-51	1.55594e-48	-	-	-	-	-
Unigene11099_All	744	82	157	22.0068	45.4618	1.0467	Up	4.62384e-08	2.37623e-06	K13425|1|1e-19|94.7|rcu:RCOM_1616660|WRKY transcription factor 22;K13426|2|2e-19|94.0|vvi:100251862|WRKY transcription factor 29;K13424|4|4e-19|93.2|rcu:RCOM_0849600|WRKY transcription factor 33	-	-	-	gi|10798760|dbj|BAB16432.1|/1.31029e-66/WRKY transcription factor NtEIG-D48 [Nicotiana tabacum]
Unigene23648_All	733	608	1162	165.621	341.525	1.0441	Up	5.78934e-50	1.85403e-47	K07761|1|9e-42|168|ath:AT1G59970|gelatinase A [EC:3.4.24.24]	GO:0031224//intrinsic to membrane	GO:0046872//metal ion binding;GO:0070011	GO:0008152//metabolic process	gi|255558368|ref|XP_002520211.1|/1.85595e-49/Metalloendoproteinase 1 precursor, putative [Ricinus communis]
Unigene7043_All	248	188	359	151.364	311.862	1.04289	Up	1.60642e-16	1.6526e-14	-	-	-	-	-
Unigene22912_All	812	228	435	56.0655	115.413	1.04162	Up	1.17119e-19	1.41854e-17	-	-	-	-	gi|225441850|ref|XP_002278478.1|/1.44967e-24/PREDICTED: uncharacterized protein LOC100255467 [Vitis vinifera]
Unigene14378_All	480	97	185	40.3503	83.0329	1.0411	Up	3.45874e-09	2.03588e-07	K13426|1|7e-12|67.8|ath:AT4G23550|WRKY transcription factor 29;K13425|4|1e-08|57.4|aly:ARALYDRAFT_490447|WRKY transcription factor 22	-	GO:0001071//nucleic acid binding transcription factor activity;GO:0003677//DNA binding	GO:0009719;GO:0009743//response to carbohydrate stimulus;GO:0002218//activation of innate immune response;GO:0009627//systemic acquired resistance;GO:0006351//transcription, DNA-dependent	gi|17385638|dbj|BAA87069.2|/9.83623e-68/elicitor-induced DNA-binding protein homolog [Matricaria chamomilla]
CL7731	1288	52	99	8.06128	16.5592	1.03855	Up	1.65248e-05	0.000544904	-	-	-	-	-
CL1815	1082	624	1186	115.153	236.144	1.03612	Up	2.41866e-50	7.87927e-48	-	-	-	-	-
Unigene42595_All	207	77	146	74.274	151.951	1.03267	Up	1.87379e-07	8.88818e-06	K05658|1|6e-08|53.9|vvi:100262734|ATP-binding cassette, subfamily B (MDR/TAP), member 1;K00924|2|8e-07|50.1|aly:ARALYDRAFT_658378|[EC:2.7.1.-]	GO:0016020//membrane	GO:0004713//protein tyrosine kinase activity;GO:0032559	GO:0006464//cellular protein modification process	gi|359481541|ref|XP_002276673.2|/5.43622e-13/PREDICTED: probable receptor-like protein kinase At5g15080-like [Vitis vinifera]
Unigene26928_All	1211	56	106	9.23337	18.8574	1.0302	Up	9.49336e-06	0.000329126	K06685|1|2e-08|58.9|aly:ARALYDRAFT_492950|maintenance of ploidy protein MOB1 (MPS1 binder 1);K13420|4|1e-06|52.8|osa:4337016|LRR receptor-like serine/threonine-protein kinase FLS2 [EC:2.7.11.1];K08286|5|3e-06|51.2|aly:ARALYDRAFT_491919|protein-serine/threonine kinase [EC:2.7.11.-]	-	-	-	gi|224096816|ref|XP_002310748.1|/1.4748e-75/predicted protein [Populus trichocarpa]
Unigene24376_All	1025	93	176	18.1166	36.9921	1.02991	Up	1.12163e-08	6.24543e-07	-	-	-	-	gi|356503409|ref|XP_003520502.1|/1.96084e-06/PREDICTED: uncharacterized protein LOC100804484 [Glycine max]
Unigene11171_All	883	250	472	56.5322	115.16	1.02649	Up	9.89766e-21	1.26645e-18	K13496|1|3e-38|157|ath:AT2G36750|UDP-glucosyl transferase 73C [EC:2.4.1.-]	-	GO:0035251//UDP-glucosyltransferase activity	-	gi|171906260|gb|ACB56927.1|/1.28129e-125/glycosyltransferase UGT95A1 [Hieracium pilosella]
CL11691	590	142	268	48.0566	97.8594	1.02598	Up	2.07308e-12	1.63664e-10	-	-	-	-	-
Unigene16989_All	811	113	213	27.8211	56.582	1.02417	Up	3.95236e-10	2.56627e-08	-	-	-	-	gi|21552983|gb|AAM62411.1|AF480489_1/7.16136e-40/EDS1 [Nicotiana tabacum]
Unigene29375_All	827	132	248	31.8702	64.605	1.01944	Up	1.74462e-11	1.28598e-09	K10581|1|7e-43|172|gmx:100805463|ubiquitin-conjugating enzyme E2 O [EC:6.3.2.19]	-	GO:0016874//ligase activity	GO:0015698//inorganic anion transport;GO:0072506;GO:0009267//cellular response to starvation	gi|359496174|ref|XP_002267490.2|/1.98513e-53/PREDICTED: probable ubiquitin-conjugating enzyme E2 24-like [Vitis vinifera]
Unigene19954_All	653	395	740	120.782	244.14	1.01531	Up	4.71006e-31	9.14332e-29	K13448|1|4e-45|179|vvi:100251912|calcium-binding protein CML	-	GO:0046872//metal ion binding	GO:0000904//cell morphogenesis involved in differentiation;GO:0010038//response to metal ion	gi|1168782|sp|Q09011.1|CAST_SOLTU/8.36301e-45/RecName: Full=Calcium-binding protein CAST
Unigene2953_All	523	54	101	20.6162	41.6044	1.01296	Up	2.02212e-05	0.000653488	K14499|1|9e-09|57.8|vvi:100243702|BRI1 kinase inhibitor 1	-	-	-	gi|225458591|ref|XP_002284646.1|/8.53253e-08/PREDICTED: BRI1 kinase inhibitor 1 [Vitis vinifera]
CL12901	1366	291	543	42.5362	85.6385	1.00957	Up	5.13134e-23	7.27162e-21	-	-	-	-	-
Unigene1735_All	317	125	233	78.7349	158.349	1.00804	Up	1.05684e-10	7.24376e-09	K01762|1|4e-35|144|mtr:MTR_7g079080|1-aminocyclopropane-1-carboxylate synthase [EC:4.4.1.14]	-	GO:0016740//transferase activity;GO:0048037//cofactor binding;GO:0016846//carbon-sulfur lyase activity	GO:0008652//cellular amino acid biosynthetic process	gi|30039240|gb|AAP14019.1|AF380836_1/1.60746e-41/putative ACC synthase 1 [Lactuca sativa]
Unigene13950_All	828	369	687	88.9841	178.75	1.00632	Up	1.50452e-28	2.62407e-26	K05681|1|8e-10|62.4|cme:CMS467C|ATP-binding cassette, subfamily G (WHITE), member 2;K12843|2|2e-09|61.2|vvi:100248403|U4/U6 small nuclear ribonucleoprotein PRP3	-	GO:0016787//hydrolase activity	-	gi|224070967|ref|XP_002303308.1|/1.83579e-115/predicted protein [Populus trichocarpa]
Unigene14420_All	437	72	134	32.8979	66.0607	1.0058	Up	1.03733e-06	4.35556e-05	-	-	-	-	gi|118488935|gb|ABK96276.1|/5.49068e-26/unknown [Populus trichocarpa x Populus deltoides]
Unigene27006_All	1489	78	145	10.4596	20.9794	1.00414	Up	3.87786e-07	1.75289e-05	K14963|1|1e-09|63.2|bdi:100832822|COMPASS component SWD3;K12662|4|1e-09|62.8|bdi:100846442|U4/U6 small nuclear ribonucleoprotein PRP4	GO:0031461//cullin-RING ubiquitin ligase complex;GO:0031234//extrinsic to internal side of plasma membrane	-	-	gi|224122232|ref|XP_002330572.1|/0/predicted protein [Populus trichocarpa]
Unigene20828_All	867	92	171	21.1878	42.491	1.00392	Up	3.552e-08	1.86427e-06	K13420|1|1e-88|324|vvi:100253808|LRR receptor-like serine/threonine-protein kinase FLS2 [EC:2.7.11.1]	GO:0031224//intrinsic to membrane;GO:0031410//cytoplasmic vesicle	GO:0004674//protein serine/threonine kinase activity;GO:0016628//oxidoreductase activity, acting on the CH-CH group of donors, NAD or NADP as acceptor;GO:0016706//oxidoreductase activity, acting on paired donors, with incorporation or reduction of molecular oxygen, 2-oxoglutarate as one donor, and incorporation of one atom each of oxygen into both donors;GO:0032559	GO:0052482;GO:0007167//enzyme linked receptor protein signaling pathway;GO:0032412//regulation of ion transmembrane transporter activity;GO:0009699//phenylpropanoid biosynthetic process;GO:0009581//detection of external stimulus;GO:0006464//cellular protein modification process	gi|359483612|ref|XP_002272319.2|/1.0234e-87/PREDICTED: LRR receptor-like serine/threonine-protein kinase FLS2-like [Vitis vinifera]
CL2188	1180	165	306	27.9202	55.8675	1.0007	Up	1.8517e-13	1.59274e-11	-	-	-	-	-
CL1845	1836	536	994	58.292	116.636	1.00065	Up	3.38304e-40	8.71656e-38	-	-	-	-	-
CL12502	1095	24	0	4.37637	0.01	-8.77359	Down	1.51351e-07	7.26433e-06	-	-	-	-	-
Unigene35477_All	202	47	1	46.4583	1.06652	-5.44495	Down	1.02432e-12	8.33032e-11	-	-	-	-	-
Unigene1510_All	287	21	1	14.6101	0.750651	-4.28268	Down	1.25402e-05	0.000424881	-	-	-	-	-
CL7629	1902	44	3	4.61911	0.339806	-3.76483	Down	6.2868e-10	3.97724e-08	-	-	-	-	-
Unigene9304_All	875	83	8	18.9403	1.96971	-3.26541	Down	7.0178e-16	6.97889e-14	-	-	-	-	-
CL6817	2130	19040	2715	1784.86	274.606	-2.70037	Down	0	0	-	-	-	-	-
Unigene27468_All	806	141	22	34.9302	5.88041	-2.57049	Down	9.42554e-21	1.20877e-18	-	-	-	GO:0050896//response to stimulus	gi|15787895|gb|AAL07539.1|/9.20611e-48/resistance gene analog NBS4 [Helianthus annuus]
Unigene18812_All	281	217	40	154.195	30.6672	-2.32999	Down	5.67262e-28	9.7144e-26	-	-	-	-	gi|388514739|gb|AFK45431.1|/2.87635e-06/unknown [Lotus japonicus]
Unigene33100_All	703	132	25	37.4917	7.66133	-2.2909	Down	2.96624e-17	3.17242e-15	K09422|1|1e-52|204|rcu:RCOM_1312710|myb proto-oncogene protein, plant	GO:0043231//intracellular membrane-bounded organelle	GO:0003676//nucleic acid binding	-	gi|40643884|emb|CAD87009.1|/3.89007e-54/MYB9A protein [Gerbera hybrid cultivar]
Unigene5279_All	1136	2199	425	386.512	80.5991	-2.26168	Down	6.46426e-259	2.4428e-255	-	-	-	GO:0008152//metabolic process	gi|359492618|ref|XP_002282366.2|/8.68674e-107/PREDICTED: patatin group A-3-like [Vitis vinifera]
Unigene52601_All	278	120	24	86.1892	18.5989	-2.21229	Down	3.2644e-15	3.15767e-13	-	-	GO:0016787//hydrolase activity	-	gi|15625495|gb|AAL04119.1|AF409131_1/1.05481e-24/lectin [Sambucus nigra]
CL6488	574	35	7	12.1751	2.62728	-2.21229	Down	2.66016e-05	0.000845227	-	-	-	-	-
Unigene52578_All	227	157	32	138.099	30.3699	-2.18499	Down	3.3719e-19	3.99025e-17	-	-	-	-	-
CL10068	1737	62	13	7.12703	1.61236	-2.14412	Down	3.25426e-08	1.72075e-06	-	-	-	-	-
CL8875	618	104	23	33.6017	8.01787	-2.06724	Down	2.16616e-12	1.70774e-10	-	-	-	-	-
Unigene25812_All	948	277	62	58.3429	14.0897	-2.04991	Down	2.53954e-30	4.83058e-28	-	-	-	-	gi|390985898|gb|AFM35695.1|/5.20908e-27/nonspecific lipid transfer protein [Vitis pseudoreticulata]
Unigene25880_All	1045	599	139	114.453	28.6562	-1.99784	Down	1.18182e-61	4.96223e-59	K01166|1|7e-15|79.7|vvi:100249919|ribonuclease T2 [EC:3.1.27.1]	-	-	-	gi|255543735|ref|XP_002512930.1|/1.75711e-18/ribonuclease t2, putative [Ricinus communis]
Unigene38907_All	261	89	21	68.0873	17.334	-1.97378	Down	3.00762e-10	1.97777e-08	-	-	-	-	gi|399769475|emb|CCA94610.1|/1.5555e-07/polyphenol oxidase precursor (chloroplast) [Taraxacum officinale]
CL3337	268	399	95	297.272	76.3675	-1.96075	Down	1.19215e-40	3.09982e-38	-	-	-	-	-
Unigene3216_All	923	394	94	85.2336	21.9405	-1.95783	Down	4.37898e-40	1.11309e-37	-	-	-	-	gi|290578583|gb|ADD51186.1|/1.2353e-09/tumor-related protein [Vitis cinerea var. helleri x Vitis riparia]
Unigene10926_All	838	46	12	10.9605	3.08501	-1.82897	Down	1.90301e-05	0.000619587	-	GO:0016020//membrane	-	-	gi|356509998|ref|XP_003523728.1|/1.09019e-22/PREDICTED: uncharacterized protein LOC100807189 [Glycine max]
CL15249	1208	4462	1172	737.529	209.016	-1.81908	Down	0	0	-	-	-	-	-
Unigene19964_All	746	337	89	90.2002	25.7022	-1.81124	Down	3.01774e-31	5.87827e-29	-	-	-	GO:0051234//establishment of localization	gi|337730997|gb|AEI70830.1|/2.26834e-42/non-specific lipid-transfer protein [Helianthus annuus]
Unigene7973_All	863	169	45	39.1014	11.2337	-1.79939	Down	2.7922e-16	2.83136e-14	-	-	-	-	gi|302142006|emb|CBI19209.3|/1.65445e-21/unnamed protein product [Vitis vinifera]
CL5133	284	176	47	123.74	35.6533	-1.79521	Down	7.58642e-17	7.96349e-15	-	-	-	-	-
CL8803	1936	1115	298	114.997	33.1612	-1.79403	Down	3.07418e-98	2.20578e-95	-	-	-	-	-
CL1660	1459	729	202	99.7674	29.8274	-1.74193	Down	2.54178e-62	1.0915e-59	-	-	-	-	-
CL1519	665	686	195	205.977	63.1732	-1.7051	Down	4.57212e-57	1.78735e-54	-	-	-	-	-
Unigene20969_All	817	105	30	25.6616	7.91077	-1.69772	Down	6.39842e-10	4.03884e-08	-	-	-	-	-
Unigene14234_All	1123	599	178	106.503	34.1476	-1.64104	Down	1.71619e-47	5.23013e-45	-	-	-	-	gi|147798373|emb|CAN74522.1|/1.85018e-77/hypothetical protein VITISV_034298 [Vitis vinifera]
CL5140	852	154	47	36.0909	11.8844	-1.60256	Down	6.20066e-13	5.12359e-11	-	-	-	-	-
Unigene17290_All	1135	134	41	23.5736	7.7823	-1.5989	Down	2.11732e-11	1.54464e-09	K09873|1|1e-99|361|ath:AT2G36830|aquaporin TIP	GO:0031224//intrinsic to membrane;GO:0000325//plant-type vacuole;GO:0000322;GO:0009526//plastid envelope;GO:0031090//organelle membrane	GO:0005372//water transmembrane transporter activity;GO:0042887	GO:0055085//transmembrane transport;GO:0010476//gibberellin mediated signaling pathway;GO:0015840//urea transport;GO:0042044//fluid transport	gi|257219861|gb|ACV52008.1|/3.64963e-105/tonoplast aquaporin 1;1 [Daucus carota]
CL981	697	1450	456	415.386	140.946	-1.55931	Down	1.34796e-104	1.04668e-101	-	-	-	-	-
CL6160	1074	1349	426	250.798	85.4526	-1.55333	Down	6.60916e-97	4.62511e-94	-	-	-	-	-
Unigene27455_All	1433	56	18	7.80294	2.70611	-1.5278	Down	3.12194e-05	0.000977162	K10878|1|7e-14|58.2|aly:ARALYDRAFT_487058|meiotic recombination protein SPO11	GO:0043231//intracellular membrane-bounded organelle	GO:0005515//protein binding;GO:0003824//catalytic activity	GO:0009987//cellular process	gi|15241959|ref|NP_195902.1|/7.49468e-13/DNA topoisomerase 6 subunit A [Arabidopsis thaliana]
Unigene30185_All	831	76	25	18.2612	6.48125	-1.49444	Down	1.70209e-06	6.82329e-05	-	-	-	-	-
CL2665	803	66	22	16.4114	5.90238	-1.47533	Down	1.02052e-05	0.000351656	-	-	-	-	-
CL7328	798	74	25	18.5159	6.74927	-1.45596	Down	3.6362e-06	0.000137961	-	-	-	-	-
CL10041	3373	2919	1023	172.796	65.34	-1.40303	Down	1.25556e-178	2.22407e-175	-	-	-	-	-
CL14001	1547	1340	474	172.954	66.0097	-1.38964	Down	7.35104e-82	4.34048e-79	-	-	-	-	-
Unigene2144_All	691	129	46	37.2759	14.3417	-1.37803	Down	3.9657e-09	2.31744e-07	K03671|1|2e-28|123|pop:POPTR_263504|thioredoxin 1	GO:0009532//plastid stroma	GO:0015036//disulfide oxidoreductase activity;GO:0030234//enzyme regulator activity	GO:2000026//regulation of multicellular organismal development;GO:0018904;GO:0010496//intercellular transport;GO:0019725//cellular homeostasis;GO:0044093;GO:0007154//cell communication	gi|15226561|ref|NP_179159.1|/3.26317e-37/thioredoxin M3 [Arabidopsis thaliana]
CL7308	2211	87	31	7.85682	3.05794	-1.36139	Down	1.39045e-06	5.7196e-05	-	-	-	-	-
Unigene32452_All	1271	112	41	17.595	6.94957	-1.34017	Down	8.07584e-08	4.01906e-06	K13679|1|5e-126|379|pop:POPTR_815839|granule-bound starch synthase [EC:2.4.1.242]	GO:0009536//plastid	GO:0046527//glucosyltransferase activity	GO:0005982//starch metabolic process;GO:0005977//glycogen metabolic process	gi|182636946|gb|ACB97678.1|/6.11719e-138/granule bound starch synthase Ib precursor [Malus x domestica]
CL9644	1184	79	29	13.3227	5.27674	-1.33617	Down	7.23276e-06	0.000258175	-	-	-	-	-
CL5450	2000	75	28	7.48769	3.01611	-1.31183	Down	1.64126e-05	0.000541836	-	-	-	-	-
CL9799	1342	4382	1639	651.983	263.115	-1.30914	Down	1.57632e-240	5.25602e-237	-	-	-	-	-
CL1329	1807	877	330	96.9076	39.3437	-1.30048	Down	3.94148e-49	1.24815e-46	-	-	-	-	-
CL11148	1266	908	344	143.208	58.5389	-1.29065	Down	3.1055e-50	1.00018e-47	-	-	-	-	-
CL7529	658	79	30	23.9727	9.82234	-1.28726	Down	1.30212e-05	0.00043908	-	-	-	-	-
CL11991	1113	97	37	17.4018	7.16187	-1.28083	Down	1.44728e-06	5.91476e-05	-	-	-	-	-
Unigene10064_All	304	86	33	56.4861	23.3862	-1.27224	Down	6.47952e-06	0.000235138	-	-	GO:0003824//catalytic activity	-	gi|255571022|ref|XP_002526462.1|/1.93839e-18/lactoylglutathione lyase, putative [Ricinus communis]
Unigene37370_All	311	160	62	102.725	42.9488	-1.2581	Down	9.58262e-10	5.94941e-08	-	-	-	-	-
Unigene3432_All	777	367	143	94.3108	39.6492	-1.25013	Down	2.58672e-20	3.25112e-18	-	-	-	-	-
CL11771	319	136	53	85.1265	35.7936	-1.24991	Down	2.06032e-08	1.10594e-06	-	-	-	-	-
Unigene24055_All	1255	2356	921	374.842	158.101	-1.24543	Down	1.12916e-120	1.16373e-117	K08917|1|3e-126|450|vvi:100241887|light-harvesting complex II chlorophyll a/b binding protein 6	GO:0009521;GO:0031224//intrinsic to membrane;GO:0009534//chloroplast thylakoid	GO:0046906//tetrapyrrole binding	GO:0006464//cellular protein modification process;GO:0006091//generation of precursor metabolites and energy	gi|8954298|gb|AAD27882.2|AF139470_1/3.51429e-128/chlorophyll a/b-binding protein CP24 precursor [Vigna radiata]
Unigene8267_All	1824	509	199	55.7198	23.5043	-1.24526	Down	2.06132e-27	3.50882e-25	-	-	-	-	gi|356529396|ref|XP_003533280.1|/2.28965e-36/PREDICTED: putative UPF0481 protein At3g02645-like [Glycine max]
Unigene23047_All	853	169	67	39.5598	16.9218	-1.22516	Down	7.3768e-10	4.64092e-08	K14488|1|4e-47|186|pop:POPTR_818150|SAUR family protein	-	-	GO:0009725//response to hormone stimulus	gi|224080516|ref|XP_002306147.1|/4.24503e-46/SAUR family protein [Populus trichocarpa]
Unigene13958_All	1072	1070	427	199.299	85.813	-1.21567	Down	8.64394e-54	3.04331e-51	-	-	-	-	gi|1762933|gb|AAC49969.1|/8.75081e-13/tumor-related protein [Nicotiana tabacum]
Unigene39332_All	267	130	52	97.2184	41.9577	-1.21229	Down	8.74776e-08	4.33822e-06	-	-	-	-	-
CL4495	1794	604	242	67.225	29.0611	-1.20991	Down	7.08674e-31	1.37101e-28	-	-	-	-	-
CL12121	2390	661	265	55.223	23.8873	-1.20902	Down	1.3416e-33	2.82704e-31	-	-	-	-	-
CL6785	2514	229	92	18.1881	7.88392	-1.20601	Down	1.38475e-12	1.11496e-10	-	-	-	-	-
CL4142	552	179	72	64.7486	28.1004	-1.20426	Down	4.02164e-10	2.60827e-08	-	-	-	-	-
Unigene23853_All	588	154	62	52.295	22.7161	-1.20296	Down	6.9415e-09	3.95449e-07	-	-	-	-	gi|225447396|ref|XP_002281293.1|/8.56785e-08/PREDICTED: uncharacterized protein LOC100253416 [Vitis vinifera]
Unigene5037_All	1073	768	310	142.915	62.2417	-1.1992	Down	2.7e-38	6.59684e-36	K13691|1|2e-41|168|pop:POPTR_718172|pathogen-inducible salicylic acid glucosyltransferase [EC:2.4.1.-];K13692|3|1e-39|161|ath:AT1G05560|UDP-glucose:(indol-3-yl)acetate beta-D-glucosyltransferase [EC:2.4.1.121]	-	GO:0016757//transferase activity, transferring glycosyl groups	-	gi|357491089|ref|XP_003615832.1|/3.99018e-74/Cytokinin-O-glucosyltransferase [Medicago truncatula]
CL328	1005	1135	460	225.5	98.6079	-1.19335	Down	2.32128e-55	8.54412e-53	-	-	-	-	-
CL7025	927	505	205	108.775	47.6424	-1.19103	Down	1.77137e-25	2.81256e-23	-	-	-	-	-
Unigene8313_All	1261	187	76	29.6103	12.9843	-1.18933	Down	2.45944e-10	1.62673e-08	K13648|1|5e-24|110|zma:100382003|alpha-1,4-galacturonosyltransferase [EC:2.4.1.43]	GO:0043231//intracellular membrane-bounded organelle	GO:0008194//UDP-glycosyltransferase activity	-	gi|225423891|ref|XP_002281658.1|/1.48319e-134/PREDICTED: probable galacturonosyltransferase-like 3 [Vitis vinifera]
Unigene9161_All	917	129	53	28.089	12.4516	-1.17367	Down	2.04256e-07	9.67255e-06	K08914|1|2e-118|423|pop:POPTR_744667|light-harvesting complex II chlorophyll a/b binding protein 3	GO:0009521;GO:0031224//intrinsic to membrane;GO:0009534//chloroplast thylakoid	GO:0046906//tetrapyrrole binding;GO:0043169//cation binding	GO:0006464//cellular protein modification process;GO:0006091//generation of precursor metabolites and energy	gi|224122902|ref|XP_002330392.1|/1.76751e-117/light-harvesting complex II protein Lhcb3 [Populus trichocarpa]
Unigene23007_All	777	101	42	25.9548	11.6452	-1.15626	Down	5.69044e-06	0.000209181	-	GO:0043231//intracellular membrane-bounded organelle	GO:0005488//binding	-	gi|297745666|emb|CBI40920.3|/1.57453e-25/unnamed protein product [Vitis vinifera]
Unigene20173_All	2347	1227	515	104.387	47.2731	-1.14286	Down	7.44078e-56	2.75669e-53	K08909|1|2e-115|415|rcu:RCOM_1211480|light-harvesting complex I chlorophyll a/b binding protein 3	GO:0031224//intrinsic to membrane;GO:0009521;GO:0009534//chloroplast thylakoid;GO:0009570//chloroplast stroma	GO:0043169//cation binding;GO:0046906//tetrapyrrole binding;GO:0008135//translation factor activity, nucleic acid binding	GO:0006412//translation;GO:0006091//generation of precursor metabolites and energy;GO:0006464//cellular protein modification process	gi|350539363|ref|NP_001234645.1|/3.00229e-132/ethylene-responsive elongation factor EF-Ts precursor [Solanum lycopersicum]
Unigene28971_All	763	159	67	41.6092	18.9178	-1.13716	Down	1.81476e-08	9.825e-07	K13464|1|3e-21|100|rcu:RCOM_0684970|jasmonate ZIM domain-containing protein	-	-	GO:0050896//response to stimulus	gi|389986103|gb|AFL46169.1|/5.80852e-25/jasmonate ZIM domain protein d [Nicotiana attenuata]
CL8577	945	139	59	29.3697	13.4505	-1.12666	Down	1.77574e-07	8.4514e-06	-	-	-	-	-
Unigene29341_All	503	101	43	40.0931	18.4171	-1.12231	Down	9.39448e-06	0.000326297	K10418|1|2e-11|66.2|ota:Ot01g00570|dynein light chain LC8-type	GO:0015630//microtubule cytoskeleton	GO:0003774//motor activity	GO:0009987//cellular process	gi|225461306|ref|XP_002281713.1|/7.64215e-32/PREDICTED: dynein light chain LC6, flagellar outer arm [Vitis vinifera]
Unigene24252_All	1111	900	384	161.75	74.4624	-1.11918	Down	4.05522e-40	1.04012e-37	K08917|1|2e-132|470|vvi:100241887|light-harvesting complex II chlorophyll a/b binding protein 6	GO:0009526//plastid envelope;GO:0009523//photosystem II;GO:0031224//intrinsic to membrane;GO:0009570//chloroplast stroma;GO:0009534//chloroplast thylakoid	GO:0046906//tetrapyrrole binding	GO:0006464//cellular protein modification process;GO:0009416//response to light stimulus;GO:0006091//generation of precursor metabolites and energy	gi|8954298|gb|AAD27882.2|AF139470_1/2.34874e-133/chlorophyll a/b-binding protein CP24 precursor [Vigna radiata]
Unigene13646_All	810	175	75	43.1389	19.9478	-1.11276	Down	6.43586e-09	3.68495e-07	-	-	-	-	gi|225429303|ref|XP_002270096.1|/3.62714e-84/PREDICTED: uncharacterized protein LOC100243866 [Vitis vinifera]
Unigene22980_All	553	550	236	198.588	91.9404	-1.11101	Down	7.08892e-25	1.0831e-22	-	-	-	-	gi|224140985|ref|XP_002323857.1|/8.35694e-44/predicted protein [Populus trichocarpa]
Unigene17294_All	1093	4113	1771	751.372	349.075	-1.10599	Down	1.45639e-173	2.42806e-170	K08235|1|6e-137|485|pop:POPTR_915608|xyloglucan:xyloglucosyl transferase [EC:2.4.1.207]	GO:0005576//extracellular region;GO:0030312//external encapsulating structure	GO:0016798//hydrolase activity, acting on glycosyl bonds;GO:0016758//transferase activity, transferring hexosyl groups	GO:0044042//glucan metabolic process	gi|118481085|gb|ABK92496.1|/4.91183e-136/unknown [Populus trichocarpa]
CL14085	1023	139	60	27.1304	12.6356	-1.10242	Down	2.88536e-07	1.33404e-05	-	-	-	-	-
Unigene15228_All	1315	124	54	18.8284	8.84683	-1.08967	Down	1.59828e-06	6.46199e-05	K01058|1|3e-28|124|pop:POPTR_918082|phospholipase A1 [EC:3.1.1.32]	GO:0009536//plastid	-	-	gi|224071449|ref|XP_002303465.1|/3.64458e-91/predicted protein [Populus trichocarpa]
Unigene6598_All	1650	161	71	19.4831	9.27031	-1.07154	Down	6.69562e-08	3.34982e-06	-	GO:0009536//plastid	GO:0016740//transferase activity	-	gi|255539657|ref|XP_002510893.1|/0/Xyloglucan galactosyltransferase KATAMARI1, putative [Ricinus communis]
Unigene19873_All	901	155	69	34.3497	16.4985	-1.05797	Down	1.58593e-07	7.59266e-06	-	GO:0031410//cytoplasmic vesicle	-	-	gi|351721561|ref|NP_001238493.1|/2.35579e-66/uncharacterized protein LOC100305647 precursor [Glycine max]
CL6956	1248	584	260	93.4361	44.8827	-1.05782	Down	1.98423e-24	2.97551e-22	-	-	-	-	-
CL10545	1897	6942	3104	730.691	352.512	-1.05159	Down	8.85286e-269	3.86012e-265	-	-	-	-	-
Unigene20227_All	1369	257	115	37.484	18.0973	-1.0505	Down	1.81149e-11	1.33181e-09	K01206|1|1e-21|102|aly:ARALYDRAFT_475890|alpha-L-fucosidase [EC:3.2.1.51];K00514|3|1e-20|99.4|rcu:RCOM_1428040|zeta-carotene desaturase [EC:1.3.5.6]	-	GO:0016787//hydrolase activity	GO:0044238//primary metabolic process	gi|356573159|ref|XP_003554731.1|/1.30799e-147/PREDICTED: GDSL esterase/lipase LTL1-like [Glycine max]
CL7662	1824	554	248	60.6459	29.2918	-1.04991	Down	5.431e-23	7.67708e-21	-	-	-	-	-
CL9739	828	174	78	41.96	20.2948	-1.04791	Down	3.52274e-08	1.85407e-06	-	-	-	-	-
CL4588	1058	233	105	43.9731	21.3808	-1.04031	Down	2.19744e-10	1.45854e-08	-	-	-	-	-
Unigene46720_All	996	268	121	53.7269	26.1725	-1.03759	Down	1.08797e-11	8.1467e-10	K08912|1|7e-139|491|gmx:547819|light-harvesting complex II chlorophyll a/b binding protein 1	GO:0009536//plastid	-	GO:0006091//generation of precursor metabolites and energy	gi|217944|dbj|BAA03104.1|/2.13437e-143/light-harvesting chlorophyll a/b-binding protein (LHCP) precursor [Lactuca sativa]
CL13232	395	177	80	89.4731	43.6328	-1.03604	Down	3.60184e-08	1.88694e-06	-	-	-	-	-
Unigene2234_All	1707	2108	957	246.578	120.781	-1.02965	Down	3.12532e-80	1.77156e-77	K01058|1|1e-37|156|mtr:MTR_7g081620|phospholipase A1 [EC:3.1.1.32]	GO:0009536//plastid	-	-	gi|224071449|ref|XP_002303465.1|/6.45901e-94/predicted protein [Populus trichocarpa]
CL8732	734	233	106	63.3835	31.1121	-1.02663	Down	3.41954e-10	2.23568e-08	-	-	-	-	-
Unigene23770_All	529	3686	1678	1391.29	683.37	-1.02568	Down	5.30816e-138	6.83836e-135	K01602|1|5e-53|204|rcu:RCOM_1571640|ribulose-bisphosphate carboxylase small chain [EC:4.1.1.39]	GO:0009536//plastid	GO:0016491//oxidoreductase activity;GO:0016831//carboxy-lyase activity	GO:0043094;GO:0015977//carbon fixation	gi|28139169|gb|AAO25119.1|/6.23474e-54/ribulose-1,5-bisphosphate carboxylase small subunit [Chrysanthemum x morifolium]
Unigene14454_All	495	615	283	248.077	123.169	-1.01015	Down	6.79976e-24	1.00636e-21	-	-	-	-	-
CL12346	803	113	52	28.0983	13.9511	-1.0101	Down	1.67625e-05	0.000550182	-	-	-	-	-
CL8333	449	126	58	56.0326	27.8292	-1.00966	Down	5.4795e-06	0.000201688	-	-	-	-	-
CL2567	1996	437	202	43.7157	21.8027	-1.00364	Down	2.94836e-17	3.15926e-15	-	-	-	-	-
