# Supplementary material for: RNA-Seq derived identification of differential transcription in the chrysanthemum leaf following inoculation with Alternaria tenuissima
Source: BMC Genomics. 2014 Jan 4;15:9. doi: 10.1186/1471-2164-15-9 (PMC3890596; doi:10.1186/1471-2164-15-9)
Supplement: Additional file 8: Table S7 — Genes differentially transcribed in the contrast between libraries B and D. The criteria applied for assigning significance were: P-value < 0.05, FDR ≤ 0.001, and estimated absolute |log2Ratio(D/B)| ≥ 1. Genes listed in descending order of absolute |log2Ratio(D/B)|. GeneIDs retrieved from the Chrysanthemum Reference Sequence Database. Annotation of unigene sequences performed using BlastX (E <10). The “GeneLength” column gives the length of exon sequence. B- and D expression: frequency of unigene transcripts in libraries B and D, respectively. B- and D-RPKM: reads per kb per million reads for each unigene in libraries B and D, respectively. Log2 Ratio(D/B): the ratio between the RPKM in D and the RPKM in B. Up-Down-Regulation(D/B), P-value and FDR of each gene are also shown. KEGG: annotation according to the KEGG database by BLAST. Blast nr: identification of homologues in GenBank. GO Component, GO Function and Go Process: ontology information of Cellular Components, Molecular Function and Biological Processes of Gene-corresponding GO terms. “-”: no hit. [file 1471-2164-15-9-S8.xls]

## Sheet: Supplementary Table S8
GeneID	Gene_length	B-Expression	D-Expression	B-RPKM	D-RPKM	log2 Ratio(D/B)	Up-Down-Regulation(D/B)	P-value	FDR	KEGG Orthology	GO Component	GO Function	GO Process	Blast nr
Unigene37346_All	234	0	25	0.01	22.8794	11.1598	Up	2.83e-08	7.41e-07	-	-	-	-	-
Unigene4782_All	443	0	45	0.01	21.7535	11.087	Up	2.59e-14	1.18e-12	-	-	GO:0016747//transferase activity, transferring acyl groups other than amino-acyl groups	-	gi|297735673|emb|CBI18360.3|/9.27242e-29/unnamed protein product [Vitis vinifera]
CL6451	379	0	37	0.01	20.9066	11.0297	Up	6.74e-12	2.52e-10	-	-	-	-	-
Unigene42213_All	235	0	22	0.01	20.0482	10.9693	Up	2.28e-07	5.37e-06	K01537|1|1e-25|112|aly:ARALYDRAFT_898774|Ca2+-transporting ATPase [EC:3.6.3.8]	GO:0016020//membrane	GO:0042625//ATPase activity, coupled to transmembrane movement of ions;GO:0046873//metal ion transmembrane transporter activity;GO:0005515//protein binding;GO:0000166//nucleotide binding	GO:0009987//cellular process;GO:0006816//calcium ion transport;GO:0008152//metabolic process	gi|225432828|ref|XP_002279593.1|/1.4839e-26/PREDICTED: putative calcium-transporting ATPase 13, plasma membrane-type-like [Vitis vinifera]
Unigene51201_All	212	0	18	0.01	18.1826	10.8283	Up	3.67e-06	7.37e-05	K03327|1|3e-08|54.7|vvi:100261384|multidrug resistance protein, MATE family	-	-	-	gi|296083409|emb|CBI23362.3|/3.39192e-07/unnamed protein product [Vitis vinifera]
Unigene4171_All	446	0	36	0.01	17.2857	10.7554	Up	1.35e-11	4.88e-10	-	GO:0043231//intracellular membrane-bounded organelle	GO:0016838//carbon-oxygen lyase activity, acting on phosphates	GO:0016101//diterpenoid metabolic process;GO:0009719;GO:0006950//response to stress;GO:0051707//response to other organism	gi|359494876|ref|XP_002279869.2|/6.84946e-24/PREDICTED: (E,E)-geranyllinalool synthase-like [Vitis vinifera]
Unigene18625_All	383	0	24	0.01	13.4194	10.3901	Up	5.67e-08	1.44e-06	K15014|1|4e-52|200|vvi:100256745|solute carrier family 29 (equilibrative nucleoside transporter), member 1/2/3	GO:0016020//membrane	GO:0015932//nucleobase-containing compound transmembrane transporter activity	GO:0015858//nucleoside transport	gi|359495706|ref|XP_002270728.2|/4.94192e-51/PREDICTED: equilibrative nucleoside transporter 2-like [Vitis vinifera]
Unigene57059_All	229	0	14	0.01	13.0922	10.3545	Up	5.92e-05	0.000948913	-	-	-	-	-
Unigene28473_All	270	0	16	0.01	12.6904	10.3095	Up	1.47e-05	0.000264746	-	-	GO:0016706//oxidoreductase activity, acting on paired donors, with incorporation or reduction of molecular oxygen, 2-oxoglutarate as one donor, and incorporation of one atom each of oxygen into both donors;GO:0016701//oxidoreductase activity, acting on single donors with incorporation of molecular oxygen	GO:0051553;GO:0071241//cellular response to inorganic substance;GO:0010039//response to iron ion;GO:0009723//response to ethylene stimulus	gi|224081447|ref|XP_002306414.1|/1.75997e-19/predicted protein [Populus trichocarpa]
Unigene9771_All	384	0	21	0.01	11.7114	10.1937	Up	4.56e-07	1.04e-05	-	-	-	-	-
Unigene25800_All	401	0	18	0.01	9.61276	9.90881	Up	3.67e-06	7.36e-05	K09840|1|3e-41|164|pop:POPTR_913328|9-cis-epoxycarotenoid dioxygenase [EC:1.13.11.51]	-	-	-	gi|224146522|ref|XP_002326037.1|/3.03901e-40/predicted protein [Populus trichocarpa]
CL14532	626	0	14	0.01	4.78932	8.90368	Up	5.92e-05	0.000949188	-	-	-	-	-
Unigene43360_All	219	3	94	2.92178	91.9187	4.97544	Up	8.23e-25	6.06e-23	K06892|1|2e-15|79.0|pop:POPTR_550478|;K05933|3|6e-07|50.4|aly:ARALYDRAFT_476898|aminocyclopropanecarboxylate oxidase [EC:1.14.17.4];K05278|5|3e-06|48.1|gmx:100816829|flavonol synthase [EC:1.14.11.23]	-	GO:0016705//oxidoreductase activity, acting on paired donors, with incorporation or reduction of molecular oxygen	GO:0008152//metabolic process	gi|297809269|ref|XP_002872518.1|/4.6928e-17/predicted protein [Arabidopsis lyrata subsp. lyrata]
CL11209	415	2	60	1.0279	30.9616	4.9127	Up	3.88e-16	1.96e-14	-	-	-	-	-
Unigene20323_All	478	3	86	1.33864	38.5292	4.84711	Up	1.66e-22	1.12e-20	K06892|1|2e-69|259|pop:POPTR_550478|;K05278|3|4e-34|141|aly:ARALYDRAFT_487705|flavonol synthase [EC:1.14.11.23]	-	GO:0046914//transition metal ion binding;GO:0016706//oxidoreductase activity, acting on paired donors, with incorporation or reduction of molecular oxygen, 2-oxoglutarate as one donor, and incorporation of one atom each of oxygen into both donors	GO:0008152//metabolic process	gi|224061517|ref|XP_002300519.1|/1.51751e-68/predicted protein [Populus trichocarpa]
Unigene3919_All	370	1	26	0.57646	15.0484	4.70625	Up	2.05e-07	4.88e-06	K04121|1|4e-15|77.8|sbi:SORBI_06g028220|ent-kaurene synthase [EC:4.2.3.19];K14038|2|8e-15|76.6|osa:4329728|ent-pimara-8(14),15-diene synthase [EC:4.2.3.30];K16082|5|3e-14|74.7|osa:4329729|ent-isokaurene synthase [EC:4.2.3.103]	-	GO:0016829//lyase activity	-	gi|226290819|gb|ACO40485.1|/1.16151e-31/terpene synthase [Actinidia deliciosa]
CL3510	577	1	24	0.369654	8.90749	4.59077	Up	7.67e-07	1.7e-05	-	-	-	-	-
Unigene51874_All	321	2	45	1.32891	30.0212	4.49766	Up	7.65e-12	2.83e-10	K09840|1|3e-30|127|pop:POPTR_913328|9-cis-epoxycarotenoid dioxygenase [EC:1.13.11.51]	-	-	-	gi|118123481|dbj|BAF36656.2|/1.03716e-32/putative carotenoid cleavage dioxygenase [Chrysanthemum x morifolium]
Unigene42680_All	270	3	66	2.36989	52.348	4.46524	Up	8.52e-17	4.48e-15	K14963|1|1e-06|49.3|mtr:MTR_1g072140|COMPASS component SWD3	GO:0031234//extrinsic to internal side of plasma membrane	-	GO:0023052//signaling	gi|359473960|ref|XP_002263491.2|/1.21202e-28/PREDICTED: uncharacterized protein LOC100249640 [Vitis vinifera]
Unigene9941_All	405	1	22	0.526642	11.6329	4.46524	Up	2.85e-06	5.85e-05	-	-	-	-	gi|255573169|ref|XP_002527514.1|/1.3255e-11/conserved hypothetical protein [Ricinus communis]
Unigene7855_All	339	1	21	0.629174	13.266	4.39813	Up	5.48e-06	0.000107067	-	-	-	-	gi|224142191|ref|XP_002324442.1|/2.89525e-06/predicted protein [Populus trichocarpa]
Unigene5716_All	680	11	219	3.45028	68.9692	4.32117	Up	7.86e-52	1.3e-49	K06892|1|1e-79|293|pop:POPTR_550478|;K00475|3|1e-27|120|mtr:MTR_8g075890|naringenin 3-dioxygenase [EC:1.14.11.9]	-	GO:0046914//transition metal ion binding;GO:0016706//oxidoreductase activity, acting on paired donors, with incorporation or reduction of molecular oxygen, 2-oxoglutarate as one donor, and incorporation of one atom each of oxygen into both donors	GO:0008152//metabolic process	gi|224115488|ref|XP_002317046.1|/2.54358e-79/predicted protein [Populus trichocarpa]
Unigene13423_All	287	1	19	0.743171	14.1772	4.25374	Up	2.02e-05	0.000353782	-	-	-	-	-
Unigene8204_All	1921	25	463	2.77577	51.6147	4.21682	Up	3.22e-106	1.12e-103	K14181|1|2e-129|461|vvi:100256880|valencene synthase [EC:4.2.3.73];K12929|2|7e-102|369|rcu:RCOM_1574190|casbene synthase [EC:4.2.3.8];K14184|5|7e-94|343|aly:ARALYDRAFT_348000|alpha-humulene/beta-caryophyllene synthase [EC:4.2.3.- 4.2.3.57]	GO:0044424//intracellular part	GO:0046872//metal ion binding;GO:0010334//sesquiterpene synthase activity	-	gi|8546578|emb|CAB94691.1|/0/amorpha-4,11-diene synthase [Artemisia annua]
Unigene41675_All	267	1	18	0.79884	14.4371	4.17574	Up	3.86e-05	0.000637842	-	GO:0031224//intrinsic to membrane	GO:0017111//nucleoside-triphosphatase activity;GO:0016628//oxidoreductase activity, acting on the CH-CH group of donors, NAD or NADP as acceptor;GO:0015405;GO:0032559	GO:0006810//transport;GO:0009207	gi|224102345|ref|XP_002312645.1|/1.25955e-33/multidrug resistance protein ABC transporter family [Populus trichocarpa]
Unigene37822_All	271	3	53	2.36115	41.8819	4.14877	Up	3.87e-13	1.62e-11	-	-	GO:0016703	GO:0009608//response to symbiont;GO:0008152//metabolic process;GO:0010038//response to metal ion	gi|224140777|ref|XP_002323755.1|/1.02366e-35/predicted protein [Populus trichocarpa]
CL4633	354	17	274	10.2427	165.755	4.01638	Up	2.27e-61	4.51e-59	-	-	-	-	-
Unigene41429_All	322	3	48	1.98718	31.9231	4.00581	Up	9.5e-12	3.49e-10	-	-	-	GO:0009743//response to carbohydrate stimulus	gi|255585570|ref|XP_002533474.1|/1.0069e-19/E3 ubiquitin ligase PUB14, putative [Ricinus communis]
Unigene12532_All	750	2	31	0.568774	8.85157	3.96001	Up	6.53e-08	1.65e-06	K14509|1|3e-98|355|vvi:100254638|ethylene receptor [EC:2.7.13.-]	GO:0031090//organelle membrane	GO:0004673//protein histidine kinase activity;GO:0004871//signal transducer activity;GO:0032559	GO:0006468//protein phosphorylation;GO:0000160//two-component signal transduction system (phosphorelay);GO:0006351//transcription, DNA-dependent	gi|33341114|gb|AAQ15123.1|AF350322_1/6.07203e-112/putative ethylene receptor ETR2 [Lactuca sativa]
Unigene45022_All	1143	2	30	0.373211	5.62076	3.9127	Up	1.23e-07	3.03e-06	K01188|1|8e-103|372|vvi:100255282|beta-glucosidase [EC:3.2.1.21]	GO:0005618//cell wall	GO:0015926//glucosidase activity	GO:0044238//primary metabolic process	gi|356554427|ref|XP_003545548.1|/4.16987e-133/PREDICTED: lysosomal beta glucosidase-like [Glycine max]
Unigene7226_All	269	2	29	1.5858	23.0869	3.86379	Up	2.33e-07	5.48e-06	-	GO:0043231//intracellular membrane-bounded organelle	GO:0060089;GO:0032561//guanyl ribonucleotide binding	GO:0009725//response to hormone stimulus;GO:0009612//response to mechanical stimulus;GO:0007166//cell surface receptor signaling pathway;GO:0009746;GO:0010015//root morphogenesis;GO:0009606//tropism;GO:0034285	gi|359475155|ref|XP_002281253.2|/1.4899e-18/PREDICTED: uncharacterized protein LOC100243480 [Vitis vinifera]
Unigene49133_All	276	2	29	1.54558	22.5014	3.86379	Up	2.33e-07	5.48e-06	-	GO:0043231//intracellular membrane-bounded organelle	GO:0060089;GO:0032561//guanyl ribonucleotide binding	GO:0009725//response to hormone stimulus;GO:0007166//cell surface receptor signaling pathway;GO:0009746;GO:0010015//root morphogenesis;GO:0034285	gi|224123232|ref|XP_002330265.1|/2.77854e-33/predicted protein [Populus trichocarpa]
Unigene31238_All	479	5	72	2.22641	32.1897	3.85381	Up	1.3e-16	6.73e-15	-	-	-	-	-
Unigene14701_All	719	10	144	2.96648	42.8898	3.85381	Up	5.87e-32	5.54e-30	K13065|1|6e-08|55.8|vvi:100265530|shikimate O-hydroxycinnamoyltransferase [EC:2.3.1.133]	-	GO:0016747//transferase activity, transferring acyl groups other than amino-acyl groups	-	gi|147782846|emb|CAN61304.1|/2.83043e-63/hypothetical protein VITISV_040201 [Vitis vinifera]
Unigene17403_All	292	5	72	3.65223	52.8043	3.85381	Up	1.3e-16	6.74e-15	K15403|1|2e-24|108|aly:ARALYDRAFT_895153|fatty acid omega-hydroxy dehydrogenase [EC:1.1.-.-]	GO:0031410//cytoplasmic vesicle	GO:0016491//oxidoreductase activity;GO:0050662//coenzyme binding;GO:0016832//aldehyde-lyase activity	GO:0044281//small molecule metabolic process	gi|359474262|ref|XP_003631426.1|/6.9423e-29/PREDICTED: protein HOTHEAD isoform 2 [Vitis vinifera]
Unigene45181_All	217	3	43	2.94871	42.4354	3.84711	Up	2.27e-10	7.42e-09	K03327|1|1e-16|82.4|pop:POPTR_266818|multidrug resistance protein, MATE family	GO:0031090//organelle membrane;GO:0043231//intracellular membrane-bounded organelle	GO:0015291//secondary active transmembrane transporter activity	GO:0015893//drug transport;GO:0051707//response to other organism	gi|75755837|gb|ABA26978.1|/8.29015e-22/TO22-3 [Taraxacum officinale]
Unigene12350_All	450	4	57	1.89591	27.1258	3.8387	Up	2.32e-13	9.81e-12	-	-	-	-	-
Unigene2116_All	813	2	28	0.524699	7.37543	3.81317	Up	4.38e-07	1e-05	K13248|1|3e-108|389|gmx:100785878|pyridoxal phosphate phosphatase PHOSPHO2 [EC:3.1.3.74]	-	GO:0016791//phosphatase activity	GO:0006796//phosphate-containing compound metabolic process	gi|359807590|ref|NP_001241414.1|/3.04927e-107/uncharacterized protein LOC100785878 [Glycine max]
Unigene9677_All	279	2	28	1.52896	21.4918	3.81317	Up	4.38e-07	1e-05	-	GO:0043231//intracellular membrane-bounded organelle	-	GO:0010035//response to inorganic substance;GO:0006950//response to stress;GO:0009987//cellular process;GO:0042126//nitrate metabolic process	gi|356574499|ref|XP_003555384.1|/3.18332e-13/PREDICTED: protein NLP6-like [Glycine max]
Unigene21237_All	754	2	27	0.565756	7.66853	3.7607	Up	8.23e-07	1.82e-05	-	-	-	-	gi|356529564|ref|XP_003533360.1|/5.75393e-94/PREDICTED: uncharacterized protein LOC100803748 [Glycine max]
Unigene49352_All	245	9	121	7.83515	105.764	3.75475	Up	1.49e-26	1.17e-24	-	-	-	-	-
Unigene38242_All	588	9	118	3.26465	42.9759	3.71853	Up	9.69e-26	7.39e-24	K01762|1|2e-80|296|pop:POPTR_757558|1-aminocyclopropane-1-carboxylate synthase [EC:4.4.1.14]	-	GO:0016740//transferase activity;GO:0048037//cofactor binding;GO:0016846//carbon-sulfur lyase activity	GO:0008652//cellular amino acid biosynthetic process	gi|30039240|gb|AAP14019.1|AF380836_1/1.92993e-84/putative ACC synthase 1 [Lactuca sativa]
Unigene25586_All	511	9	117	3.75658	49.0326	3.70625	Up	1.81e-25	1.36e-23	K15638|1|5e-36|148|aly:ARALYDRAFT_494050|cytochrome P450, family 72, subfamily C, polypeptide 1;K15639|3|9e-27|117|aly:ARALYDRAFT_901457|cytochrome P450, family 734, subfamily A, polypeptide 1 (PHYB activation tagged suppressor 1) [EC:1.14.-.-];K10717|5|3e-15|79.3|vvi:100258332|cytokinin trans-hydroxylase	-	-	-	gi|336462660|gb|AEI59771.1|/3.41616e-59/cytochrome P450 [Helianthus annuus]
Unigene941_All	347	2	26	1.22934	16.0459	3.70625	Up	1.54e-06	3.27e-05	K00279|1|3e-11|64.7|vvi:100267760|cytokinin dehydrogenase [EC:1.5.99.12]	-	-	-	gi|302142560|emb|CBI19763.3|/1.91711e-10/unnamed protein product [Vitis vinifera]
Unigene48782_All	285	3	39	2.24516	29.3049	3.70625	Up	2.8e-09	8.2e-08	K05236|1|1e-09|59.7|aly:ARALYDRAFT_900556|coatomer protein complex, subunit alpha (xenin)	GO:0030120//vesicle coat	GO:0016740//transferase activity	GO:0015031//protein transport	gi|255574558|ref|XP_002528190.1|/1.78735e-24/coatomer beta subunit, putative [Ricinus communis]
Unigene4911_All	229	30	382	27.9419	357.23	3.67635	Up	1.94e-79	4.78e-77	-	-	-	-	-
Unigene33775_All	235	3	38	2.72285	34.6287	3.66878	Up	5.24e-09	1.49e-07	-	GO:0044464//cell part	GO:0004672//protein kinase activity;GO:0032559	GO:0006464//cellular protein modification process	gi|224065122|ref|XP_002301680.1|/5.63882e-26/predicted protein [Populus trichocarpa]
Unigene49088_All	282	13	162	9.83252	123.023	3.64522	Up	2.65e-34	2.82e-32	K05658|1|6e-10|60.5|vvi:100262734|ATP-binding cassette, subfamily B (MDR/TAP), member 1;K14500|2|1e-08|56.2|sbi:SORBI_01g048160|BR-signaling kinase [EC:2.7.11.1]	-	GO:0004672//protein kinase activity;GO:0000166//nucleotide binding	-	gi|356558419|ref|XP_003547504.1|/3.73924e-22/PREDICTED: serine/threonine-protein kinase At5g01020-like [Glycine max]
Unigene25674_All	336	4	49	2.53917	31.2303	3.62052	Up	3.47e-11	1.21e-09	-	-	-	-	gi|356549140|ref|XP_003542955.1|/1.63456e-33/PREDICTED: uncharacterized protein LOC100800652 isoform 1 [Glycine max]
Unigene3822_All	340	14	171	8.78254	107.705	3.61631	Up	6.64e-36	7.48e-34	-	-	-	-	gi|147815968|emb|CAN72579.1|/1.32472e-43/hypothetical protein VITISV_001137 [Vitis vinifera]
Unigene54894_All	263	3	36	2.43297	29.3134	3.59077	Up	1.82e-08	4.86e-07	K08472|1|3e-28|121|aly:ARALYDRAFT_315221|mlo protein	GO:0031224//intrinsic to membrane	-	GO:0009987//cellular process	gi|224106758|ref|XP_002314276.1|/4.80188e-33/predicted protein [Populus trichocarpa]
Unigene36922_All	391	3	36	1.6365	19.7172	3.59077	Up	1.82e-08	4.87e-07	K01762|1|7e-28|120|vvi:100263876|1-aminocyclopropane-1-carboxylate synthase [EC:4.4.1.14]	-	GO:0003824//catalytic activity	GO:0009058//biosynthetic process	gi|30039240|gb|AAP14019.1|AF380836_1/2.69861e-28/putative ACC synthase 1 [Lactuca sativa]
Unigene13680_All	286	3	35	2.23731	26.2073	3.55013	Up	3.38e-08	8.8e-07	K04120|1|2e-07|52.0|ppp:PHYPADRAFT_107108|ent-copalyl diphosphate synthase [EC:5.5.1.13];K04121|2|8e-07|50.1|vvi:100267397|ent-kaurene synthase [EC:4.2.3.19]	-	GO:0046872//metal ion binding;GO:0003824//catalytic activity	-	gi|359497234|ref|XP_003635459.1|/1.27368e-30/PREDICTED: (E,E)-geranyllinalool synthase-like [Vitis vinifera]
Unigene25045_All	579	18	206	6.63078	76.1919	3.52239	Up	4.7e-42	6.16e-40	-	-	-	-	gi|356494914|ref|XP_003516326.1|/1.05129e-87/PREDICTED: DUF246 domain-containing protein At1g04910-like [Glycine max]
Unigene3424_All	615	14	159	4.85539	55.3658	3.51134	Up	1.06e-32	1.06e-30	-	-	-	-	-
Unigene869_All	322	12	134	7.9487	89.1187	3.48694	Up	1.28e-27	1.05e-25	-	-	-	-	-
Unigene3945_All	341	4	44	2.50194	27.6324	3.46524	Up	7.57e-10	2.36e-08	-	-	-	GO:0000902//cell morphogenesis;GO:0009827//plant-type cell wall modification;GO:0000003//reproduction	gi|359497549|ref|XP_003635563.1|/2.96489e-27/PREDICTED: expansin-like B1-like, partial [Vitis vinifera]
Unigene48859_All	254	4	44	3.3589	37.097	3.46524	Up	7.57e-10	2.36e-08	-	GO:0031224//intrinsic to membrane	GO:0005267//potassium channel activity	GO:0030001//metal ion transport	gi|262316884|emb|CAZ64538.1|/2.55767e-39/inward rectifying shaker-like K+ channel [Vitis vinifera]
Unigene19071_All	284	3	33	2.25306	24.8837	3.46524	Up	1.16e-07	2.85e-06	-	-	-	-	gi|110559373|gb|ABG75942.1|/5.22457e-08/coniferyl alcohol acyltransferase [Petunia x hybrida]
Unigene38044_All	220	4	43	3.878	41.8568	3.43208	Up	1.4e-09	4.23e-08	-	-	-	-	gi|224056180|ref|XP_002298742.1|/3.13067e-21/predicted protein [Populus trichocarpa]
Unigene10158_All	468	16	172	7.29197	78.705	3.43208	Up	1.35e-34	1.46e-32	-	-	GO:0016740//transferase activity	-	gi|297735674|emb|CBI18361.3|/2.22432e-13/unnamed protein product [Vitis vinifera]
Unigene55286_All	332	2	21	1.28488	13.5457	3.39813	Up	3.45e-05	0.00057605	-	-	-	GO:0006950//response to stress	gi|351721446|ref|NP_001238489.1|/2.80439e-25/uncharacterized protein LOC100499951 [Glycine max]
Unigene13398_All	242	2	21	1.76273	18.5833	3.39813	Up	3.45e-05	0.000575876	-	-	GO:0004871//signal transducer activity;GO:0004672//protein kinase activity	GO:0043170	gi|297735221|emb|CBI17583.3|/6.64952e-11/unnamed protein product [Vitis vinifera]
Unigene12823_All	266	2	21	1.60369	16.9067	3.39813	Up	3.45e-05	0.000575703	-	GO:0005622//intracellular	GO:0004672//protein kinase activity;GO:0004871//signal transducer activity	GO:0044238//primary metabolic process;GO:0044260	gi|297735221|emb|CBI17583.3|/8.76321e-19/unnamed protein product [Vitis vinifera]
Unigene1747_All	455	4	41	1.87508	19.2971	3.36336	Up	4.72e-09	1.35e-07	K04120|1|2e-16|82.8|ppp:PHYPADRAFT_107108|ent-copalyl diphosphate synthase [EC:5.5.1.13];K04121|2|2e-15|79.7|bdi:100827748|ent-kaurene synthase [EC:4.2.3.19]	GO:0043231//intracellular membrane-bounded organelle	GO:0016838//carbon-oxygen lyase activity, acting on phosphates	GO:0016101//diterpenoid metabolic process;GO:0009719;GO:0006950//response to stress;GO:0051707//response to other organism	gi|359497519|ref|XP_003635550.1|/7.13727e-43/PREDICTED: (E,E)-geranyllinalool synthase-like, partial [Vitis vinifera]
Unigene6349_All	715	34	346	10.1425	103.631	3.35298	Up	1e-66	2.14e-64	K15639|1|3e-46|183|aly:ARALYDRAFT_901457|cytochrome P450, family 734, subfamily A, polypeptide 1 (PHYB activation tagged suppressor 1) [EC:1.14.-.-];K10717|3|8e-45|178|gmx:100808392|cytokinin trans-hydroxylase	-	GO:0016491//oxidoreductase activity;GO:0005506//iron ion binding	GO:0008152//metabolic process	gi|373501798|gb|AEY75218.1|/7.5259e-85/cytochrome P450 CYP72A129 [Panax ginseng]
Unigene664_All	1508	14	142	1.98015	20.1654	3.3482	Up	3.26e-28	2.74e-26	K13495|1|1e-124|445|rcu:RCOM_1099970|cis-zeatin O-glucosyltransferase [EC:2.4.1.215]	-	GO:0016757//transferase activity, transferring glycosyl groups	-	gi|356500519|ref|XP_003519079.1|/6.6927e-124/PREDICTED: zeatin O-glucosyltransferase-like [Glycine max]
CL13934	471	10	101	4.52845	45.922	3.34209	Up	2e-20	1.25e-18	-	-	-	-	-
Unigene18055_All	1020	128	1282	26.7658	269.158	3.32999	Up	3.58e-241	2.96e-238	K15406|1|8e-72|268|ath:AT5G37300|wax-ester synthase / diacylglycerol O-acyltransferase [EC:2.3.1.75 2.3.1.20]	-	-	-	gi|224120784|ref|XP_002318416.1|/4.81599e-98/predicted protein [Populus trichocarpa]
Unigene476_All	967	3	29	0.661707	6.42231	3.27883	Up	1.33e-06	2.83e-05	-	-	-	-	gi|224088031|ref|XP_002308298.1|/1.47029e-24/predicted protein [Populus trichocarpa]
Unigene34207_All	294	8	76	5.80381	55.3587	3.25374	Up	2.41e-15	1.16e-13	K00517|1|2e-22|102|ath:AT4G31940|[EC:1.14.-.-]	-	GO:0005506//iron ion binding;GO:0004497//monooxygenase activity	-	gi|225458465|ref|XP_002284031.1|/8.78203e-24/PREDICTED: cytochrome P450 82C4 [Vitis vinifera]
Unigene14595_All	472	3	28	1.35566	12.7039	3.2282	Up	2.42e-06	5.01e-05	K13495|1|1e-25|113|rcu:RCOM_1099970|cis-zeatin O-glucosyltransferase [EC:2.4.1.215]	-	GO:0016758//transferase activity, transferring hexosyl groups	-	gi|342306012|dbj|BAK55742.1|/1.51962e-25/UDP-glucose glucosyltransferase [Gardenia jasminoides]
Unigene52758_All	252	4	37	3.38556	31.4428	3.21526	Up	5.28e-08	1.35e-06	K01530|1|1e-33|139|vvi:100256123|phospholipid-translocating ATPase [EC:3.6.3.1]	GO:0031224//intrinsic to membrane;GO:0009526//plastid envelope	GO:0042625//ATPase activity, coupled to transmembrane movement of ions;GO:0046872//metal ion binding;GO:0005548//phospholipid transporter activity;GO:0005515//protein binding;GO:0032559	GO:0009206;GO:0006869//lipid transport	gi|297737908|emb|CBI27109.3|/1.36373e-32/unnamed protein product [Vitis vinifera]
Unigene46308_All	410	5	46	2.6011	24.0267	3.20744	Up	1.18e-09	3.59e-08	-	-	-	-	-
Unigene41938_All	330	102	931	65.926	604.165	3.19602	Up	4.16e-169	2.33e-166	K13424|1|2e-21|99.0|rcu:RCOM_0664190|WRKY transcription factor 33	-	-	-	gi|193884353|dbj|BAE46417.2|/1.10664e-21/double WRKY type transfactor [Solanum tuberosum]
Unigene12042_All	1341	16	146	2.54485	23.3155	3.19564	Up	8.16e-28	6.75e-26	K14493|1|3e-35|147|ppp:PHYPADRAFT_118478|gibberellin receptor GID1 [EC:3.-.-.-];K13258|2|1e-30|132|gmx:547489|2-hydroxyisoflavanone dehydratase [EC:4.2.1.105]	-	GO:0004091//carboxylesterase activity	-	gi|255539621|ref|XP_002510875.1|/5.78602e-92/Gibberellin receptor GID1, putative [Ricinus communis]
CL3143	507	30	271	12.6207	114.467	3.18107	Up	3.61e-50	5.75e-48	-	-	-	-	-
CL3779	412	4	36	2.07078	18.7122	3.17574	Up	9.59e-08	2.38e-06	-	-	-	-	-
Unigene30873_All	229	10	90	9.31398	84.1641	3.17574	Up	1.44e-17	7.89e-16	-	-	GO:0046872//metal ion binding;GO:0016682//oxidoreductase activity, acting on diphenols and related substances as donors, oxygen as acceptor	GO:0006950//response to stress;GO:0008152//metabolic process	gi|350538127|ref|NP_001233816.1|/3.80627e-22/laccase precursor [Solanum lycopersicum]
Unigene7301_All	238	3	27	2.68853	24.2944	3.17574	Up	4.42e-06	8.77e-05	-	-	-	-	-
Unigene19322_All	309	4	36	2.76104	24.9496	3.17574	Up	9.59e-08	2.38e-06	-	GO:0031410//cytoplasmic vesicle	-	-	gi|125548488|gb|EAY94310.1|/3.09136e-08/hypothetical protein OsI_16079 [Oryza sativa Indica Group]
CL10686	1094	21	185	4.09424	36.2138	3.14487	Up	2.32e-34	2.47e-32	-	-	-	-	-
Unigene994_All	322	29	254	19.2094	168.927	3.13651	Up	1.66e-46	2.42e-44	K01530|1|3e-43|171|vvi:100256123|phospholipid-translocating ATPase [EC:3.6.3.1]	GO:0031224//intrinsic to membrane	GO:0042625//ATPase activity, coupled to transmembrane movement of ions;GO:0046872//metal ion binding;GO:0005548//phospholipid transporter activity;GO:0005515//protein binding;GO:0032559	GO:0009206;GO:0006869//lipid transport	gi|225423808|ref|XP_002280467.1|/4.20105e-42/PREDICTED: putative phospholipid-transporting ATPase 9-like isoform 2 [Vitis vinifera]
Unigene52270_All	535	4	35	1.59469	14.0099	3.13509	Up	1.74e-07	4.17e-06	K01193|1|4e-65|244|pop:POPTR_561648|beta-fructofuranosidase [EC:3.2.1.26]	-	GO:0004553//hydrolase activity, hydrolyzing O-glycosyl compounds	GO:0044238//primary metabolic process	gi|11967654|emb|CAC19366.1|/3.39066e-79/fructan 1-exohydrolase I [Cichorium intybus]
Unigene57080_All	214	4	35	3.98673	35.0247	3.13509	Up	1.74e-07	4.18e-06	-	-	-	-	-
Unigene20379_All	498	43	373	18.4166	160.398	3.12258	Up	2.78e-67	6.03e-65	-	-	-	-	-
Unigene25665_All	532	35	301	14.0322	121.164	3.11015	Up	2.14e-54	3.73e-52	K01530|1|4e-75|278|vvi:100256123|phospholipid-translocating ATPase [EC:3.6.3.1]	GO:0031224//intrinsic to membrane	GO:0042625//ATPase activity, coupled to transmembrane movement of ions;GO:0046872//metal ion binding;GO:0005548//phospholipid transporter activity;GO:0005515//protein binding;GO:0032559	GO:0009206;GO:0006869//lipid transport	gi|225423808|ref|XP_002280467.1|/4.15303e-74/PREDICTED: putative phospholipid-transporting ATPase 9-like isoform 2 [Vitis vinifera]
Unigene25356_All	240	90	754	79.9838	672.791	3.07238	Up	3.26e-132	1.41e-129	-	-	-	-	gi|307136124|gb|ADN33970.1|/8.15439e-09/lipase [Cucumis melo subsp. melo]
Unigene48221_All	238	3	25	2.68853	22.4948	3.0647	Up	1.45e-05	0.000261227	K00924|1|3e-08|55.1|aly:ARALYDRAFT_473063|[EC:2.7.1.-];K08286|3|2e-06|48.9|aly:ARALYDRAFT_491919|protein-serine/threonine kinase [EC:2.7.11.-]	GO:0044462;GO:0016020//membrane	GO:0004672//protein kinase activity;GO:0032559	GO:0006468//protein phosphorylation;GO:0007167//enzyme linked receptor protein signaling pathway;GO:0032501//multicellular organismal process;GO:0006950//response to stress	gi|224105823|ref|XP_002313944.1|/4.4641e-15/predicted protein [Populus trichocarpa]
CL9064	708	82	669	24.7031	202.354	3.03412	Up	4.46e-116	1.71e-113	-	-	-	-	-
Unigene50547_All	269	8	65	6.3432	51.7465	3.02818	Up	1.61e-12	6.4e-11	K03327|1|3e-37|150|gmx:100796652|multidrug resistance protein, MATE family	GO:0044464//cell part	GO:0015291//secondary active transmembrane transporter activity	GO:0003006//developmental process involved in reproduction;GO:0015893//drug transport	gi|255586695|ref|XP_002533973.1|/5.44571e-37/multidrug resistance pump, putative [Ricinus communis]
CL11803	1292	133	1080	21.9563	179.012	3.02734	Up	6.99e-186	4.31e-183	-	-	-	-	-
Unigene41955_All	242	4	32	3.52546	28.3175	3.00581	Up	1.02e-06	2.22e-05	-	-	-	-	-
Unigene7789_All	317	4	32	2.69136	21.6178	3.00581	Up	1.02e-06	2.21e-05	K04733|1|3e-18|88.2|smo:SELMODRAFT_159261|interleukin-1 receptor-associated kinase 4 [EC:2.7.11.1];K00924|3|3e-17|84.7|ath:AT1G28440|[EC:2.7.1.-];K08286|5|4e-16|80.9|aly:ARALYDRAFT_491919|protein-serine/threonine kinase [EC:2.7.11.-]	-	GO:0004713//protein tyrosine kinase activity;GO:0032559	GO:0006464//cellular protein modification process	gi|359488166|ref|XP_003633713.1|/2.6496e-44/PREDICTED: probable serine/threonine-protein kinase At1g18390-like [Vitis vinifera]
Unigene12503_All	882	4	32	0.967302	7.76965	3.00581	Up	1.02e-06	2.21e-05	-	GO:0030312//external encapsulating structure;GO:0031410//cytoplasmic vesicle	-	-	gi|225426578|ref|XP_002279898.1|/6.92123e-63/PREDICTED: putative aminoacrylate hydrolase RutD [Vitis vinifera]
Unigene16766_All	243	8	63	7.0219	55.5206	2.98309	Up	5.15e-12	1.94e-10	K10256|1|5e-10|60.8|pop:POPTR_667376|omega-6 fatty acid desaturase (delta-12 desaturase) [EC:1.14.19.-]	-	GO:0016491//oxidoreductase activity	GO:0008152//metabolic process	gi|2501790|gb|AAB80696.1|/5.62915e-10/omega-6 fatty acid desaturase [Petroselinum crispum]
Unigene49363_All	290	7	55	5.14838	40.6148	2.97982	Up	1.23e-10	4.15e-09	-	GO:0016020//membrane	-	GO:0000302//response to reactive oxygen species;GO:0010038//response to metal ion	gi|297743372|emb|CBI36239.3|/3.35615e-15/unnamed protein product [Vitis vinifera]
Unigene21785_All	313	22	171	14.9916	116.996	2.96423	Up	3.73e-30	3.35e-28	K10256|1|6e-29|123|vvi:100258789|omega-6 fatty acid desaturase (delta-12 desaturase) [EC:1.14.19.-]	GO:0016020//membrane	GO:0016491//oxidoreductase activity	GO:0006629//lipid metabolic process	gi|31322143|gb|AAO38036.1|/2.32915e-40/delta12-fatty acid acetylenase [Dimorphotheca sinuata]
Unigene22169_All	573	4	31	1.48894	11.5858	2.96001	Up	1.83e-06	3.85e-05	K13457|1|5e-11|65.5|osa:4342596|disease resistance protein RPM1;K13459|2|3e-10|63.2|ath:AT4G26090|disease resistance protein RPS2	-	GO:0000166//nucleotide binding	-	gi|359480461|ref|XP_002268207.2|/7.15232e-57/PREDICTED: probable disease resistance protein At5g66900-like [Vitis vinifera]
CL9388	738	8	62	2.31209	17.991	2.96001	Up	9.19e-12	3.38e-10	-	-	-	-	-
Unigene7437_All	235	4	31	3.63047	28.2497	2.96001	Up	1.83e-06	3.85e-05	-	-	-	-	-
Unigene5868_All	661	46	355	14.8432	115.013	2.95392	Up	9.24e-61	1.8e-58	K01530|1|6e-82|301|rcu:RCOM_1464220|phospholipid-translocating ATPase [EC:3.6.3.1]	GO:0031224//intrinsic to membrane;GO:0009526//plastid envelope	GO:0042625//ATPase activity, coupled to transmembrane movement of ions;GO:0046872//metal ion binding;GO:0005548//phospholipid transporter activity;GO:0032559	GO:0009206;GO:0006869//lipid transport	gi|255546923|ref|XP_002514519.1|/5.65808e-81/Phospholipid-transporting ATPase, putative [Ricinus communis]
Unigene4768_All	271	14	108	11.0187	85.3443	2.95334	Up	1.71e-19	1.03e-17	-	-	-	-	-
Unigene15283_All	920	34	261	7.88246	60.7537	2.94625	Up	5.67e-45	7.98e-43	K05666|1|5e-70|262|olu:OSTLU_35503|ATP-binding cassette, subfamily C (CFTR/MRP), member 2;K05658|3|1e-36|151|vvi:100253815|ATP-binding cassette, subfamily B (MDR/TAP), member 1	GO:0031224//intrinsic to membrane	GO:0017111//nucleoside-triphosphatase activity;GO:0016491//oxidoreductase activity;GO:0015405;GO:0032559	GO:0006810//transport;GO:0009207	gi|224110774|ref|XP_002315633.1|/5.86167e-145/multidrug resistance protein ABC transporter family [Populus trichocarpa]
Unigene36678_All	258	5	38	4.13353	31.5416	2.93181	Up	1.31e-07	3.2e-06	-	-	-	-	gi|359474262|ref|XP_003631426.1|/2.17832e-06/PREDICTED: protein HOTHEAD isoform 2 [Vitis vinifera]
Unigene31022_All	328	5	38	3.25137	24.8102	2.93181	Up	1.31e-07	3.2e-06	K03013|1|2e-06|48.9|vvi:100258335|DNA-directed RNA polymerases I, II, and III subunit RPABC1	-	-	-	gi|359496922|ref|XP_003635372.1|/7.66372e-23/PREDICTED: probable disease resistance protein At5g66900-like [Vitis vinifera]
Unigene7360_All	338	223	1675	140.721	1061.25	2.91486	Up	1.79e-276	1.83e-273	K13424|1|2e-33|138|rcu:RCOM_0849600|WRKY transcription factor 33	-	-	-	gi|390430511|gb|AFL91073.1|/4.13253e-45/WRKY 7 transcription factor, partial [Helianthus annuus]
Unigene6291_All	1746	191	1432	23.3324	175.638	2.9122	Up	2.01e-236	1.62e-233	K00224|1|8e-103|372|aly:ARALYDRAFT_658933|[EC:1.3.1.-];K13081|5|6e-55|213|vvi:100233112|leucoanthocyanidin reductase [EC:1.17.1.3]	-	GO:0016628//oxidoreductase activity, acting on the CH-CH group of donors, NAD or NADP as acceptor	GO:0008152//metabolic process	gi|357484709|ref|XP_003612642.1|/5.7849e-122/Isoflavone reductase-like protein [Medicago truncatula]
Unigene6205_All	584	19	142	6.93923	52.0709	2.90763	Up	8.03e-25	5.92e-23	-	-	-	-	-
Unigene12456_All	607	7	52	2.45969	18.3457	2.8989	Up	6.99e-10	2.19e-08	K07019|1|3e-70|262|vvi:100247959|	-	-	-	gi|297739535|emb|CBI29717.3|/1.53871e-71/unnamed protein product [Vitis vinifera]
Unigene25641_All	457	5	37	2.33359	17.3383	2.89334	Up	2.34e-07	5.5e-06	K01537|1|5e-17|84.7|ath:AT3G63380|Ca2+-transporting ATPase [EC:3.6.3.8]	-	GO:0003824//catalytic activity	-	gi|296084493|emb|CBI25052.3|/1.60112e-18/unnamed protein product [Vitis vinifera]
Unigene5862_All	463	15	111	6.91005	51.3407	2.89334	Up	1.3e-19	7.83e-18	-	-	-	-	-
Unigene29359_All	664	106	764	34.0493	246.403	2.85532	Up	1.9e-124	7.76e-122	-	GO:0005887//integral to plasma membrane	GO:0005267//potassium channel activity	GO:0030001//metal ion transport	gi|147225285|dbj|BAF62469.1|/3.99671e-82/hypothetical protein [Nicotiana tabacum]
CL6943	958	59	421	13.1358	94.1102	2.84084	Up	5.56e-69	1.23e-66	-	-	-	-	-
Unigene1650_All	482	23	164	10.1777	72.8646	2.8398	Up	8.53e-28	7.03e-26	K10802|1|9e-18|87.4|vvi:100257544|high mobility group protein B1	-	GO:0003676//nucleic acid binding	-	gi|359484115|ref|XP_002267697.2|/1.01909e-19/PREDICTED: high mobility group B protein 7-like [Vitis vinifera]
Unigene31250_All	250	13	92	11.0911	78.8075	2.82893	Up	3.86e-16	1.96e-14	K00517|1|2e-10|62.0|ath:AT3G52970|[EC:1.14.-.-];K13261|2|5e-09|57.4|gmx:100776878|cytochrome P450, family 93, subfamily A, polypeptide 1 (3,9-dihydroxypterocarpan 6a-monooxygenase) [EC:1.14.13.28];K05280|3|1e-07|52.8|sbi:SORBI_04g024750|flavonoid 3'-monooxygenase [EC:1.14.13.21]	-	GO:0046872//metal ion binding	-	gi|359474275|ref|XP_003631427.1|/9.81858e-15/PREDICTED: 7-ethoxycoumarin O-deethylase-like [Vitis vinifera]
Unigene40171_All	572	16	113	5.96616	42.306	2.82599	Up	1.7e-19	1.02e-17	K00422|1|3e-35|145|vvi:100256583|polyphenol oxidase [EC:1.10.3.1]	GO:0044424//intracellular part	-	-	gi|399769475|emb|CCA94610.1|/9.64426e-62/polyphenol oxidase precursor (chloroplast) [Taraxacum officinale]
Unigene37501_All	305	4	28	2.79725	19.6598	2.81317	Up	1.04e-05	0.000191946	K13416|1|2e-12|68.6|rcu:RCOM_1534760|brassinosteroid insensitive 1-associated receptor kinase 1 [EC:2.7.10.1 2.7.11.1];K13418|3|2e-11|65.5|vvi:100247683|somatic embryogenesis receptor kinase 1 [EC:2.7.10.1 2.7.11.1]	GO:0031410//cytoplasmic vesicle	GO:0005488//binding;GO:0004672//protein kinase activity	-	gi|356527945|ref|XP_003532566.1|/3.89668e-27/PREDICTED: receptor-like serine/threonine-protein kinase SD1-8-like [Glycine max]
Unigene35656_All	267	4	28	3.19536	22.4578	2.81317	Up	1.04e-05	0.000192074	-	-	-	-	-
CL11963	336	6	42	3.80875	26.7689	2.81317	Up	5.31e-08	1.36e-06	-	-	-	-	-
Unigene36196_All	301	4	28	2.83442	19.921	2.81317	Up	1.04e-05	0.000192138	K01537|1|1e-32|135|aly:ARALYDRAFT_486846|Ca2+-transporting ATPase [EC:3.6.3.8]	GO:0031224//intrinsic to membrane	GO:0046873//metal ion transmembrane transporter activity;GO:0019829//cation-transporting ATPase activity;GO:0032559	GO:0009206;GO:0006816//calcium ion transport	gi|224062319|ref|XP_002300816.1|/9.95336e-39/autoinhibited calcium ATPase [Populus trichocarpa]
Unigene52166_All	215	4	28	3.96819	27.8894	2.81317	Up	1.04e-05	0.00019201	-	-	-	-	gi|296081345|emb|CBI17691.3|/3.26e-18/unnamed protein product [Vitis vinifera]
Unigene55750_All	289	10	69	7.38028	51.1295	2.79241	Up	2.8e-12	1.09e-10	-	GO:0016020//membrane	GO:0016740//transferase activity	GO:0009798//axis specification;GO:0003006//developmental process involved in reproduction;GO:0044237//cellular metabolic process;GO:0006950//response to stress;GO:0009790//embryo development	gi|255542014|ref|XP_002512071.1|/7.47673e-15/protein with unknown function [Ricinus communis]
Unigene52560_All	202	7	48	7.39124	50.8873	2.78342	Up	6.85e-09	1.93e-07	-	GO:0042598;GO:0031090//organelle membrane;GO:0031224//intrinsic to membrane;GO:0009534//chloroplast thylakoid	GO:0005506//iron ion binding;GO:0008940//nitrate reductase activity	GO:0051234//establishment of localization;GO:0006091//generation of precursor metabolites and energy	gi|255554361|ref|XP_002518220.1|/6.23899e-09/cytochrome B5 isoform 1, putative [Ricinus communis]
Unigene23385_All	634	200	1371	67.284	463.093	2.78297	Up	5.9e-216	4.42e-213	K00430|1|5e-75|278|gmx:100820620|peroxidase [EC:1.11.1.7]	-	GO:0046872//metal ion binding;GO:0003824//catalytic activity	GO:0006950//response to stress;GO:0008152//metabolic process	gi|17066703|gb|AAL35364.1|AF442386_1/5.84151e-80/peroxidase [Capsicum annuum]
Unigene4696_All	336	13	89	8.2523	56.7245	2.7811	Up	2.1e-15	1.02e-13	-	-	-	-	-
CL7719	483	10	68	4.41595	30.1496	2.77135	Up	4.92e-12	1.86e-10	-	-	-	-	-
Unigene54951_All	395	19	129	10.2595	69.9379	2.76911	Up	1.27e-21	8.27e-20	K10999|1|1e-06|49.7|vvi:100248512|cellulose synthase A [EC:2.4.1.12]	GO:0016020//membrane	GO:0016757//transferase activity, transferring glycosyl groups	GO:0009987//cellular process	gi|356535446|ref|XP_003536256.1|/5.07041e-27/PREDICTED: cellulose synthase-like protein G2-like [Glycine max]
CL7264	469	13	88	5.91209	40.1818	2.7648	Up	3.69e-15	1.77e-13	-	-	-	-	-
Unigene19833_All	313	8	54	5.45151	36.9462	2.7607	Up	8.87e-10	2.74e-08	-	-	-	-	-
Unigene10784_All	285	12	81	8.98064	60.8639	2.7607	Up	4.88e-14	2.17e-12	K13420|1|1e-11|65.9|osa:4337016|LRR receptor-like serine/threonine-protein kinase FLS2 [EC:2.7.11.1]	GO:0031224//intrinsic to membrane;GO:0031410//cytoplasmic vesicle	GO:0016301//kinase activity;GO:0032559	GO:0006464//cellular protein modification process	gi|255577869|ref|XP_002529807.1|/1.61284e-33/serine-threonine protein kinase, plant-type, putative [Ricinus communis]
Unigene36723_All	218	20	134	19.5679	131.634	2.74997	Up	2.97e-22	2e-20	-	-	GO:0016757//transferase activity, transferring glycosyl groups	-	gi|37993661|gb|AAR06916.1|/2.32901e-16/UDP-glycosyltransferase 85C2 [Stevia rebaudiana]
Unigene27819_All	470	39	261	17.6985	118.922	2.74831	Up	6.33e-42	8.27e-40	-	-	-	GO:0009414//response to water deprivation;GO:0007275//multicellular organismal development;GO:0006979//response to oxidative stress	gi|363497938|gb|AEW24432.1|/3.10378e-15/late embryogenesis abundant protein 3L-1 [Camellia sinensis]
Unigene48282_All	216	9	60	8.88709	59.4864	2.74278	Up	1.16e-10	3.9e-09	-	-	-	-	gi|4388818|gb|AAD19773.1|/8.04831e-09/putative retroelement pol polyprotein [Arabidopsis thaliana]
Unigene3821_All	349	6	40	3.66688	24.5445	2.74278	Up	1.65e-07	3.98e-06	K08193|1|7e-25|110|olu:OSTLU_2927|MFS transporter, ACS family, solute carrier family 17 (sodium-dependent inorganic phosphate cotransporter), other;K12303|3|1e-18|89.4|cre:CHLREDRAFT_78631|MFS transporter, ACS family, solute carrier family 17 (sodium-dependent inorganic phosphate cotransporter), member 9	GO:0043231//intracellular membrane-bounded organelle	GO:0015291//secondary active transmembrane transporter activity;GO:0008509//anion transmembrane transporter activity	GO:0006810//transport	gi|255573881|ref|XP_002527859.1|/1.76738e-48/Sialin, putative [Ricinus communis]
Unigene35501_All	237	11	73	9.89954	65.9621	2.7362	Up	1.13e-12	4.56e-11	K00279|1|2e-27|118|pop:POPTR_559778|cytokinin dehydrogenase [EC:1.5.99.12]	-	GO:0016645//oxidoreductase activity, acting on the CH-NH group of donors;GO:0050662//coenzyme binding	GO:0009690//cytokinin metabolic process	gi|224085728|ref|XP_002307681.1|/2.53115e-26/cytokinin oxidase [Populus trichocarpa]
Unigene35349_All	285	19	126	14.2193	94.6772	2.73516	Up	6.77e-21	4.31e-19	K00924|1|3e-07|51.6|aly:ARALYDRAFT_313416|[EC:2.7.1.-];K04733|2|1e-06|49.7|smo:SELMODRAFT_230241|interleukin-1 receptor-associated kinase 4 [EC:2.7.11.1]	-	GO:0004672//protein kinase activity;GO:0032559	GO:0009753//response to jasmonic acid stimulus;GO:0006464//cellular protein modification process;GO:0006950//response to stress;GO:0009751//response to salicylic acid stimulus;GO:0051707//response to other organism	gi|298205260|emb|CBI17319.3|/2.32894e-32/unnamed protein product [Vitis vinifera]
CL12384	815	99	655	25.9089	172.109	2.73181	Up	4.29e-102	1.42e-99	-	-	-	-	-
Unigene35619_All	485	23	150	10.1148	66.2322	2.71107	Up	2.19e-24	1.59e-22	K10999|1|2e-30|129|rcu:RCOM_0493240|cellulose synthase A [EC:2.4.1.12]	-	GO:0016740//transferase activity	-	gi|359477392|ref|XP_002280640.2|/1.07696e-45/PREDICTED: cellulose synthase-like protein G2-like [Vitis vinifera]
Unigene22788_All	347	4	26	2.45868	16.0459	2.70625	Up	3.24e-05	0.000543785	-	-	-	-	-
CL12921	457	6	39	2.80031	18.2755	2.70625	Up	2.9e-07	6.74e-06	-	-	-	-	-
Unigene52251_All	279	10	65	7.64481	49.8918	2.70625	Up	2.64e-11	9.36e-10	K14431|1|3e-08|55.1|aly:ARALYDRAFT_311885|transcription factor TGA	GO:0043234//protein complex	GO:0005488//binding;GO:0019787//small conjugating protein ligase activity	GO:0032446//protein modification by small protein conjugation	gi|224133504|ref|XP_002321584.1|/9.21919e-29/predicted protein [Populus trichocarpa]
Unigene4509_All	249	8	52	6.8527	44.7223	2.70625	Up	2.73e-09	7.98e-08	-	-	GO:0046914//transition metal ion binding;GO:0001071//nucleic acid binding transcription factor activity	GO:0006351//transcription, DNA-dependent	gi|373839318|gb|AEY76110.1|/1.96922e-31/Cys2/His2-type zinc finger protein [Chrysanthemum x morifolium]
Unigene33444_All	283	61	394	45.9742	298.147	2.69713	Up	3e-61	5.91e-59	K00430|1|7e-35|143|rcu:RCOM_1182920|peroxidase [EC:1.11.1.7]	-	GO:0005506//iron ion binding;GO:0003824//catalytic activity;GO:0016209//antioxidant activity	GO:0008152//metabolic process;GO:0006950//response to stress	gi|19698452|gb|AAL93154.1|AF485268_1/1.11693e-34/bacterial-induced class III peroxidase [Gossypium hirsutum]
Unigene24890_All	310	135	868	92.8844	599.623	2.69055	Up	1.59e-132	6.93e-130	-	GO:0016020//membrane	GO:0005216//ion channel activity	-	gi|147225285|dbj|BAF62469.1|/6.19329e-17/hypothetical protein [Nicotiana tabacum]
Unigene4453_All	226	31	199	29.2566	188.567	2.68824	Up	1.34e-31	1.26e-29	K01183|1|3e-17|84.7|ath:AT3G54420|chitinase [EC:3.2.1.14]	GO:0005576//extracellular region;GO:0030312//external encapsulating structure	GO:0004553//hydrolase activity, hydrolyzing O-glycosyl compounds;GO:0030247//polysaccharide binding	GO:0009793//embryo development ending in seed dormancy;GO:0033554//cellular response to stress;GO:0006026	gi|261824327|gb|ACX94236.1|/2.46506e-18/chitinase [Lactuca sativa]
Unigene26181_All	1246	20	128	3.4236	21.9995	2.68388	Up	8.35e-21	5.28e-19	K08241|1|5e-77|286|vvi:100260930|jasmonate O-methyltransferase [EC:2.1.1.141]	-	-	-	gi|224144626|ref|XP_002325354.1|/2.20393e-90/predicted protein [Populus trichocarpa]
Unigene36378_All	200	5	32	5.33225	34.2641	2.68388	Up	4.02e-06	8.02e-05	-	-	-	-	-
Unigene12209_All	786	168	1069	45.5887	291.256	2.67554	Up	8.41e-162	4.48e-159	K13424|1|3e-08|44.3|zma:100281160|WRKY transcription factor 33	-	GO:0001071//nucleic acid binding transcription factor activity;GO:0043565//sequence-specific DNA binding	GO:0009267//cellular response to starvation;GO:0009743//response to carbohydrate stimulus;GO:0006355//regulation of transcription, DNA-dependent	gi|383282325|gb|AFH01342.1|/1.95185e-34/WRKY4 transcription factor, partial [Gossypium hirsutum]
Unigene51044_All	385	9	57	4.986	31.7055	2.66878	Up	6.17e-10	1.94e-08	-	-	-	GO:0006950//response to stress	gi|224114551|ref|XP_002316791.1|/7.98193e-09/predicted protein [Populus trichocarpa]
Unigene13804_All	331	4	25	2.57752	16.1745	2.64967	Up	5.69e-05	0.000914035	-	GO:0043231//intracellular membrane-bounded organelle	-	GO:0006970//response to osmotic stress	gi|225458824|ref|XP_002285282.1|/2.00046e-39/PREDICTED: interferon-related developmental regulator 1 [Vitis vinifera]
Unigene13660_All	401	4	25	2.12758	13.3511	2.64967	Up	5.69e-05	0.0009143	-	-	-	-	gi|225469318|ref|XP_002270367.1|/1.19783e-28/PREDICTED: uncharacterized protein LOC100255607 [Vitis vinifera]
Unigene7564_All	376	50	312	28.3631	177.7	2.64736	Up	7.02e-48	1.07e-45	K13030|1|1e-19|92.8|sbi:SORBI_01g001220|cyanohydrin beta-glucosyltransferase [EC:2.4.1.85]	-	GO:0016757//transferase activity, transferring glycosyl groups	-	gi|37993661|gb|AAR06916.1|/6.51712e-43/UDP-glycosyltransferase 85C2 [Stevia rebaudiana]
Unigene15525_All	1148	33	205	6.13116	38.2412	2.6409	Up	6.61e-32	6.23e-30	K05666|1|4e-39|160|olu:OSTLU_35503|ATP-binding cassette, subfamily C (CFTR/MRP), member 2;K05658|2|2e-11|68.6|aly:ARALYDRAFT_494323|ATP-binding cassette, subfamily B (MDR/TAP), member 1	GO:0016020//membrane	GO:0017111//nucleoside-triphosphatase activity;GO:0016491//oxidoreductase activity;GO:0000166//nucleotide binding	GO:0009987//cellular process;GO:0006810//transport;GO:0008152//metabolic process	gi|255547892|ref|XP_002515003.1|/2.90363e-142/multidrug resistance-associated protein 2, 6 (mrp2, 6), abc-transoprter, putative [Ricinus communis]
CL11691	590	110	683	39.766	247.907	2.64019	Up	1.56e-102	5.22e-100	-	-	-	-	-
Unigene17930_All	573	5	31	1.86117	11.5858	2.63808	Up	7.03e-06	0.000134213	K04371|1|6e-15|78.6|vvi:100254083|extracellular signal-regulated kinase 1/2 [EC:2.7.11.24];K09060|2|9e-11|64.7|sbi:SORBI_04g002360|plant G-box-binding factor	GO:0043231//intracellular membrane-bounded organelle	GO:0003677//DNA binding;GO:0001071//nucleic acid binding transcription factor activity;GO:0005515//protein binding	GO:0006351//transcription, DNA-dependent	gi|255579930|ref|XP_002530800.1|/3.26207e-49/Ocs element-binding factor, putative [Ricinus communis]
Unigene38741_All	306	10	62	6.97027	43.3901	2.63808	Up	1.4e-10	4.67e-09	-	GO:0031090//organelle membrane;GO:0009526//plastid envelope	GO:0004721//phosphoprotein phosphatase activity;GO:0017111//nucleoside-triphosphatase activity;GO:0000166//nucleotide binding;GO:0015405;GO:0046915//transition metal ion transmembrane transporter activity;GO:0031559//oxidosqualene cyclase activity	GO:0015691//cadmium ion transport;GO:0015893//drug transport;GO:0050832//defense response to fungus;GO:0006796//phosphate-containing compound metabolic process;GO:0046700;GO:0016104//triterpenoid biosynthetic process;GO:0071365//cellular response to auxin stimulus;GO:0009814//defense response, incompatible interaction;GO:0019762//glucosinolate catabolic process;GO:0044270;GO:0052482	gi|359482570|ref|XP_002278313.2|/6.18569e-33/PREDICTED: ABC transporter G family member 29-like [Vitis vinifera]
Unigene27979_All	303	5	31	3.51964	21.9098	2.63808	Up	7.03e-06	0.000134259	-	-	-	-	gi|225452346|ref|XP_002274411.1|/3.20251e-13/PREDICTED: uncharacterized protein LOC100268049 [Vitis vinifera]
Unigene19277_All	336	18	111	11.4263	70.7463	2.6303	Up	7.38e-18	4.1e-16	-	-	-	-	gi|359482137|ref|XP_003632718.1|/4.95589e-06/PREDICTED: uncharacterized protein LOC100855285 [Vitis vinifera]
Unigene24342_All	513	47	288	19.5412	120.225	2.62115	Up	7.55e-44	1.04e-41	K14652|1|3e-58|222|pop:POPTR_1069506|3,4-dihydroxy 2-butanone 4-phosphate synthase / GTP cyclohydrolase II [EC:4.1.99.12 3.5.4.25]	GO:0043231//intracellular membrane-bounded organelle	GO:0003933//GTP cyclohydrolase activity;GO:0046914//transition metal ion binding;GO:0016830//carbon-carbon lyase activity	GO:0006771//riboflavin metabolic process	gi|224055964|ref|XP_002298707.1|/2.43842e-57/predicted protein [Populus trichocarpa]
Unigene48783_All	531	33	202	13.2553	81.4661	2.61963	Up	3.41e-31	3.15e-29	K05236|1|8e-24|107|ath:AT2G21390|coatomer protein complex, subunit alpha (xenin)	GO:0030120//vesicle coat	GO:0016740//transferase activity	GO:0006810//transport	gi|296081008|emb|CBI18512.3|/6.2203e-62/unnamed protein product [Vitis vinifera]
Unigene29556_All	560	9	55	3.42788	21.0327	2.61725	Up	1.86e-09	5.55e-08	K05643|1|3e-06|49.7|ppp:PHYPADRAFT_221752|ATP-binding cassette, subfamily A (ABC1), member 3	GO:0031090//organelle membrane	GO:0015116//sulfate transmembrane transporter activity;GO:0019829//cation-transporting ATPase activity;GO:0032559	GO:0009207	gi|33350934|gb|AAK39643.3|/1.80793e-65/ATP-binding cassette transporter AtABCA1 [Arabidopsis thaliana]
Unigene14723_All	708	10	61	3.01257	18.4509	2.61462	Up	2.42e-10	7.89e-09	-	-	GO:0016491//oxidoreductase activity	-	gi|18652398|gb|AAL77102.1|AF472608_1/9.41706e-88/carbohydrate oxidase [Lactuca sativa]
Unigene26056_All	1940	275	1673	30.2344	184.678	2.61074	Up	2.09e-245	1.78e-242	K01904|1|9e-47|186|smo:SELMODRAFT_115483|4-coumarate--CoA ligase [EC:6.2.1.12]	GO:0005576//extracellular region;GO:0009536//plastid	GO:0016405//CoA-ligase activity;GO:0032559	GO:0010038//response to metal ion	gi|225470747|ref|XP_002267459.1|/0/PREDICTED: putative peroxisomal-coenzyme A synthetase-like [Vitis vinifera]
Unigene36228_All	507	49	298	20.6138	125.872	2.61027	Up	4.1e-45	5.8e-43	K13416|1|4e-06|48.9|ath:AT4G33430|brassinosteroid insensitive 1-associated receptor kinase 1 [EC:2.7.10.1 2.7.11.1]	-	GO:0004672//protein kinase activity;GO:0000166//nucleotide binding	GO:0009753//response to jasmonic acid stimulus;GO:0006950//response to stress;GO:0009751//response to salicylic acid stimulus;GO:0009987//cellular process;GO:0051707//response to other organism	gi|356522982|ref|XP_003530121.1|/8.07631e-21/PREDICTED: receptor like protein kinase S.2-like [Glycine max]
CL6363	1533	161	976	22.4003	136.341	2.60563	Up	1.22e-143	5.98e-141	-	-	-	-	-
Unigene4975_All	944	50	303	11.2971	68.737	2.60513	Up	9.55e-46	1.37e-43	K05666|1|1e-52|205|olu:OSTLU_35503|ATP-binding cassette, subfamily C (CFTR/MRP), member 2;K05658|3|1e-32|138|vvi:100243576|ATP-binding cassette, subfamily B (MDR/TAP), member 1	-	GO:0017111//nucleoside-triphosphatase activity;GO:0032559	GO:0009207	gi|357443747|ref|XP_003592151.1|/1.8008e-104/Multidrug resistance protein ABC transporter family [Medicago truncatula]
Unigene10679_All	290	25	151	18.3871	111.506	2.60036	Up	1.66e-23	1.16e-21	-	-	-	-	gi|224096492|ref|XP_002310631.1|/5.69824e-31/predicted protein [Populus trichocarpa]
CL2328	1749	58	350	7.07309	42.8547	2.59904	Up	1.84e-52	3.09e-50	-	-	-	-	-
Unigene1719_All	439	5	30	2.42927	14.6345	2.59077	Up	1.22e-05	0.000223565	K04733|1|4e-23|104|smo:SELMODRAFT_159261|interleukin-1 receptor-associated kinase 4 [EC:2.7.11.1];K13415|3|1e-14|76.6|pop:POPTR_650846|protein brassinosteroid insensitive 1 [EC:2.7.10.1 2.7.11.1]	GO:0016020//membrane	GO:0004672//protein kinase activity;GO:0000166//nucleotide binding	-	gi|225423802|ref|XP_002277905.1|/7.59757e-39/PREDICTED: proline-rich receptor-like protein kinase PERK9 [Vitis vinifera]
Unigene13837_All	249	6	36	5.13952	30.9616	2.59077	Up	1.54e-06	3.26e-05	-	-	-	-	-
CL13844	1276	74	440	12.3695	73.8451	2.57772	Up	6.13e-65	1.29e-62	-	-	-	-	-
Unigene23676_All	658	29	172	9.40033	55.9787	2.57409	Up	2.73e-26	2.12e-24	-	GO:0009536//plastid	GO:0016778;GO:0015291//secondary active transmembrane transporter activity;GO:0016794	GO:0009725//response to hormone stimulus;GO:0006163//purine nucleotide metabolic process;GO:0006950//response to stress;GO:0006810//transport	gi|297742998|emb|CBI35865.3|/1.40011e-63/unnamed protein product [Vitis vinifera]
Unigene6663_All	798	13	77	3.47465	20.6637	2.57216	Up	1.62e-12	6.44e-11	K06685|1|4e-27|119|pop:POPTR_554110|maintenance of ploidy protein MOB1 (MPS1 binder 1);K13459|4|6e-08|56.2|rcu:RCOM_1047690|disease resistance protein RPS2	GO:0044444//cytoplasmic part	-	-	gi|224074429|ref|XP_002304369.1|/4.38547e-26/nbs-lrr resistance protein [Populus trichocarpa]
Unigene17359_All	394	18	106	9.74422	57.6142	2.56381	Up	1.13e-16	5.84e-15	K05666|1|8e-19|90.1|olu:OSTLU_35503|ATP-binding cassette, subfamily C (CFTR/MRP), member 2	GO:0031224//intrinsic to membrane	GO:0017111//nucleoside-triphosphatase activity;GO:0016628//oxidoreductase activity, acting on the CH-CH group of donors, NAD or NADP as acceptor;GO:0015405;GO:0032559	GO:0006810//transport;GO:0009207	gi|255545090|ref|XP_002513606.1|/4.70194e-57/multidrug resistance-associated protein 1, 3 (mrp1, 3), abc-transoprter, putative [Ricinus communis]
Unigene41554_All	267	6	35	4.79304	28.0722	2.55013	Up	2.66e-06	5.47e-05	-	GO:0031224//intrinsic to membrane	GO:0005267//potassium channel activity	GO:0030001//metal ion transport	gi|356511634|ref|XP_003524528.1|/9.00562e-40/PREDICTED: potassium channel AKT1-like [Glycine max]
Unigene11268_All	1151	290	1690	53.7395	314.435	2.54871	Up	2.89e-241	2.43e-238	K00422|1|8e-52|202|vvi:100256583|polyphenol oxidase [EC:1.10.3.1]	-	-	-	gi|353228391|emb|CBZ41491.1|/1.51804e-90/polyphenol oxidase precursor (chloroplast) [Taraxacum officinale]
Unigene27164_All	677	75	437	23.6289	138.233	2.54848	Up	1.07e-63	2.2e-61	K10999|1|2e-19|94.0|gmx:100810567|cellulose synthase A [EC:2.4.1.12];K00770|5|7e-19|92.0|rcu:RCOM_1180270|1,4-beta-D-xylan synthase [EC:2.4.2.24]	-	GO:0016740//transferase activity	-	gi|224111028|ref|XP_002315722.1|/8.46652e-43/predicted protein [Populus trichocarpa]
Unigene54976_All	323	5	29	3.30171	19.2272	2.54186	Up	2.12e-05	0.000370926	K08472|1|7e-27|116|aly:ARALYDRAFT_315221|mlo protein	GO:0031224//intrinsic to membrane	-	GO:0050832//defense response to fungus;GO:0009987//cellular process	gi|224106758|ref|XP_002314276.1|/5.69108e-31/predicted protein [Populus trichocarpa]
Unigene300_All	788	46	266	12.4509	72.2895	2.53753	Up	3.23e-39	3.95e-37	K13447|1|1e-19|94.7|rcu:RCOM_1502990|respiratory burst oxidase [EC:1.6.3.- 1.11.1.-]	GO:0016020//membrane	GO:0050664//oxidoreductase activity, acting on NADH or NADPH, oxygen as acceptor;GO:0046872//metal ion binding	GO:0006952//defense response;GO:0012501//programmed cell death	gi|166199749|sp|Q2HXL0.2|RBOHC_SOLTU/4.41305e-23/RecName: Full=Respiratory burst oxidase homolog protein C; AltName: Full=NADPH oxidase RBOHC; AltName: Full=StRBOHC
CL3782	414	37	213	19.0622	110.179	2.53107	Up	1.27e-31	1.19e-29	-	-	-	-	-
Unigene48051_All	301	8	46	5.66884	32.7274	2.52937	Up	7.45e-08	1.87e-06	K00924|1|5e-09|57.4|ath:AT5G25930|[EC:2.7.1.-];K13418|3|2e-07|52.0|pop:POPTR_913861|somatic embryogenesis receptor kinase 1 [EC:2.7.10.1 2.7.11.1]	-	GO:0004672//protein kinase activity	-	gi|296081584|emb|CBI20589.3|/6.72295e-11/unnamed protein product [Vitis vinifera]
CL6298	810	60	344	15.7993	90.948	2.52518	Up	5.56e-50	8.8e-48	-	-	-	-	-
CL8702	1180	27	154	4.88037	27.9485	2.51771	Up	3.86e-23	2.67e-21	-	-	-	-	-
CL1164	461	10	57	4.62668	26.4785	2.51677	Up	2.14e-09	6.35e-08	-	-	-	-	-
CL6913	343	116	660	72.1331	412.069	2.51415	Up	6.87e-94	2.06e-91	-	-	-	-	-
Unigene27247_All	1311	53	301	8.62271	49.1681	2.51151	Up	1.14e-43	1.55e-41	K07297|1|7e-125|445|vvi:100262689|adiponectin receptor	GO:0016020//membrane	-	GO:0006970//response to osmotic stress;GO:0009719;GO:0034285	gi|225446239|ref|XP_002263728.1|/7.2523e-124/PREDICTED: ADIPOR-like receptor CG5315-like [Vitis vinifera]
CL6300	1687	294	1668	37.1709	211.739	2.51004	Up	4.89e-234	3.87e-231	-	-	-	-	-
Unigene12821_All	269	6	34	4.7574	27.0674	2.50831	Up	4.59e-06	9.09e-05	K09286|1|6e-20|93.6|vvi:100244353|EREBP-like factor;K14517|3|4e-19|90.9|ath:AT5G47220|ethylene-responsive transcription factor 2	-	-	GO:0006351//transcription, DNA-dependent	gi|224116296|ref|XP_002331947.1|/2.71524e-20/AP2/ERF domain-containing transcription factor [Populus trichocarpa]
Unigene20491_All	460	9	51	4.17307	23.7428	2.50831	Up	1.65e-08	4.44e-07	K01179|1|8e-39|157|zma:100285405|endoglucanase [EC:3.2.1.4]	-	GO:0016798//hydrolase activity, acting on glycosyl bonds	GO:0008152//metabolic process	gi|254031739|gb|ACT54547.1|/3.14512e-49/endo-1,4-beta-glucanase [Dimocarpus longan]
Unigene40843_All	311	22	124	15.088	85.3849	2.50058	Up	8.98e-19	5.22e-17	-	-	-	-	-
Unigene23051_All	841	71	400	18.0067	101.855	2.49992	Up	3.31e-57	6.08e-55	-	-	GO:0005488//binding	GO:0010087//phloem or xylem histogenesis	gi|225425172|ref|XP_002264588.1|/2.56493e-64/PREDICTED: NAC domain-containing protein 29 isoform 1 [Vitis vinifera]
Unigene39886_All	655	8	45	2.60507	14.7127	2.49766	Up	1.28e-07	3.14e-06	K09838|1|4e-11|66.2|cre:CHLREDRAFT_53522|zeaxanthin epoxidase [EC:1.14.13.90]	-	GO:0016709//oxidoreductase activity, acting on paired donors, with incorporation or reduction of molecular oxygen, NADH or NADPH as one donor, and incorporation of one atom of oxygen	GO:0008152//metabolic process	gi|359497021|ref|XP_002265622.2|/1.98132e-62/PREDICTED: zeaxanthin epoxidase, chloroplastic-like [Vitis vinifera]
Unigene51581_All	462	8	45	3.69334	20.8589	2.49766	Up	1.28e-07	3.14e-06	K10999|1|3e-31|132|gmx:100781996|cellulose synthase A [EC:2.4.1.12]	-	-	-	gi|225426270|ref|XP_002264890.1|/1.90808e-46/PREDICTED: cellulose synthase-like protein G3 [Vitis vinifera]
CL10482	694	20	112	6.14669	34.5604	2.49124	Up	5.04e-17	2.68e-15	-	-	-	-	-
Unigene37433_All	241	5	28	4.42511	24.8806	2.49124	Up	3.67e-05	0.000609386	-	-	-	-	-
Unigene17765_All	484	81	453	35.6953	200.435	2.48933	Up	2.94e-64	6.1e-62	-	-	-	-	gi|147842263|emb|CAN73940.1|/1.68089e-06/hypothetical protein VITISV_031602 [Vitis vinifera]
Unigene4336_All	535	7	39	2.79071	15.611	2.48386	Up	1e-06	2.18e-05	K01537|1|6e-67|251|aly:ARALYDRAFT_486846|Ca2+-transporting ATPase [EC:3.6.3.8]	GO:0031224//intrinsic to membrane	GO:0046873//metal ion transmembrane transporter activity;GO:0019829//cation-transporting ATPase activity;GO:0005515//protein binding;GO:0032559	GO:0009206;GO:0006816//calcium ion transport	gi|225432826|ref|XP_002279567.1|/5.99898e-68/PREDICTED: putative calcium-transporting ATPase 13, plasma membrane-type-like [Vitis vinifera]
Unigene9160_All	735	301	1668	87.3474	485.991	2.47609	Up	2.13e-230	1.66e-227	K00422|1|5e-16|82.8|vvi:100256583|polyphenol oxidase [EC:1.10.3.1]	-	-	-	gi|353228391|emb|CBZ41491.1|/3.28366e-38/polyphenol oxidase precursor (chloroplast) [Taraxacum officinale]
Unigene25636_All	370	161	890	92.81	515.12	2.47256	Up	1.31e-123	5.23e-121	K08486|1|1e-39|159|aly:ARALYDRAFT_897385|syntaxin 1B/2/3	GO:0043234//protein complex;GO:0016020//membrane	GO:0005515//protein binding	GO:0051707//response to other organism;GO:0009725//response to hormone stimulus;GO:0009626//plant-type hypersensitive response;GO:0010185;GO:0016044//cellular membrane organization;GO:0006605//protein targeting;GO:0007165//signal transduction	gi|4206787|gb|AAD11808.1|/1.04811e-40/syntaxin-related protein Nt-syr1 [Nicotiana tabacum]
Unigene38726_All	224	12	66	11.4263	63.098	2.46524	Up	1.83e-10	6.05e-09	K13229|1|2e-09|58.5|zma:541977|2,4-dihydroxy-1,4-benzoxazin-3-one-glucoside dioxygenase [EC:1.14.20.2];K05933|2|2e-08|55.5|pop:POPTR_573016|aminocyclopropanecarboxylate oxidase [EC:1.14.17.4]	-	GO:0046914//transition metal ion binding;GO:0016706//oxidoreductase activity, acting on paired donors, with incorporation or reduction of molecular oxygen, 2-oxoglutarate as one donor, and incorporation of one atom each of oxygen into both donors	GO:0008152//metabolic process	gi|15721876|dbj|BAB68392.1|/4.90983e-21/CmE8 [Cucumis melo]
CL13311	890	60	330	14.3791	79.4043	2.46524	Up	9.62e-47	1.42e-44	-	-	-	-	-
Unigene15408_All	1270	30	165	5.03835	27.8228	2.46524	Up	3.91e-24	2.79e-22	-	-	GO:0031406//carboxylic acid binding	-	gi|356548347|ref|XP_003542564.1|/2.0509e-99/PREDICTED: uncharacterized protein LOC100816138 [Glycine max]
Unigene37198_All	263	8	44	6.48791	35.8275	2.46524	Up	2.2e-07	5.2e-06	-	-	GO:0004033//aldo-keto reductase (NADP) activity	GO:0008152//metabolic process	gi|255555543|ref|XP_002518808.1|/1.49965e-18/aldo-keto reductase, putative [Ricinus communis]
Unigene319_All	280	6	33	4.5705	25.2392	2.46524	Up	7.9e-06	0.000149333	-	-	-	-	-
Unigene24237_All	671	77	423	24.4759	135.001	2.46354	Up	2.07e-59	3.93e-57	K13692|1|2e-67|253|rcu:RCOM_0811310|UDP-glucose:(indol-3-yl)acetate beta-D-glucosyltransferase [EC:2.4.1.121]	-	GO:0035251//UDP-glucosyltransferase activity	GO:0034614//cellular response to reactive oxygen species;GO:0009414//response to water deprivation;GO:0009850//auxin metabolic process;GO:0042538//hyperosmotic salinity response;GO:0009737//response to abscisic acid stimulus;GO:0009653//anatomical structure morphogenesis	gi|255555269|ref|XP_002518671.1|/2.40014e-66/UDP-glucosyltransferase, putative [Ricinus communis]
Unigene11473_All	400	62	338	33.06	180.958	2.45249	Up	1.47e-47	2.22e-45	K00360|1|1e-08|56.2|ppp:PHYPADRAFT_184973|nitrate reductase (NADH) [EC:1.7.1.1]	GO:0031090//organelle membrane;GO:0009534//chloroplast thylakoid;GO:0044425//membrane part	GO:0016491//oxidoreductase activity;GO:0005506//iron ion binding	GO:0008152//metabolic process	gi|2695711|emb|CAA04703.1|/3.99325e-32/cytochome b5 [Olea europaea]
Unigene7543_All	208	7	38	7.17803	39.1237	2.44638	Up	1.72e-06	3.61e-05	K03327|1|6e-24|107|mtr:MTR_8g069470|multidrug resistance protein, MATE family	GO:0044464//cell part	GO:0015291//secondary active transmembrane transporter activity	GO:0015893//drug transport	gi|357517321|ref|XP_003628949.1|/7.54474e-23/Protein TRANSPARENT TESTA [Medicago truncatula]
Unigene41060_All	257	21	113	17.4284	94.1597	2.43367	Up	9.61e-17	5.02e-15	K14494|1|2e-16|81.6|rcu:RCOM_0826140|DELLA protein	-	-	-	gi|80975674|gb|ABB54445.1|/8.22021e-30/GRAS transcription factor [Capsicum annuum]
Unigene3477_All	686	35	188	10.8822	58.6886	2.43112	Up	7.07e-27	5.68e-25	K14652|1|2e-59|226|rcu:RCOM_0338130|3,4-dihydroxy 2-butanone 4-phosphate synthase / GTP cyclohydrolase II [EC:4.1.99.12 3.5.4.25]	GO:0009536//plastid	GO:0003933//GTP cyclohydrolase activity;GO:0046914//transition metal ion binding;GO:0016830//carbon-carbon lyase activity	GO:0006771//riboflavin metabolic process	gi|298561264|dbj|BAJ09646.1|/1.02367e-59/GTP cyclohydrolase II/3,4-dihydroxy-2-butanone 4-phosphate synthase [Nicotiana benthamiana]
Unigene25423_All	306	17	91	11.8495	63.6854	2.42614	Up	1.05e-13	4.57e-12	K13496|1|1e-19|92.4|ath:AT2G36780|UDP-glucosyl transferase 73C [EC:2.4.1.-]	-	GO:0016758//transferase activity, transferring hexosyl groups	-	gi|37993663|gb|AAR06917.1|/1.53232e-23/UDP-glycosyltransferase 73E1 [Stevia rebaudiana]
CL13569	965	140	749	30.9436	166.217	2.42535	Up	5.09e-102	1.67e-99	-	-	-	-	-
Unigene47471_All	395	6	32	3.23985	17.3489	2.42085	Up	1.35e-05	0.000245093	-	-	-	-	gi|255575719|ref|XP_002528759.1|/8.37706e-22/conserved hypothetical protein [Ricinus communis]
Unigene35623_All	320	6	32	3.99919	21.4151	2.42085	Up	1.35e-05	0.000244933	K12619|1|2e-29|125|osa:4349826|5'-3' exoribonuclease 2 [EC:3.1.13.-]	-	GO:0046914//transition metal ion binding;GO:0003676//nucleic acid binding	GO:0006259//DNA metabolic process	gi|4388818|gb|AAD19773.1|/6.10145e-33/putative retroelement pol polyprotein [Arabidopsis thaliana]
Unigene21631_All	550	15	80	5.817	31.1492	2.42085	Up	3.52e-12	1.36e-10	-	-	GO:0004091//carboxylesterase activity	GO:0044238//primary metabolic process	gi|357437791|ref|XP_003589171.1|/3.51108e-42/Feruloyl esterase A [Medicago truncatula]
Unigene17053_All	808	6	32	1.58384	8.48122	2.42085	Up	1.35e-05	0.000245013	-	-	-	-	gi|225425086|ref|XP_002271879.1|/5.62315e-45/PREDICTED: uncharacterized protein LOC100247873 [Vitis vinifera]
CL13507	1283	56	298	9.30962	49.7404	2.41762	Up	1.91e-41	2.47e-39	-	-	-	-	-
Unigene37810_All	230	16	85	14.8376	79.1427	2.4152	Up	7.93e-13	3.23e-11	K14638|1|4e-21|97.4|ppp:PHYPADRAFT_134814|solute carrier family 15 (peptide/histidine transporter), member 3/4	GO:0044464//cell part	-	GO:0015833//peptide transport	gi|218184720|gb|EEC67147.1|/3.92064e-35/hypothetical protein OsI_33990 [Oryza sativa Indica Group]
CL1034	318	10	53	6.70724	35.6918	2.4118	Up	1.83e-08	4.88e-07	-	-	-	-	-
Unigene12443_All	668	22	116	7.02453	37.1879	2.40436	Up	6.25e-17	3.3e-15	K13412|1|5e-118|421|rcu:RCOM_1386570|calcium-dependent protein kinase [EC:2.7.11.1]	GO:0016020//membrane	GO:0046872//metal ion binding;GO:0004674//protein serine/threonine kinase activity;GO:0032559	GO:0006464//cellular protein modification process	gi|164430467|gb|ABY55551.1|/1.01685e-117/calcium-dependent protein kinase [Swainsona canescens]
Unigene36350_All	205	84	441	87.3969	460.686	2.39813	Up	5.43e-60	1.04e-57	K08486|1|3e-13|71.2|aly:ARALYDRAFT_485608|syntaxin 1B/2/3	GO:0043234//protein complex;GO:0016020//membrane	GO:0005515//protein binding	GO:0051707//response to other organism;GO:0009725//response to hormone stimulus;GO:0009626//plant-type hypersensitive response;GO:0010185;GO:0016044//cellular membrane organization;GO:0006605//protein targeting;GO:0007165//signal transduction	gi|4206787|gb|AAD11808.1|/4.17518e-13/syntaxin-related protein Nt-syr1 [Nicotiana tabacum]
Unigene22162_All	408	12	63	6.27324	33.0674	2.39813	Up	9.02e-10	2.78e-08	K04640|1|5e-17|84.3|vvi:100244127|guanine nucleotide-binding protein subunit alpha, other	GO:0043231//intracellular membrane-bounded organelle	GO:0019001//guanyl nucleotide binding;GO:0060089	GO:0009725//response to hormone stimulus;GO:0007166//cell surface receptor signaling pathway;GO:0009746;GO:0010015//root morphogenesis;GO:0034285	gi|357483117|ref|XP_003611845.1|/1.35388e-40/Guanine nucleotide-binding protein alpha-2 subunit [Medicago truncatula]
Unigene6038_All	1562	62	324	8.46606	44.4205	2.39146	Up	2.28e-44	3.18e-42	K05666|1|4e-55|214|olu:OSTLU_35503|ATP-binding cassette, subfamily C (CFTR/MRP), member 2;K05658|2|7e-20|97.1|bdi:100830015|ATP-binding cassette, subfamily B (MDR/TAP), member 1	GO:0031224//intrinsic to membrane	GO:0017111//nucleoside-triphosphatase activity;GO:0016628//oxidoreductase activity, acting on the CH-CH group of donors, NAD or NADP as acceptor;GO:0015405;GO:0032559	GO:0006810//transport;GO:0009207	gi|359490537|ref|XP_002267650.2|/2.65329e-139/PREDICTED: ABC transporter C family member 10-like [Vitis vinifera]
Unigene7352_All	267	10	52	7.9884	41.7073	2.38432	Up	3.1e-08	8.09e-07	-	-	-	-	-
Unigene10557_All	572	21	109	7.83058	40.8085	2.38168	Up	7.88e-16	3.91e-14	-	-	-	-	-
Unigene11769_All	849	191	991	47.984	249.969	2.38112	Up	1.57e-131	6.69e-129	K13692|1|5e-71|265|vvi:100252177|UDP-glucose:(indol-3-yl)acetate beta-D-glucosyltransferase [EC:2.4.1.121]	-	GO:0035251//UDP-glucosyltransferase activity	-	gi|225428920|ref|XP_002285408.1|/5.43777e-70/PREDICTED: UDP-glycosyltransferase 84B1 [Vitis vinifera]
Unigene17699_All	636	6	31	2.01217	10.4382	2.37504	Up	2.31e-05	0.000400278	-	-	GO:0016853//isomerase activity	GO:0006575//cellular modified amino acid metabolic process	gi|255550201|ref|XP_002516151.1|/1.49586e-59/conserved hypothetical protein [Ricinus communis]
Unigene41026_All	446	12	62	5.73875	29.7699	2.37504	Up	1.53e-09	4.6e-08	-	-	-	-	gi|15226210|ref|NP_180334.1|/1.02589e-11/cysteine/histidine-rich C1 domain-containing protein [Arabidopsis thaliana]
Unigene30940_All	241	6	31	5.31013	27.5464	2.37504	Up	2.31e-05	0.000400153	-	-	-	-	gi|297829728|ref|XP_002882746.1|/9.93639e-07/hypothetical protein ARALYDRAFT_478522 [Arabidopsis lyrata subsp. lyrata]
Unigene24435_All	801	42	217	11.1838	58.0159	2.37504	Up	5.37e-30	4.78e-28	K13424|1|8e-18|89.0|sbi:SORBI_09g023270|WRKY transcription factor 33	-	-	-	gi|255554813|ref|XP_002518444.1|/5.12067e-67/WRKY transcription factor, putative [Ricinus communis]
Unigene51339_All	236	13	67	11.749	60.7971	2.37146	Up	3.41e-10	1.1e-08	K05666|1|4e-10|61.2|olu:OSTLU_35503|ATP-binding cassette, subfamily C (CFTR/MRP), member 2	GO:0031224//intrinsic to membrane	GO:0017111//nucleoside-triphosphatase activity;GO:0016628//oxidoreductase activity, acting on the CH-CH group of donors, NAD or NADP as acceptor;GO:0015405;GO:0032559	GO:0006810//transport;GO:0009207	gi|297738346|emb|CBI27547.3|/2.07061e-28/unnamed protein product [Vitis vinifera]
Unigene39419_All	318	7	36	4.69507	24.2435	2.36838	Up	4.98e-06	9.81e-05	-	-	-	-	gi|295913196|gb|ADG57857.1|/6.3581e-06/transcription factor [Lycoris longituba]
CL14812	356	17	87	10.1852	52.3346	2.36129	Up	8.62e-13	3.5e-11	-	-	-	-	-
Unigene23112_All	1571	138	706	18.7359	96.2384	2.36081	Up	2.79e-93	8.33e-91	K13811|1|0.0|761|pop:POPTR_818792|3'-phosphoadenosine 5'-phosphosulfate synthase [EC:2.7.7.4 2.7.1.25]	GO:0009536//plastid	GO:0004779//sulfate adenylyltransferase activity	GO:0006790//sulfur compound metabolic process	gi|224085819|ref|XP_002307709.1|/0/predicted protein [Populus trichocarpa]
Unigene9937_All	256	143	731	119.143	611.501	2.35967	Up	1.82e-96	5.59e-94	-	-	-	-	-
Unigene12318_All	2083	115	583	11.7755	59.9376	2.34767	Up	7.91e-77	1.91e-74	K10526|1|0.0|766|aly:ARALYDRAFT_472278|OPC-8:0 CoA ligase 1 [EC:6.2.1.-]	GO:0042579//microbody	GO:0016703;GO:0016405//CoA-ligase activity	GO:0006950//response to stress;GO:0009694//jasmonic acid metabolic process	gi|297850466|ref|XP_002893114.1|/0/opc-8:0 CoA ligase1 [Arabidopsis lyrata subsp. lyrata]
Unigene8419_All	395	76	385	41.0381	208.729	2.3466	Up	2.8e-51	4.55e-49	K13076|1|2e-34|141|vvi:100265385|delta8-fatty-acid desaturase [EC:1.14.19.4]	-	GO:0005506//iron ion binding;GO:0016705//oxidoreductase activity, acting on paired donors, with incorporation or reduction of molecular oxygen	GO:0006631//fatty acid metabolic process	gi|75319741|sp|Q43469.1|SLD1_HELAN/2.12042e-41/RecName: Full=Delta(8)-fatty-acid desaturase; AltName: Full=Delta(8)-sphingolipid desaturase
Unigene37934_All	457	17	86	7.93421	40.2997	2.34461	Up	1.45e-12	5.78e-11	-	-	-	-	gi|356538357|ref|XP_003537670.1|/3.95285e-09/PREDICTED: lysine histidine transporter-like 8-like [Glycine max]
Unigene37863_All	499	234	1180	100.02	506.409	2.34002	Up	4.59e-153	2.38e-150	-	-	-	-	gi|211909307|gb|ACJ12926.1|/7.89336e-18/WRKY transcription factor 1 [Artemisia annua]
Unigene16929_All	682	464	2325	145.112	730.06	2.33084	Up	2.73e-298	3.09e-295	K10256|1|3e-75|279|pop:POPTR_561258|omega-6 fatty acid desaturase (delta-12 desaturase) [EC:1.14.19.-]	GO:0031224//intrinsic to membrane	GO:0016628//oxidoreductase activity, acting on the CH-CH group of donors, NAD or NADP as acceptor;GO:0016705//oxidoreductase activity, acting on paired donors, with incorporation or reduction of molecular oxygen	GO:0006631//fatty acid metabolic process	gi|6634080|emb|CAB64256.1|/4.96423e-107/(8,11)-linoleoyl desaturase [Calendula officinalis]
Unigene16709_All	564	6	30	2.26904	11.391	2.32774	Up	3.92e-05	0.000646979	-	GO:0031410//cytoplasmic vesicle	GO:0016301//kinase activity	-	gi|255566921|ref|XP_002524443.1|/3.86821e-23/BRASSINOSTEROID INSENSITIVE 1-associated receptor kinase 1 precursor, putative [Ricinus communis]
Unigene19084_All	478	7	35	3.1235	15.6805	2.32774	Up	8.45e-06	0.000158974	K04733|1|3e-24|108|smo:SELMODRAFT_33807|interleukin-1 receptor-associated kinase 4 [EC:2.7.11.1];K13430|4|1e-21|100|zma:100283091|serine/threonine-protein kinase PBS1 [EC:2.7.11.1]	-	GO:0004553//hydrolase activity, hydrolyzing O-glycosyl compounds;GO:0043167//ion binding;GO:0004672//protein kinase activity;GO:0032559	GO:0006464//cellular protein modification process;GO:0006026	gi|359497026|ref|XP_003635401.1|/6.25154e-59/PREDICTED: G-type lectin S-receptor-like serine/threonine-protein kinase At1g11410-like, partial [Vitis vinifera]
Unigene4686_All	259	75	373	61.7636	308.41	2.32002	Up	4.47e-49	6.94e-47	K10256|1|2e-26|115|vvi:100252129|omega-6 fatty acid desaturase (delta-12 desaturase) [EC:1.14.19.-]	GO:0031224//intrinsic to membrane	GO:0016705//oxidoreductase activity, acting on paired donors, with incorporation or reduction of molecular oxygen	GO:0006631//fatty acid metabolic process	gi|31322135|gb|AAO38032.1|/1.34743e-40/delta12-fatty acid acetylenase [Helianthus annuus]
Unigene29426_All	326	27	134	17.6651	88.0252	2.31701	Up	1.44e-18	8.24e-17	K05279|1|1e-36|149|rcu:RCOM_0596300|flavonol 3-O-methyltransferase [EC:2.1.1.76];K13066|5|3e-34|140|pop:POPTR_824484|caffeic acid 3-O-methyltransferase [EC:2.1.1.68]	-	GO:0005515//protein binding;GO:0008171//O-methyltransferase activity	GO:0006730//one-carbon metabolic process;GO:0009699//phenylpropanoid biosynthetic process	gi|29839290|sp|Q43239.1|COMT1_ZINEL/4.94537e-43/RecName: Full=Caffeic acid 3-O-methyltransferase; Short=CAOMT; Short=COMT; AltName: Full=S-adenosysl-L-methionine:caffeic acid 3-O-methyltransferase
Unigene38793_All	425	26	129	13.0483	65.0011	2.3166	Up	6.32e-18	3.52e-16	K14493|1|3e-13|72.0|ath:AT5G27320|gibberellin receptor GID1 [EC:3.-.-.-]	-	-	GO:0000904//cell morphogenesis involved in differentiation	gi|225463175|ref|XP_002269719.1|/5.0324e-35/PREDICTED: probable carboxylesterase 18 [Vitis vinifera]
Unigene29332_All	446	40	198	19.1292	95.0715	2.31324	Up	1.08e-26	8.54e-25	K09286|1|5e-19|91.3|aly:ARALYDRAFT_494572|EREBP-like factor	-	GO:0003676//nucleic acid binding;GO:0001071//nucleic acid binding transcription factor activity	GO:0000160//two-component signal transduction system (phosphorelay);GO:0006351//transcription, DNA-dependent	gi|224125408|ref|XP_002329798.1|/4.59436e-20/AP2/ERF domain-containing transcription factor [Populus trichocarpa]
Unigene22508_All	247	17	84	14.6799	72.8287	2.31067	Up	4.09e-12	1.56e-10	K13418|1|3e-06|48.1|ath:AT1G71830|somatic embryogenesis receptor kinase 1 [EC:2.7.10.1 2.7.11.1];K13416|2|4e-06|47.8|ath:AT4G33430|brassinosteroid insensitive 1-associated receptor kinase 1 [EC:2.7.10.1 2.7.11.1];K13429|5|7e-06|47.0|rcu:RCOM_1115620|chitin elicitor receptor kinase 1	-	GO:0004672//protein kinase activity;GO:0000166//nucleotide binding	GO:0009753//response to jasmonic acid stimulus;GO:0006950//response to stress;GO:0009751//response to salicylic acid stimulus;GO:0009987//cellular process;GO:0051707//response to other organism;GO:0008152//metabolic process	gi|224055897|ref|XP_002298697.1|/4.57963e-20/predicted protein [Populus trichocarpa]
Unigene49095_All	224	10	49	9.52188	46.8455	2.29859	Up	1.49e-07	3.61e-06	K00430|1|2e-30|128|vvi:100250514|peroxidase [EC:1.11.1.7]	-	GO:0005506//iron ion binding;GO:0003824//catalytic activity;GO:0016209//antioxidant activity	GO:0008152//metabolic process;GO:0006950//response to stress	gi|225459726|ref|XP_002285892.1|/2.38404e-29/PREDICTED: peroxidase 64-like isoform 1 [Vitis vinifera]
Unigene20238_All	1078	50	245	9.89286	48.6707	2.29859	Up	1.98e-32	1.92e-30	K05666|1|1e-21|102|olu:OSTLU_35503|ATP-binding cassette, subfamily C (CFTR/MRP), member 2	GO:0031224//intrinsic to membrane	GO:0017111//nucleoside-triphosphatase activity;GO:0016628//oxidoreductase activity, acting on the CH-CH group of donors, NAD or NADP as acceptor;GO:0015405;GO:0032559	GO:0006810//transport;GO:0009207	gi|359490537|ref|XP_002267650.2|/5.27726e-137/PREDICTED: ABC transporter C family member 10-like [Vitis vinifera]
Unigene10605_All	434	9	44	4.42307	21.7112	2.29532	Up	6.77e-07	1.51e-05	-	-	GO:0046914//transition metal ion binding	-	gi|225449026|ref|XP_002273050.1|/2.37445e-53/PREDICTED: uncharacterized protein LOC100253096 [Vitis vinifera]
Unigene51855_All	292	17	83	12.4176	60.8717	2.29339	Up	6.85e-12	2.55e-10	-	-	-	-	-
Unigene17840_All	534	17	83	6.79014	33.2856	2.29339	Up	6.85e-12	2.56e-10	-	GO:0043231//intracellular membrane-bounded organelle	GO:0004175//endopeptidase activity	GO:0019538//protein metabolic process;GO:0055085//transmembrane transport;GO:0008219//cell death	gi|225449446|ref|XP_002283126.1|/8.12669e-57/PREDICTED: aspartic proteinase nepenthesin-2-like [Vitis vinifera]
Unigene4055_All	518	14	68	5.7646	28.1125	2.28592	Up	6.08e-10	1.92e-08	K00279|1|5e-79|291|vvi:100267760|cytokinin dehydrogenase [EC:1.5.99.12]	GO:0031410//cytoplasmic vesicle	GO:0016645//oxidoreductase activity, acting on the CH-NH group of donors;GO:0050662//coenzyme binding	GO:0009690//cytokinin metabolic process;GO:0006091//generation of precursor metabolites and energy	gi|383212272|dbj|BAM09006.1|/1.37705e-79/cytokinin oxidase/dehydrogenase-like [Solanum lycopersicum]
Unigene54141_All	452	7	34	3.30317	16.1087	2.28592	Up	1.43e-05	0.000256712	-	-	-	-	gi|225461154|ref|XP_002280117.1|/1.23898e-07/PREDICTED: formin-like protein 5-like [Vitis vinifera]
CL1412	2620	261	1263	21.2476	103.234	2.28054	Up	1.05e-158	5.47e-156	-	-	-	-	-
CL4627	518	9	43	3.70581	17.777	2.26215	Up	1.14e-06	2.45e-05	-	-	-	-	-
Unigene6575_All	584	45	214	16.435	78.4731	2.25542	Up	6.66e-28	5.54e-26	K09422|1|9e-54|207|pop:POPTR_574574|myb proto-oncogene protein, plant	GO:0043231//intracellular membrane-bounded organelle	GO:0003676//nucleic acid binding	-	gi|23307803|gb|AAN17830.1|/9.2222e-55/Myb-like protein P [Saussurea medusa]
Unigene6341_All	1021	12	57	2.50684	11.9555	2.25374	Up	2.05e-08	5.44e-07	-	-	GO:0003712//transcription cofactor activity;GO:0005488//binding	GO:0048827//phyllome development	gi|388496928|gb|AFK36530.1|/7.86928e-32/unknown [Lotus japonicus]
Unigene23443_All	361	27	128	15.9524	75.9316	2.25092	Up	3.09e-17	1.67e-15	-	-	-	-	-
Unigene24971_All	447	7	33	3.34011	15.8098	2.24285	Up	2.4e-05	0.000413026	-	GO:0016020//membrane	GO:0005488//binding;GO:0004672//protein kinase activity	-	gi|224114149|ref|XP_002316681.1|/1.23688e-36/predicted protein [Populus trichocarpa]
Unigene11800_All	705	68	320	20.5727	97.2033	2.24028	Up	1.25e-40	1.59e-38	K13464|1|3e-22|103|vvi:100262641|jasmonate ZIM domain-containing protein	-	-	GO:0006952//defense response;GO:0009719;GO:0009607//response to biotic stimulus;GO:0010033//response to organic substance;GO:0007275//multicellular organismal development;GO:0050789//regulation of biological process	gi|225425136|ref|XP_002262750.1|/3.35325e-21/PREDICTED: protein TIFY 9 [Vitis vinifera]
Unigene42541_All	250	23	108	19.6227	92.5132	2.23714	Up	1.16e-14	5.42e-13	K13412|1|3e-33|137|vvi:100258857|calcium-dependent protein kinase [EC:2.7.11.1]	GO:0016020//membrane	GO:0046872//metal ion binding;GO:0004674//protein serine/threonine kinase activity;GO:0032559	GO:0006464//cellular protein modification process	gi|343126682|gb|AEL88279.1|/2.32617e-32/calcium-dependent protein kinase [Dimocarpus longan]
CL2888	2054	16	75	1.66146	7.81953	2.23463	Up	1.42e-10	4.73e-09	-	-	-	-	-
Unigene8068_All	870	16	75	3.92258	18.4613	2.23463	Up	1.42e-10	4.73e-09	-	GO:0044464//cell part	-	GO:0007047//cellular cell wall organization	gi|217384812|gb|ACK43222.1|/1.09237e-113/expansin 2 [Ziziphus jujuba]
Unigene25764_All	248	16	75	13.7607	64.7634	2.23463	Up	1.42e-10	4.73e-09	-	-	-	-	-
Unigene5923_All	441	158	739	76.4169	358.861	2.23146	Up	3.44e-91	1e-88	-	-	-	-	-
CL6726	411	21	98	10.898	51.0628	2.2282	Up	2.27e-13	9.61e-12	-	-	-	-	-
Unigene11738_All	631	23	107	7.77444	36.314	2.22372	Up	1.93e-14	8.86e-13	K01058|1|4e-06|49.7|rcu:RCOM_1607830|phospholipase A1 [EC:3.1.1.32]	-	GO:0004091//carboxylesterase activity	GO:0044238//primary metabolic process	gi|225458637|ref|XP_002282810.1|/3.39566e-72/PREDICTED: uncharacterized protein LOC100252216 [Vitis vinifera]
CL5299	1527	321	1488	44.837	208.681	2.21854	Up	1.9e-180	1.13e-177	-	-	-	-	-
Unigene16722_All	334	189	876	120.694	561.665	2.21836	Up	5.46e-107	1.93e-104	K08486|1|3e-34|140|aly:ARALYDRAFT_897385|syntaxin 1B/2/3	GO:0043234//protein complex;GO:0016023//cytoplasmic membrane-bounded vesicle;GO:0016020//membrane	GO:0005515//protein binding	GO:0051707//response to other organism;GO:0009725//response to hormone stimulus;GO:0009626//plant-type hypersensitive response;GO:0010185;GO:0016044//cellular membrane organization;GO:0006605//protein targeting;GO:0007165//signal transduction;GO:0000904//cell morphogenesis involved in differentiation	gi|4206787|gb|AAD11808.1|/2.28084e-35/syntaxin-related protein Nt-syr1 [Nicotiana tabacum]
Unigene10080_All	333	19	88	12.1697	56.5924	2.21731	Up	4.45e-12	1.69e-10	-	GO:0044444//cytoplasmic part;GO:0016020//membrane	GO:0005488//binding	GO:0009902//chloroplast relocation;GO:0051707//response to other organism	gi|224065162|ref|XP_002301695.1|/3.31273e-26/predicted protein [Populus trichocarpa]
Unigene2673_All	455	8	37	3.75016	17.4145	2.21526	Up	8.7e-06	0.000163067	K06685|1|7e-09|57.8|pop:POPTR_554110|maintenance of ploidy protein MOB1 (MPS1 binder 1)	-	-	-	gi|224074429|ref|XP_002304369.1|/5.7079e-08/nbs-lrr resistance protein [Populus trichocarpa]
Unigene41647_All	233	16	74	14.6465	68.0136	2.21526	Up	2.35e-10	7.68e-09	K13412|1|2e-06|48.5|rcu:RCOM_1577820|calcium-dependent protein kinase [EC:2.7.11.1]	-	-	-	gi|224090238|ref|XP_002308958.1|/4.97853e-06/calcium dependent protein kinase 8 [Populus trichocarpa]
Unigene52189_All	325	8	37	5.25022	24.3803	2.21526	Up	8.7e-06	0.000163012	-	GO:0043231//intracellular membrane-bounded organelle	GO:0005515//protein binding	GO:0044267//cellular protein metabolic process	gi|255558376|ref|XP_002520215.1|/2.81467e-30/altered response to gravity (arg1), plant, putative [Ricinus communis]
Unigene36339_All	218	16	74	15.6543	72.6934	2.21526	Up	2.35e-10	7.68e-09	-	-	-	-	gi|255550914|ref|XP_002516505.1|/1.04787e-08/conserved hypothetical protein [Ricinus communis]
Unigene17386_All	532	192	886	76.9769	356.65	2.21201	Up	8.24e-108	2.93e-105	-	-	GO:0043169//cation binding	GO:0006812//cation transport	gi|225426154|ref|XP_002278542.1|/3.27728e-26/PREDICTED: uncharacterized protein LOC100258716 [Vitis vinifera]
Unigene22464_All	216	10	46	9.87454	45.6062	2.20744	Up	6.97e-07	1.55e-05	K10999|1|4e-20|94.4|bdi:100830844|cellulose synthase A [EC:2.4.1.12]	GO:0031224//intrinsic to membrane	GO:0016759//cellulose synthase activity	GO:0045229//external encapsulating structure organization;GO:0009250//glucan biosynthetic process	gi|359477617|ref|XP_002280659.2|/7.00178e-29/PREDICTED: cellulose synthase A catalytic subunit 4 [UDP-forming]-like, partial [Vitis vinifera]
CL6859	1879	121	554	13.735	63.1398	2.20069	Up	1.19e-67	2.59e-65	-	-	-	-	-
Unigene26729_All	601	21	96	7.45273	34.2071	2.19846	Up	6.23e-13	2.56e-11	-	-	-	-	gi|224062972|ref|XP_002300955.1|/6.94839e-24/predicted protein [Populus trichocarpa]
CL5790	359	7	32	4.15886	19.0887	2.19846	Up	4.01e-05	0.000659789	-	-	-	-	-
CL12519	1213	18	82	3.16506	14.4768	2.19344	Up	3.27e-11	1.15e-09	-	-	-	-	-
Unigene12012_All	450	31	141	14.6933	67.1006	2.19117	Up	2.83e-18	1.6e-16	K13068|1|1e-13|73.2|ath:AT3G21560|sinapate 1-glucosyltransferase [EC:2.4.1.120];K13691|3|8e-10|60.8|vvi:100249215|pathogen-inducible salicylic acid glucosyltransferase [EC:2.4.1.-]	-	GO:0016758//transferase activity, transferring hexosyl groups	-	gi|75288886|sp|Q66PF4.1|CGT_FRAAN/7.28497e-21/RecName: Full=Cinnamate beta-D-glucosyltransferase; AltName: Full=UDP-glucose:cinnamate glucosyltransferase; Short=FaGT2
Unigene26473_All	306	13	59	9.06135	41.2905	2.18801	Up	2.1e-08	5.55e-07	-	GO:0044464//cell part	-	-	gi|242071797|ref|XP_002451175.1|/9.64249e-10/hypothetical protein SORBIDRAFT_05g025380 [Sorghum bicolor]
CL3088	1463	149	673	21.7226	98.5124	2.1811	Up	6.47e-81	1.64e-78	-	-	-	-	-
Unigene1968_All	807	70	316	18.501	83.8559	2.18031	Up	7.34e-39	8.94e-37	-	-	-	-	gi|255587677|ref|XP_002534353.1|/8.34591e-41/conserved hypothetical protein [Ricinus communis]
Unigene771_All	425	10	45	5.01859	22.6748	2.17574	Up	1.16e-06	2.49e-05	-	-	-	-	-
Unigene4721_All	278	66	297	50.6372	228.787	2.17574	Up	1.58e-36	1.81e-34	-	-	-	-	-
Unigene36413_All	301	26	117	18.4237	83.2414	2.17574	Up	2.79e-15	1.34e-13	-	GO:0031090//organelle membrane	GO:0016301//kinase activity;GO:0000166//nucleotide binding	GO:0009987//cellular process	gi|297847114|ref|XP_002891438.1|/4.49431e-07/hypothetical protein ARALYDRAFT_891670 [Arabidopsis lyrata subsp. lyrata]
Unigene8794_All	863	16	72	3.95439	17.8666	2.17574	Up	6.44e-10	2.02e-08	K13496|1|3e-46|183|aly:ARALYDRAFT_902799|UDP-glucosyl transferase 73C [EC:2.4.1.-]	-	GO:0035251//UDP-glucosyltransferase activity	-	gi|225455734|ref|XP_002268089.1|/2.59282e-83/PREDICTED: UDP-glycosyltransferase 89B1-like [Vitis vinifera]
Unigene12796_All	342	8	36	4.98924	22.5422	2.17574	Up	1.45e-05	0.000260445	K14509|1|6e-39|156|gmx:100787425|ethylene receptor [EC:2.7.13.-]	GO:0031090//organelle membrane	GO:0004673//protein histidine kinase activity;GO:0004871//signal transducer activity;GO:0032559	GO:0006468//protein phosphorylation;GO:0000160//two-component signal transduction system (phosphorelay);GO:0006351//transcription, DNA-dependent	gi|163639429|gb|ABY28265.1|/8.0368e-41/ethylene receptor ETR2 [Actinidia deliciosa]
Unigene12124_All	1599	79	355	10.5378	47.5445	2.1737	Up	2.67e-43	3.61e-41	-	GO:0016020//membrane	-	-	gi|225438291|ref|XP_002269767.1|/0/PREDICTED: uncharacterized protein LOC100267920 isoform 2 [Vitis vinifera]
Unigene10297_All	283	139	624	104.761	472.191	2.17227	Up	8.88e-75	2.07e-72	-	-	-	-	gi|211909307|gb|ACJ12926.1|/5.01368e-35/WRKY transcription factor 1 [Artemisia annua]
Unigene43866_All	259	31	139	25.5289	114.93	2.17056	Up	7.68e-18	4.26e-16	-	-	-	-	gi|147855295|emb|CAN83887.1|/1.50853e-07/hypothetical protein VITISV_001638 [Vitis vinifera]
Unigene7627_All	273	13	58	10.1567	45.4973	2.16335	Up	3.47e-08	9.02e-07	-	-	-	-	-
Unigene36082_All	365	74	329	43.2424	193.029	2.1583	Up	6.68e-40	8.28e-38	-	-	-	-	gi|356575621|ref|XP_003555937.1|/1.92847e-34/PREDICTED: uncharacterized protein LOC100792170 [Glycine max]
Unigene32870_All	313	16	71	10.903	48.5774	2.15556	Up	1.06e-09	3.25e-08	-	-	-	-	-
Unigene13824_All	308	17	75	11.7725	52.1471	2.14717	Up	3.94e-10	1.27e-08	K01530|1|3e-16|81.3|sbi:SORBI_01g036200|phospholipid-translocating ATPase [EC:3.6.3.1];K14802|3|4e-14|74.3|osa:4324268|phospholipid-transporting ATPase [EC:3.6.3.1]	GO:0016020//membrane	GO:0043492//ATPase activity, coupled to movement of substances;GO:0005488//binding;GO:0022892;GO:0016820//hydrolase activity, acting on acid anhydrides, catalyzing transmembrane movement of substances	-	gi|297806481|ref|XP_002871124.1|/7.82491e-28/hypothetical protein ARALYDRAFT_908384 [Arabidopsis lyrata subsp. lyrata]
Unigene15472_All	721	10	44	2.95825	13.0688	2.14331	Up	1.92e-06	4.01e-05	-	-	-	-	gi|115441419|ref|NP_001044989.1|/1.29614e-23/Os01g0879800 [Oryza sativa Japonica Group]
Unigene42455_All	271	8	35	6.29639	27.6579	2.13509	Up	2.4e-05	0.000414107	-	-	GO:0016740//transferase activity	-	gi|359491461|ref|XP_002277015.2|/4.33081e-10/PREDICTED: uncharacterized protein LOC100261246 [Vitis vinifera]
Unigene8499_All	589	11	48	3.98335	17.452	2.13134	Up	7e-07	1.56e-05	K08770|1|8e-07|51.6|pop:POPTR_552893|ubiquitin C	-	GO:0016301//kinase activity	-	gi|224127939|ref|XP_002320201.1|/6.51469e-32/predicted protein [Populus trichocarpa]
Unigene12048_All	1638	39	170	5.07834	22.2257	2.1298	Up	5.02e-21	3.21e-19	K13832|1|0.0|738|pop:POPTR_742170|3-dehydroquinate dehydratase / shikimate dehydrogenase [EC:4.2.1.10 1.1.1.25]	GO:0009532//plastid stroma	GO:0016616//oxidoreductase activity, acting on the CH-OH group of donors, NAD or NADP as acceptor;GO:0000166//nucleotide binding;GO:0016836//hydro-lyase activity	GO:0032787//monocarboxylic acid metabolic process;GO:0008652//cellular amino acid biosynthetic process;GO:0003006//developmental process involved in reproduction	gi|224130894|ref|XP_002328402.1|/0/dehydroquinate dehydratase/ shikimate dehydrogenase [Populus trichocarpa]
CL5767	1495	644	2802	91.8788	401.372	2.12713	Up	0	0	-	-	-	-	-
Unigene26802_All	788	20	87	5.41346	23.6436	2.12683	Up	2.02e-11	7.22e-10	K01193|1|2e-97|353|pop:POPTR_561648|beta-fructofuranosidase [EC:3.2.1.26]	-	GO:0016798//hydrolase activity, acting on glycosyl bonds	GO:0008152//metabolic process	gi|11967654|emb|CAC19366.1|/1.01918e-128/fructan 1-exohydrolase I [Cichorium intybus]
CL4240	2388	282	1224	25.1875	109.766	2.12365	Up	6.85e-141	3.25e-138	-	-	-	-	-
Unigene36593_All	267	30	130	23.9652	104.268	2.12129	Up	2.43e-16	1.24e-14	K00423|1|1e-24|109|smo:SELMODRAFT_104957|L-ascorbate oxidase [EC:1.10.3.3]	-	GO:0046914//transition metal ion binding;GO:0016682//oxidoreductase activity, acting on diphenols and related substances as donors, oxygen as acceptor	GO:0008152//metabolic process	gi|350537917|ref|NP_001234829.1|/3.09519e-40/ascorbate oxidase precursor [Solanum lycopersicum]
Unigene35630_All	309	9	39	6.21233	27.0288	2.12129	Up	8.69e-06	0.000163058	K13418|1|4e-17|84.3|rcu:RCOM_0186340|somatic embryogenesis receptor kinase 1 [EC:2.7.10.1 2.7.11.1]	GO:0016020//membrane	GO:0016491//oxidoreductase activity;GO:0004672//protein kinase activity;GO:0000166//nucleotide binding	GO:0008152//metabolic process	gi|309754759|gb|ADO86982.1|/8.08869e-17/SERK3A [Nicotiana benthamiana]
Unigene13723_All	492	21	91	9.10385	39.6092	2.12129	Up	7.52e-12	2.79e-10	-	-	-	-	gi|296081345|emb|CBI17691.3|/1.85931e-32/unnamed protein product [Vitis vinifera]
Unigene4090_All	454	74	320	34.7654	150.943	2.11829	Up	5.57e-38	6.65e-36	-	-	-	-	gi|359472678|ref|XP_002279572.2|/2.82624e-15/PREDICTED: uncharacterized protein LOC100245576 [Vitis vinifera]
Unigene45792_All	656	28	121	9.10385	39.5004	2.11732	Up	2.83e-15	1.36e-13	K13447|1|2e-67|253|pop:POPTR_570393|respiratory burst oxidase [EC:1.6.3.- 1.11.1.-]	GO:0016021//integral to membrane	GO:0050664//oxidoreductase activity, acting on NADH or NADPH, oxygen as acceptor;GO:0016209//antioxidant activity;GO:0046914//transition metal ion binding;GO:0050662//coenzyme binding	GO:0010033//response to organic substance;GO:0006950//response to stress;GO:0008152//metabolic process;GO:0009913//epidermal cell differentiation	gi|224122270|ref|XP_002318793.1|/2.28475e-66/predicted protein [Populus trichocarpa]
Unigene27661_All	320	19	82	12.6641	54.8762	2.11544	Up	8.92e-11	3.04e-09	-	-	-	-	gi|255565723|ref|XP_002523851.1|/2.48868e-18/conserved hypothetical protein [Ricinus communis]
Unigene10061_All	435	96	414	47.0709	203.813	2.11433	Up	1.51e-48	2.31e-46	K04733|1|3e-58|221|pop:POPTR_878434|interleukin-1 receptor-associated kinase 4 [EC:2.7.11.1];K00924|2|2e-54|208|ath:AT1G14370|[EC:2.7.1.-];K05658|3|7e-52|200|vvi:100262734|ATP-binding cassette, subfamily B (MDR/TAP), member 1	GO:0016020//membrane;GO:0009536//plastid	GO:0004713//protein tyrosine kinase activity;GO:0032559	GO:0006464//cellular protein modification process	gi|296083955|emb|CBI24343.3|/8.69896e-64/unnamed protein product [Vitis vinifera]
Unigene4201_All	313	10	43	6.81438	29.4201	2.11015	Up	3.16e-06	6.41e-05	K13418|1|9e-06|46.6|rcu:RCOM_0186340|somatic embryogenesis receptor kinase 1 [EC:2.7.10.1 2.7.11.1]	-	GO:0004713//protein tyrosine kinase activity;GO:0000166//nucleotide binding	GO:0009987//cellular process	gi|255555127|ref|XP_002518601.1|/4.88453e-30/S-locus-specific glycoprotein S6 precursor, putative [Ricinus communis]
CL5827	315	21	90	14.2193	61.186	2.10535	Up	1.23e-11	4.47e-10	-	-	-	-	-
Unigene56473_All	215	11	47	10.9125	46.8144	2.10097	Up	1.15e-06	2.48e-05	-	-	-	GO:0051234//establishment of localization	gi|48374154|gb|AAT41870.1|/8.3094e-14/putative phosphoglyceride transfer family protein [Hevea brasiliensis]
Unigene37636_All	208	27	115	27.6867	118.401	2.09641	Up	2.02e-14	9.26e-13	-	GO:0044424//intracellular part	GO:0005319//lipid transporter activity;GO:0008289//lipid binding	GO:0006869//lipid transport	gi|255576457|ref|XP_002529120.1|/3.18701e-13/conserved hypothetical protein [Ricinus communis]
Unigene721_All	407	12	51	6.28865	26.8346	2.09327	Up	4.21e-07	9.63e-06	K13783|1|2e-52|201|rcu:RCOM_1500400|MFS transporter, OPA family, solute carrier family 37 (glycerol-3-phosphate transporter), member 1/2	GO:0043231//intracellular membrane-bounded organelle	-	GO:0071702	gi|255539773|ref|XP_002510951.1|/2.22646e-51/Glycerol-3-phosphate transporter, putative [Ricinus communis]
Unigene9293_All	530	33	140	13.2803	56.5682	2.0907	Up	3.4e-17	1.83e-15	K08509|1|6e-08|55.1|vvi:100246765|synaptosomal-associated protein, 29kDa	-	-	-	gi|312282529|dbj|BAJ34130.1|/1.361e-08/unnamed protein product [Thellungiella halophila]
CL5710	1396	67	284	10.2367	43.5665	2.08947	Up	2.52e-33	2.56e-31	-	-	-	-	-
Unigene21808_All	303	21	89	14.7825	62.9024	2.08923	Up	2.01e-11	7.19e-10	K05391|1|3e-34|141|mtr:MTR_3g091080|cyclic nucleotide gated channel, other eukaryote	GO:0031224//intrinsic to membrane	GO:0005249//voltage-gated potassium channel activity;GO:0005515//protein binding;GO:0005217//intracellular ligand-gated ion channel activity;GO:0000166//nucleotide binding	GO:0070838//divalent metal ion transport	gi|357463865|ref|XP_003602214.1|/3.65108e-33/Cyclic nucleotide-gated ion channel [Medicago truncatula]
Unigene9969_All	557	43	182	16.4658	69.9739	2.08734	Up	7.07e-22	4.69e-20	-	-	-	-	gi|358344028|ref|XP_003636096.1|/8.41367e-07/hypothetical protein MTR_027s0011 [Medicago truncatula]
Unigene11069_All	681	18	76	5.63763	23.8994	2.08381	Up	6.43e-10	2.02e-08	K15014|1|2e-97|352|pop:POPTR_817747|solute carrier family 29 (equilibrative nucleoside transporter), member 1/2/3	GO:0016020//membrane	GO:0015932//nucleobase-containing compound transmembrane transporter activity	GO:0015858//nucleoside transport	gi|224076725|ref|XP_002304987.1|/2.28993e-96/equilibrative nucleoside transporter [Populus trichocarpa]
CL7528	1095	124	522	24.1534	102.088	2.07952	Up	1.57e-59	3e-57	-	-	-	-	-
Unigene37869_All	340	249	1048	156.204	660.089	2.07923	Up	1.03e-117	3.96e-115	-	-	-	-	gi|211909307|gb|ACJ12926.1|/1.36769e-48/WRKY transcription factor 1 [Artemisia annua]
Unigene22350_All	291	10	42	7.32956	30.9084	2.0762	Up	5.19e-06	0.000101744	K00279|1|2e-38|155|vvi:100267760|cytokinin dehydrogenase [EC:1.5.99.12]	-	GO:0016645//oxidoreductase activity, acting on the CH-NH group of donors;GO:0050662//coenzyme binding	GO:0009690//cytokinin metabolic process	gi|302142560|emb|CBI19763.3|/2.38051e-37/unnamed protein product [Vitis vinifera]
Unigene19871_All	1088	342	1434	67.0452	282.254	2.07379	Up	7.69e-160	4.06e-157	K08150|1|6e-44|176|vvi:100268023|MFS transporter, SP family, solute carrier family 2 (myo-inositol transporter), member 13	GO:0031224//intrinsic to membrane	GO:0016628//oxidoreductase activity, acting on the CH-CH group of donors, NAD or NADP as acceptor;GO:0005356	GO:0008152//metabolic process;GO:0071702	gi|356541627|ref|XP_003539275.1|/2.6591e-166/PREDICTED: sugar transport protein 13-like [Glycine max]
Unigene34480_All	267	42	176	33.5513	141.163	2.07292	Up	4.97e-21	3.19e-19	-	-	-	-	-
Unigene3633_All	771	16	67	4.42625	18.6097	2.0719	Up	7.68e-09	2.15e-07	-	-	-	-	gi|224096812|ref|XP_002310746.1|/9.96396e-57/nbs-lrr resistance protein [Populus trichocarpa]
CL11338	459	16	67	7.43495	31.2595	2.0719	Up	7.68e-09	2.15e-07	-	-	-	-	-
Unigene11880_All	607	93	389	32.6787	137.24	2.07028	Up	1.53e-44	2.14e-42	K01193|1|3e-85|312|pop:POPTR_819410|beta-fructofuranosidase [EC:3.2.1.26]	GO:0030312//external encapsulating structure	GO:0004558//alpha-glucosidase activity	GO:0044238//primary metabolic process	gi|2500928|sp|Q39692.1|INV2_DAUCA/4.93545e-94/RecName: Full=Beta-fructofuranosidase, insoluble isoenzyme 2; AltName: Full=Cell wall beta-fructosidase 2; AltName: Full=Invertase 2; AltName: Full=Sucrose hydrolase 2; Flags: Precursor
CL5620	1003	115	481	24.455	102.698	2.07021	Up	1.11e-54	1.96e-52	-	-	-	-	-
Unigene9076_All	1617	11	46	1.45095	6.09211	2.06994	Up	1.89e-06	3.95e-05	-	-	GO:0008081//phosphoric diester hydrolase activity	GO:0019400	gi|224053531|ref|XP_002297859.1|/5.63073e-116/predicted protein [Populus trichocarpa]
Unigene25470_All	293	23	96	16.7429	70.1655	2.06721	Up	4.53e-12	1.72e-10	-	GO:0031224//intrinsic to membrane	GO:0017111//nucleoside-triphosphatase activity;GO:0016628//oxidoreductase activity, acting on the CH-CH group of donors, NAD or NADP as acceptor;GO:0015405;GO:0032559	GO:0006810//transport;GO:0009207	gi|224120568|ref|XP_002318362.1|/1.54658e-28/multidrug resistance protein ABC transporter family [Populus trichocarpa]
Unigene26633_All	515	18	75	7.4548	31.187	2.0647	Up	1.05e-09	3.21e-08	-	-	GO:0005488//binding	-	gi|225455551|ref|XP_002268183.1|/4.09237e-60/PREDICTED: uncharacterized protein LOC100266895 [Vitis vinifera]
Unigene17694_All	570	27	112	10.1032	42.0788	2.05828	Up	8.71e-14	3.81e-12	-	-	-	GO:0009628//response to abiotic stimulus	gi|147856870|emb|CAN79170.1|/1.01139e-26/hypothetical protein VITISV_012166 [Vitis vinifera]
Unigene14556_All	448	91	377	43.3246	180.212	2.05644	Up	7.38e-43	9.81e-41	-	-	-	-	gi|224065244|ref|XP_002301735.1|/1.691e-14/predicted protein [Populus trichocarpa]
Unigene50655_All	252	14	58	11.8495	49.2887	2.05644	Up	9.25e-08	2.3e-06	-	GO:0016020//membrane	GO:0016887//ATPase activity;GO:0000166//nucleotide binding	-	gi|255572799|ref|XP_002527332.1|/2.25831e-19/ATP-binding cassette transporter, putative [Ricinus communis]
Unigene21274_All	838	52	215	13.2352	54.9433	2.05356	Up	4.51e-25	3.34e-23	-	GO:0016021//integral to membrane	GO:0016628//oxidoreductase activity, acting on the CH-CH group of donors, NAD or NADP as acceptor;GO:0016787//hydrolase activity	GO:0019637//organophosphate metabolic process	gi|358248084|ref|NP_001239809.1|/1.75579e-105/uncharacterized protein LOC100784929 [Glycine max]
Unigene28024_All	601	33	136	11.7114	48.4601	2.04888	Up	2.36e-16	1.21e-14	-	-	-	-	-
Unigene21432_All	1908	43	177	4.80685	19.8662	2.04715	Up	7.94e-21	5.03e-19	K14638|1|6e-104|213|smo:SELMODRAFT_135522|solute carrier family 15 (peptide/histidine transporter), member 3/4	GO:0044464//cell part	-	GO:0015833//peptide transport	gi|359491749|ref|XP_002270558.2|/0/PREDICTED: probable peptide/nitrate transporter At5g62680-like [Vitis vinifera]
Unigene9592_All	616	53	218	18.3513	75.7872	2.04607	Up	2.74e-25	2.05e-23	-	-	GO:0016703	GO:0009608//response to symbiont;GO:0008152//metabolic process;GO:0010038//response to metal ion	gi|357460979|ref|XP_003600771.1|/6.45518e-81/2-nitropropane dioxygenase-like protein [Medicago truncatula]
Unigene4592_All	244	10	41	8.7414	35.9844	2.04143	Up	8.49e-06	0.000159631	-	-	-	-	-
Unigene18390_All	590	10	41	3.61509	14.8817	2.04143	Up	8.49e-06	0.000159685	-	-	-	-	gi|4582429|gb|AAD24815.1|/8.10326e-14/hypothetical protein [Arabidopsis thaliana]
Unigene16936_All	749	10	41	2.84767	11.7225	2.04143	Up	8.49e-06	0.000159577	-	-	-	-	gi|147772904|emb|CAN75715.1|/6.94729e-07/hypothetical protein VITISV_034017 [Vitis vinifera]
Unigene3363_All	758	32	131	9.00433	37.0103	2.03923	Up	1.02e-15	5.06e-14	K01859|1|4e-43|172|vvi:100233078|chalcone isomerase [EC:5.5.1.6]	-	GO:0016853//isomerase activity	-	gi|75156641|sp|Q8LKP9.1|CFI_SAUME/1.70669e-53/RecName: Full=Chalcone--flavonone isomerase; Short=Chalcone isomerase
Unigene12440_All	744	22	90	6.30697	25.9054	2.03823	Up	3.21e-11	1.13e-09	-	GO:0043231//intracellular membrane-bounded organelle	-	-	gi|255568301|ref|XP_002525125.1|/5.67045e-78/conserved hypothetical protein [Ricinus communis]
Unigene38505_All	226	189	773	178.371	732.472	2.03789	Up	4.19e-85	1.16e-82	-	-	-	-	-
Unigene18894_All	442	24	98	11.5814	47.4814	2.03556	Up	4.44e-12	1.69e-10	K01530|1|4e-63|237|ath:AT1G68710|phospholipid-translocating ATPase [EC:3.6.3.1]	GO:0031224//intrinsic to membrane;GO:0009526//plastid envelope	GO:0042625//ATPase activity, coupled to transmembrane movement of ions;GO:0046872//metal ion binding;GO:0005548//phospholipid transporter activity;GO:0005515//protein binding;GO:0032559	GO:0009206;GO:0006869//lipid transport	gi|356499998|ref|XP_003518822.1|/4.40587e-63/PREDICTED: putative phospholipid-transporting ATPase 9-like [Glycine max]
Unigene12178_All	1924	136	555	15.0766	61.7743	2.03469	Up	1.79e-61	3.57e-59	-	-	GO:0016787//hydrolase activity	-	gi|255548495|ref|XP_002515304.1|/0/triacylglycerol lipase, putative [Ricinus communis]
Unigene35775_All	279	25	102	19.112	78.2917	2.03438	Up	1.65e-12	6.56e-11	-	-	GO:0048029//monosaccharide binding	GO:0000746//conjugation	gi|321172834|gb|ADW77219.1|/2.60412e-15/lectin [Musa acuminata AAA Group]
Unigene22014_All	411	13	53	6.7464	27.6156	2.03329	Up	4.11e-07	9.42e-06	-	GO:0043231//intracellular membrane-bounded organelle	-	-	gi|225446561|ref|XP_002279857.1|/7.87052e-57/PREDICTED: uncharacterized protein LOC100255693 [Vitis vinifera]
Unigene5894_All	480	14	57	6.22096	25.4304	2.03135	Up	1.5e-07	3.64e-06	K10999|1|1e-18|90.1|gmx:100789617|cellulose synthase A [EC:2.4.1.12]	-	GO:0016740//transferase activity	-	gi|359473940|ref|XP_002264604.2|/3.64559e-38/PREDICTED: cellulose synthase-like protein G3-like, partial [Vitis vinifera]
Unigene23213_All	1423	323	1314	48.4137	197.747	2.03017	Up	1.11e-142	5.41e-140	K00942|1|1e-145|514|vvi:100241746|guanylate kinase [EC:2.7.4.8]	-	GO:0016776//phosphotransferase activity, phosphate group as acceptor	GO:0009117//nucleotide metabolic process;GO:0006796//phosphate-containing compound metabolic process	gi|297739682|emb|CBI29864.3|/1.4235e-144/unnamed protein product [Vitis vinifera]
Unigene45748_All	279	32	130	24.4634	99.7836	2.02818	Up	1.65e-15	8.09e-14	-	-	GO:0016740//transferase activity	-	gi|334184861|ref|NP_001189728.1|/7.3048e-26/Glycosyltransferase family 61 protein [Arabidopsis thaliana]
Unigene11385_All	563	16	65	6.06153	24.7244	2.02818	Up	2.03e-08	5.41e-07	-	-	-	-	-
Unigene17934_All	547	18	73	7.01869	28.5796	2.02571	Up	2.77e-09	8.1e-08	-	-	-	-	gi|255542702|ref|XP_002512414.1|/3.72971e-12/conserved hypothetical protein [Ricinus communis]
Unigene33966_All	293	23	93	16.7429	67.9728	2.02141	Up	1.93e-11	6.91e-10	K14802|1|2e-37|151|osa:4324268|phospholipid-transporting ATPase [EC:3.6.3.1];K01530|2|1e-28|122|sbi:SORBI_01g036200|phospholipid-translocating ATPase [EC:3.6.3.1]	GO:0031224//intrinsic to membrane	GO:0042625//ATPase activity, coupled to transmembrane movement of ions;GO:0046872//metal ion binding;GO:0005548//phospholipid transporter activity;GO:0032559	GO:0009206;GO:0006869//lipid transport	gi|224110076|ref|XP_002315406.1|/4.95216e-43/aminophospholipid ATPase [Populus trichocarpa]
CL13226	467	65	262	29.6871	120.145	2.01687	Up	1.49e-29	1.3e-27	-	-	-	-	-
Unigene32071_All	317	43	173	28.9321	116.871	2.01417	Up	5.39e-20	3.29e-18	K10529|1|4e-45|177|rcu:RCOM_0851850|alpha-dioxygenase [EC:1.-.-.-]	-	GO:0050664//oxidoreductase activity, acting on NADH or NADPH, oxygen as acceptor;GO:0016209//antioxidant activity;GO:0005506//iron ion binding;GO:0016702//oxidoreductase activity, acting on single donors with incorporation of molecular oxygen, incorporation of two atoms of oxygen	GO:0009062//fatty acid catabolic process;GO:0009607//response to biotic stimulus;GO:0010033//response to organic substance;GO:0006950//response to stress	gi|12539609|gb|AAG59584.1|AF229926_1/7.44963e-47/pathogen-inducible alpha-dioxygenase [Nicotiana attenuata]
Unigene1430_All	217	684	2745	672.306	2708.96	2.01055	Up	3.36e-292	3.72e-289	-	-	-	-	-
Unigene37992_All	503	96	385	40.7075	163.913	2.00956	Up	1.73e-42	2.29e-40	K04733|1|7e-38|154|pop:POPTR_878434|interleukin-1 receptor-associated kinase 4 [EC:2.7.11.1];K00924|2|2e-34|143|osa:4337593|[EC:2.7.1.-];K05658|4|6e-33|137|vvi:100262734|ATP-binding cassette, subfamily B (MDR/TAP), member 1	GO:0043231//intracellular membrane-bounded organelle	GO:0004672//protein kinase activity;GO:0032559	GO:0006464//cellular protein modification process	gi|296083955|emb|CBI24343.3|/1.69855e-39/unnamed protein product [Vitis vinifera]
Unigene25721_All	270	139	557	109.805	441.785	2.0084	Up	1.12e-60	2.18e-58	-	-	-	-	-
CL12322	765	53	212	14.777	59.3464	2.00581	Up	4.81e-24	3.42e-22	-	-	-	-	-
Unigene9617_All	624	27	108	9.2289	37.0646	2.00581	Up	5.97e-13	2.46e-11	K04125|1|1e-61|233|pop:POPTR_822902|gibberellin 2-oxidase [EC:1.14.11.13]	-	GO:0016706//oxidoreductase activity, acting on paired donors, with incorporation or reduction of molecular oxygen, 2-oxoglutarate as one donor, and incorporation of one atom each of oxygen into both donors	GO:0008152//metabolic process	gi|213032421|emb|CAS03784.1|/1.76139e-73/gibberellin 2-oxidase1 [Helianthus annuus]
CL2850	1655	17	68	2.1909	8.79895	2.00581	Up	1.21e-08	3.32e-07	-	-	-	-	-
CL14148	1021	24	96	5.01368	20.1356	2.00581	Up	1.16e-11	4.23e-10	-	-	-	-	-
Unigene16767_All	348	13	52	7.96774	31.9996	2.00581	Up	6.67e-07	1.49e-05	-	-	-	-	gi|225435068|ref|XP_002281433.1|/1.01418e-19/PREDICTED: uncharacterized protein LOC100245073 [Vitis vinifera]
Unigene51926_All	218	10	40	9.78395	39.2937	2.00581	Up	1.38e-05	0.000249832	-	-	GO:0030246//carbohydrate binding;GO:0004672//protein kinase activity;GO:0032559	GO:0006464//cellular protein modification process;GO:0008037//cell recognition	gi|359493740|ref|XP_002280379.2|/3.59315e-17/PREDICTED: uncharacterized protein LOC100262430 [Vitis vinifera]
Unigene17762_All	286	11	44	8.20347	32.9463	2.00581	Up	5.02e-06	9.87e-05	-	GO:0016020//membrane	-	-	gi|222636388|gb|EEE66520.1|/1.98073e-15/hypothetical protein OsJ_22995 [Oryza sativa Japonica Group]
Unigene1717_All	274	23	92	17.9039	71.9047	2.00581	Up	3.12e-11	1.1e-09	K08269|1|4e-12|67.8|mtr:MTR_3g095620|unc51-like kinase [EC:2.7.11.1];K13414|2|1e-11|66.2|vvi:100264291|mitogen-activated protein kinase kinase kinase 1, plant [EC:2.7.11.25]	-	GO:0004674//protein serine/threonine kinase activity;GO:0000166//nucleotide binding	-	gi|224081665|ref|XP_002306472.1|/8.38538e-22/predicted protein [Populus trichocarpa]
Unigene13115_All	509	158	631	66.2079	265.48	2.00353	Up	2.69e-68	5.9e-66	-	-	-	-	-
CL6314	1697	136	542	17.0934	68.3971	2.0005	Up	8.58e-59	1.62e-56	-	-	-	-	-
Unigene2985_All	473	59	235	26.6049	106.396	1.99968	Up	2.18e-26	1.71e-24	K10256|1|1e-28|123|mtr:MTR_7g093200|omega-6 fatty acid desaturase (delta-12 desaturase) [EC:1.14.19.-]	-	-	-	gi|6063030|gb|AAF03100.1|AF162199_1/1.15815e-41/oleate 12-hydroxylase [Lactuca sativa]
Unigene26999_All	1151	46	183	8.52419	34.0483	1.99795	Up	7.36e-21	4.67e-19	K09561|1|3e-06|51.2|pop:POPTR_830590|STIP1 homology and U-box containing protein 1 [EC:6.3.2.19]	-	GO:0033612//receptor serine/threonine kinase binding;GO:0019787//small conjugating protein ligase activity	GO:0009743//response to carbohydrate stimulus;GO:0032446//protein modification by small protein conjugation	gi|13539578|emb|CAC35703.1|/7.81453e-79/photoperiod responsive protein [Solanum tuberosum subsp. andigenum]
Unigene50618_All	345	36	143	22.2564	88.764	1.99576	Up	1.35e-16	6.97e-15	-	-	GO:0005488//binding	-	gi|356536294|ref|XP_003536674.1|/2.66599e-36/PREDICTED: uncharacterized protein LOC100810724 [Glycine max]
Unigene2186_All	1834	67	266	7.79195	31.0601	1.995	Up	1.4e-29	1.23e-27	-	-	-	-	gi|359480795|ref|XP_002278328.2|/1.15914e-96/PREDICTED: filament-like plant protein 7-like [Vitis vinifera]
Unigene2437_All	419	31	123	15.7804	62.8653	1.99413	Up	1.86e-14	8.53e-13	-	-	-	-	-
Unigene17439_All	402	96	380	50.935	202.431	1.9907	Up	1.84e-41	2.39e-39	-	-	GO:0003824//catalytic activity	GO:0009267//cellular response to starvation	gi|225448408|ref|XP_002273406.1|/4.5729e-12/PREDICTED: uncharacterized protein LOC100257064 isoform 1 [Vitis vinifera]
Unigene29928_All	347	31	122	19.0547	75.2923	1.98235	Up	2.98e-14	1.35e-12	K00224|1|1e-26|115|aly:ARALYDRAFT_476671|[EC:1.3.1.-];K13081|5|3e-12|68.2|vvi:100233112|leucoanthocyanidin reductase [EC:1.17.1.3]	-	-	-	gi|356496731|ref|XP_003517219.1|/8.27734e-30/PREDICTED: isoflavone reductase homolog A622-like [Glycine max]
Unigene4574_All	260	43	169	35.2749	139.198	1.98043	Up	3.6e-19	2.13e-17	K05933|1|3e-26|114|gmx:100784459|aminocyclopropanecarboxylate oxidase [EC:1.14.17.4]	-	GO:0005488//binding;GO:0016491//oxidoreductase activity	GO:0008152//metabolic process	gi|161376520|gb|ABX71522.1|/1.54524e-28/1-aminocyclopropane-1-carboxylic acid oxidase [Helianthus annuus]
Unigene7965_All	983	36	141	7.81124	30.7175	1.97544	Up	3.49e-16	1.77e-14	K13420|1|5e-44|176|osa:4337016|LRR receptor-like serine/threonine-protein kinase FLS2 [EC:2.7.11.1]	-	GO:0016740//transferase activity	-	gi|225438015|ref|XP_002270968.1|/6.58138e-89/PREDICTED: probable LRR receptor-like serine/threonine-protein kinase At4g08850-like [Vitis vinifera]
Unigene21499_All	1058	12	47	2.41917	9.51332	1.97544	Up	2.96e-06	6.04e-05	K05666|1|2e-11|68.2|olu:OSTLU_35503|ATP-binding cassette, subfamily C (CFTR/MRP), member 2	-	GO:0017111//nucleoside-triphosphatase activity	-	gi|359482526|ref|XP_002276212.2|/9.05696e-79/PREDICTED: ABC transporter C family member 8-like [Vitis vinifera]
Unigene26682_All	548	12	47	4.67059	18.367	1.97544	Up	2.96e-06	6.04e-05	-	-	-	-	gi|225448138|ref|XP_002263444.1|/2.11295e-15/PREDICTED: uncharacterized protein LOC100266411 [Vitis vinifera]
Unigene19441_All	264	56	219	45.2434	177.648	1.97324	Up	2.71e-24	1.96e-22	-	-	-	-	-
Unigene26434_All	512	11	43	4.58241	17.9853	1.97264	Up	8.13e-06	0.000153317	K09286|1|3e-23|105|vvi:100246641|EREBP-like factor	GO:0043231//intracellular membrane-bounded organelle	GO:0005488//binding	GO:0048827//phyllome development;GO:0006606//protein import into nucleus;GO:0009793//embryo development ending in seed dormancy	gi|297799188|ref|XP_002867478.1|/1.1406e-30/hypothetical protein ARALYDRAFT_913731 [Arabidopsis lyrata subsp. lyrata]
Unigene35666_All	250	128	499	109.205	427.445	1.96871	Up	3.65e-53	6.15e-51	-	-	-	-	-
Unigene37299_All	271	9	35	7.08344	27.6579	1.96517	Up	6.22e-05	0.000991087	-	GO:0031410//cytoplasmic vesicle	-	-	gi|296081345|emb|CBI17691.3|/5.83176e-31/unnamed protein product [Vitis vinifera]
Unigene45901_All	883	100	388	24.1552	94.1003	1.96187	Up	1.6e-41	2.07e-39	K05894|1|1e-74|278|gmx:100803381|12-oxophytodienoic acid reductase [EC:1.3.1.42]	-	GO:0016628//oxidoreductase activity, acting on the CH-CH group of donors, NAD or NADP as acceptor;GO:0000166//nucleotide binding	GO:0009694//jasmonic acid metabolic process	gi|356497438|ref|XP_003517567.1|/1.1382e-73/PREDICTED: 12-oxophytodienoate reductase 2-like [Glycine max]
Unigene26548_All	435	31	120	15.2	59.0761	1.9585	Up	7.67e-14	3.37e-12	K09875|1|1e-24|110|ath:AT3G56950|aquaporin SIP	GO:0031224//intrinsic to membrane;GO:0043231//intracellular membrane-bounded organelle	-	GO:0051234//establishment of localization	gi|224137540|ref|XP_002322583.1|/2.23794e-27/aquaporin, MIP family, SIP subfamily [Populus trichocarpa]
Unigene35823_All	364	29	112	16.9929	65.8926	1.95518	Up	5.52e-13	2.28e-11	-	GO:0031410//cytoplasmic vesicle	-	GO:0009628//response to abiotic stimulus	gi|388491254|gb|AFK33693.1|/4.15155e-37/unknown [Lotus japonicus]
Unigene23694_All	625	86	332	29.3487	113.757	1.95459	Up	1.35e-35	1.51e-33	-	-	-	-	gi|255546143|ref|XP_002514131.1|/1.0471e-25/conserved hypothetical protein [Ricinus communis]
Unigene37669_All	216	255	983	251.801	974.585	1.9525	Up	6.36e-102	2.07e-99	K13426|1|4e-07|51.2|rcu:RCOM_1689100|WRKY transcription factor 29	-	-	GO:0006351//transcription, DNA-dependent	gi|211909307|gb|ACJ12926.1|/1.07437e-37/WRKY transcription factor 1 [Artemisia annua]
Unigene13361_All	256	39	150	32.4934	125.479	1.94923	Up	7.49e-17	3.94e-15	K10775|1|4e-32|134|gmx:100811101|phenylalanine ammonia-lyase [EC:4.3.1.24]	GO:0044424//intracellular part	GO:0016840	GO:0006558//L-phenylalanine metabolic process	gi|356572452|ref|XP_003554382.1|/5.69268e-31/PREDICTED: phenylalanine ammonia-lyase 1-like isoform 1 [Glycine max]
Unigene56819_All	213	49	188	49.0667	189.016	1.94569	Up	1.05e-20	6.62e-19	-	-	-	-	gi|225440067|ref|XP_002282335.1|/2.87143e-06/PREDICTED: uncharacterized protein LOC100244817 [Vitis vinifera]
Unigene9200_All	1617	109	418	14.3776	55.3587	1.94499	Up	4.08e-44	5.64e-42	K11446|1|5e-26|117|pop:POPTR_413516|histone demethylase JARID1 [EC:1.14.11.-]	-	-	GO:0009743//response to carbohydrate stimulus	gi|225427118|ref|XP_002276932.1|/1.02854e-109/PREDICTED: uncharacterized protein LOC100266131 [Vitis vinifera]
Unigene10028_All	625	18	69	6.14276	23.6423	1.94441	Up	1.87e-08	4.99e-07	K07019|1|2e-59|213|bdi:100829888|	-	-	-	gi|357126079|ref|XP_003564716.1|/1.96318e-58/PREDICTED: embryogenesis-associated protein EMB8-like [Brachypodium distachyon]
CL9385	436	17	65	8.31636	31.9262	1.94072	Up	5.07e-08	1.3e-06	-	-	-	-	-
Unigene24534_All	1268	22	84	3.70062	14.1867	1.9387	Up	5.61e-10	1.77e-08	K10712|1|7e-82|302|rcu:RCOM_0855090|cysteamine dioxygenase [EC:1.13.11.19]	-	-	GO:0045333//cellular respiration	gi|257831437|gb|ACV71019.1|/1.42209e-84/UPA19 [Capsicum annuum]
Unigene51376_All	202	60	229	63.3535	242.775	1.93812	Up	8.97e-25	6.59e-23	-	-	-	-	-
Unigene6380_All	1598	435	1659	58.0608	222.326	1.93704	Up	6.19e-169	3.43e-166	K10775|1|0.0|798|vvi:100241377|phenylalanine ammonia-lyase [EC:4.3.1.24]	GO:0044424//intracellular part	GO:0016840	GO:0006558//L-phenylalanine metabolic process	gi|306922308|dbj|BAJ17655.1|/0/phenylalanine ammonia lyase [Gynura bicolor]
Unigene14877_All	467	16	61	7.30759	27.9726	1.93655	Up	1.38e-07	3.36e-06	-	GO:0043231//intracellular membrane-bounded organelle	-	-	gi|297830838|ref|XP_002883301.1|/1.14668e-30/predicted protein [Arabidopsis lyrata subsp. lyrata]
CL6258	869	58	221	14.2357	54.4619	1.93573	Up	6.34e-24	4.5e-22	-	-	-	-	-
Unigene25235_All	215	68	259	67.4592	257.977	1.93516	Up	9.16e-28	7.55e-26	-	-	-	-	-
CL6432	347	10	38	6.14669	23.4517	1.93181	Up	3.62e-05	0.000601959	-	-	-	-	-
Unigene27371_All	541	66	250	26.0206	98.9607	1.9272	Up	1.03e-26	8.16e-25	-	-	-	-	gi|23307803|gb|AAN17830.1|/5.22249e-11/Myb-like protein P [Saussurea medusa]
CL5846	1837	436	1651	50.623	192.468	1.92675	Up	6e-167	3.29e-164	-	-	-	-	-
Unigene12367_All	1348	14	53	2.21518	8.41988	1.92638	Up	1.02e-06	2.21e-05	K13267|1|8e-92|335|gmx:100814284|cytochrome P450, family 71, subfamily D, polypeptide 9 (flavonoid 6-hydroxylase) [EC:1.14.13.-];K16085|2|5e-88|323|osa:4335091|cytochrome P450, family 99, subfamily A, polypeptide 3 (9beta-pimara-7,15-diene oxidase) [EC:1.14.13.144];K00517|3|2e-78|291|ath:AT5G25180|[EC:1.14.-.-]	-	GO:0016491//oxidoreductase activity;GO:0005506//iron ion binding	GO:0008152//metabolic process	gi|110084251|gb|ABG49366.1|/0/P450 monooxygenase [Artemisia annua]
Unigene14278_All	1174	149	564	27.07	102.88	1.92619	Up	3.36e-58	6.2e-56	-	-	GO:0016758//transferase activity, transferring hexosyl groups	GO:0006665//sphingolipid metabolic process	gi|356496124|ref|XP_003516920.1|/1.70405e-129/PREDICTED: uncharacterized protein LOC100814250 [Glycine max]
Unigene50637_All	216	45	170	44.4354	168.545	1.92335	Up	1.34e-18	7.7e-17	-	-	-	-	-
Unigene13390_All	225	13	49	12.3234	46.6373	1.92008	Up	2.8e-06	5.73e-05	-	-	-	-	gi|224142191|ref|XP_002324442.1|/7.15562e-26/predicted protein [Populus trichocarpa]
Unigene13587_All	363	26	98	15.277	57.8148	1.92008	Up	2.72e-11	9.64e-10	-	-	-	-	-
Unigene49295_All	239	17	64	15.1713	57.3459	1.91835	Up	8.12e-08	2.03e-06	-	-	-	-	-
Unigene52856_All	526	12	45	4.86594	18.3209	1.9127	Up	7.67e-06	0.0001455	-	-	-	-	-
Unigene18641_All	230	16	60	14.8376	55.8655	1.9127	Up	2.2e-07	5.22e-06	K13448|1|2e-30|128|rcu:RCOM_1464230|calcium-binding protein CML	-	GO:0046872//metal ion binding;GO:0016628//oxidoreductase activity, acting on the CH-CH group of donors, NAD or NADP as acceptor	GO:0008152//metabolic process	gi|255546925|ref|XP_002514520.1|/2.46144e-29/Calmodulin, putative [Ricinus communis]
Unigene19336_All	225	99	371	93.8477	353.111	1.91173	Up	1.76e-38	2.12e-36	-	-	-	-	gi|351722150|ref|NP_001236722.1|/5.6961e-07/uncharacterized protein LOC100527230 [Glycine max]
Unigene32329_All	274	96	359	74.7294	280.585	1.90869	Up	3.27e-37	3.84e-35	-	-	GO:0005488//binding	GO:0006952//defense response;GO:0051707//response to other organism;GO:0050789//regulation of biological process	gi|297842781|ref|XP_002889272.1|/2.61879e-07/WRKY DNA-binding protein 40 [Arabidopsis lyrata subsp. lyrata]
Unigene39891_All	530	41	153	16.4998	61.8209	1.90565	Up	1.08e-16	5.59e-15	-	-	-	-	gi|359486994|ref|XP_003633503.1|/1.04208e-08/PREDICTED: LOW QUALITY PROTEIN: bifunctional dihydroflavonol 4-reductase/flavanone 4-reductase-like [Vitis vinifera]
CL6919	1271	11	41	1.84594	6.90809	1.90393	Up	2.11e-05	0.000368238	-	-	-	-	-
Unigene15475_All	1363	33	123	5.16403	19.3254	1.90393	Up	1.1e-13	4.77e-12	-	GO:0031090//organelle membrane;GO:0043231//intracellular membrane-bounded organelle	-	-	gi|255540211|ref|XP_002511170.1|/1.93815e-151/conserved hypothetical protein [Ricinus communis]
Unigene35383_All	248	11	41	9.46045	35.404	1.90393	Up	2.11e-05	0.00036847	-	GO:0044444//cytoplasmic part;GO:0043229//intracellular organelle	-	-	gi|326494754|dbj|BAJ94496.1|/7.30504e-10/predicted protein [Hordeum vulgare subsp. vulgare]
Unigene38219_All	248	11	41	9.46045	35.404	1.90393	Up	2.11e-05	0.000368354	K00517|1|8e-15|76.6|ath:AT3G52970|[EC:1.14.-.-];K16084|3|3e-08|55.1|osa:4329723|cytochrome P450, family 76, subfamily M, polypeptide 7 (ent-cassa-12,15-diene 11-hydroxylase) [EC:1.14.13.145];K13083|4|3e-06|48.1|gmx:547705|cytochrome P450, family 75, subfamily A (flavonoid 3',5'-hydroxylase) [EC:1.14.13.88]	-	GO:0016712//oxidoreductase activity, acting on paired donors, with incorporation or reduction of molecular oxygen, reduced flavin or flavoprotein as one donor, and incorporation of one atom of oxygen;GO:0005506//iron ion binding	GO:0008152//metabolic process	gi|403399733|sp|D1MI46.1|C76BA_SWEMU/4.11929e-29/RecName: Full=Geraniol 8-hydroxylase; AltName: Full=Cytochrome P450 76B10; AltName: Full=Geraniol 10-hydroxylase; Short=SmG10H
Unigene55763_All	259	18	67	14.8233	55.3981	1.90197	Up	4.78e-08	1.23e-06	-	GO:0016020//membrane	GO:0005488//binding;GO:0004672//protein kinase activity	GO:0043170	gi|356518583|ref|XP_003527958.1|/6.73394e-16/PREDICTED: wall-associated receptor kinase 2-like [Glycine max]
CL2102	423	25	93	12.6058	47.0828	1.90111	Up	1.17e-10	3.93e-09	-	-	-	-	-
Unigene5570_All	567	14	52	5.26642	19.6399	1.8989	Up	1.64e-06	3.46e-05	-	-	GO:0016491//oxidoreductase activity	-	gi|18652398|gb|AAL77102.1|AF472608_1/1.35118e-63/carbohydrate oxidase [Lactuca sativa]
Unigene52017_All	397	28	104	15.0431	56.1	1.8989	Up	9.57e-12	3.52e-10	K00924|1|7e-26|113|aly:ARALYDRAFT_313416|[EC:2.7.1.-];K04733|2|1e-25|112|smo:SELMODRAFT_230241|interleukin-1 receptor-associated kinase 4 [EC:2.7.11.1]	-	GO:0004672//protein kinase activity;GO:0016628//oxidoreductase activity, acting on the CH-CH group of donors, NAD or NADP as acceptor;GO:0032559	GO:0006464//cellular protein modification process	gi|42741727|gb|AAS45124.1|/2.03193e-60/WAK-like kinase [Solanum lycopersicum]
Unigene20543_All	354	121	449	72.9043	271.621	1.89752	Up	8.84e-46	1.27e-43	-	-	-	-	gi|302399051|gb|ADL36820.1|/9.44698e-10/SCL domain class transcription factor [Malus x domestica]
CL5958	609	10	37	3.5023	13.0108	1.89334	Up	5.82e-05	0.000934255	-	-	-	-	-
Unigene16113_All	666	13	48	4.16332	15.4343	1.89033	Up	4.47e-06	8.86e-05	K09422|1|2e-31|134|vvi:100245492|myb proto-oncogene protein, plant	-	-	-	gi|225468618|ref|XP_002266049.1|/1.59368e-30/PREDICTED: uncharacterized protein LOC100245492 [Vitis vinifera]
CL12580	1085	80	295	15.7265	58.2254	1.88845	Up	1.91e-30	1.73e-28	-	-	-	-	-
CL4083	1801	363	1338	42.9896	159.097	1.88785	Up	4.9e-132	2.1e-129	-	-	-	-	-
Unigene13125_All	316	70	258	47.2478	174.845	1.88775	Up	8.26e-27	6.59e-25	-	-	-	-	gi|363806694|ref|NP_001242010.1|/2.33737e-16/uncharacterized protein LOC100796450 [Glycine max]
CL12530	598	22	81	7.84679	29.0071	1.88623	Up	2.27e-09	6.7e-08	-	-	-	-	-
Unigene9162_All	1256	28	103	4.75488	17.5617	1.88496	Up	1.52e-11	5.47e-10	-	GO:0044464//cell part	-	-	gi|224090294|ref|XP_002308967.1|/0/predicted protein [Populus trichocarpa]
Unigene36001_All	258	12	44	9.92047	36.5219	1.88028	Up	1.23e-05	0.000223793	K13430|1|3e-14|74.7|zma:100283091|serine/threonine-protein kinase PBS1 [EC:2.7.11.1];K13417|4|5e-14|73.9|aly:ARALYDRAFT_899604|somatic embryogenesis receptor kinase 4 [EC:2.7.10.1 2.7.11.1]	GO:0031410//cytoplasmic vesicle	GO:0004672//protein kinase activity;GO:0032559	GO:0006464//cellular protein modification process	gi|359486770|ref|XP_003633474.1|/4.80798e-38/PREDICTED: wall-associated receptor kinase-like 20 isoform 2 [Vitis vinifera]
Unigene17395_All	397	15	55	8.05882	29.6683	1.88028	Up	9.57e-07	2.09e-05	K09286|1|6e-22|100|ath:AT1G43160|EREBP-like factor	GO:0043231//intracellular membrane-bounded organelle	GO:0003676//nucleic acid binding;GO:0001071//nucleic acid binding transcription factor activity	GO:0009725//response to hormone stimulus;GO:0006970//response to osmotic stress;GO:0050826//response to freezing;GO:0006351//transcription, DNA-dependent	gi|224075453|ref|XP_002304640.1|/1.51743e-31/AP2/ERF domain-containing transcription factor [Populus trichocarpa]
Unigene21354_All	673	12	44	3.80309	14.001	1.88028	Up	1.23e-05	0.000223866	K03676|1|4e-12|69.7|rcu:RCOM_1095750|glutaredoxin 3	-	-	-	gi|225429512|ref|XP_002278652.1|/1.3856e-37/PREDICTED: glutaredoxin-C6 [Vitis vinifera]
Unigene17019_All	579	129	472	47.5206	174.576	1.87723	Up	2.27e-47	3.4e-45	-	-	GO:0046914//transition metal ion binding	-	gi|88683126|emb|CAJ77497.1|/2.15295e-32/putative dicyanin blue copper protein precursor [Solanum tuberosum]
Unigene3297_All	1084	383	1400	75.3599	276.579	1.87582	Up	6.83e-137	3.1e-134	-	GO:0016020//membrane	-	-	gi|13785213|emb|CAC37358.1|/1.0977e-95/putative membrane protein [Solanum tuberosum]
CL10383	1551	334	1219	45.931	168.311	1.87359	Up	3.01e-119	1.17e-116	-	-	-	-	-
Unigene19436_All	243	57	208	50.031	183.306	1.87336	Up	1.06e-21	6.99e-20	K14638|1|3e-13|71.2|gmx:100816253|solute carrier family 15 (peptide/histidine transporter), member 3/4	GO:0044464//cell part	-	GO:0015833//peptide transport	gi|225433219|ref|XP_002285402.1|/3.39141e-31/PREDICTED: peptide transporter PTR3-A [Vitis vinifera]
Unigene55939_All	235	14	51	12.7066	46.4753	1.87088	Up	2.61e-06	5.38e-05	K13415|1|2e-10|62.0|sbi:SORBI_03g032990|protein brassinosteroid insensitive 1 [EC:2.7.10.1 2.7.11.1];K13417|2|5e-10|60.8|aly:ARALYDRAFT_899604|somatic embryogenesis receptor kinase 4 [EC:2.7.10.1 2.7.11.1]	-	GO:0016491//oxidoreductase activity;GO:0004702//receptor signaling protein serine/threonine kinase activity;GO:0032559	GO:0006464//cellular protein modification process	gi|359472840|ref|XP_003631201.1|/5.83527e-23/PREDICTED: cysteine-rich receptor-like protein kinase 10-like [Vitis vinifera]
CL1700	920	224	815	51.9315	189.71	1.86911	Up	4.44e-80	1.11e-77	-	-	-	-	-
CL452	1111	271	986	52.0267	190.057	1.86911	Up	1.68e-96	5.18e-94	-	-	-	-	-
CL4403	1764	224	837	27.8421	101.612	1.86774	Up	1.95e-84	5.3e-82	-	-	-	-	-
Unigene28979_All	914	49	178	11.4346	41.7055	1.86683	Up	1.06e-18	6.12e-17	-	-	-	-	gi|147819065|emb|CAN64891.1|/1.87038e-18/hypothetical protein VITISV_016440 [Vitis vinifera]
Unigene10714_All	381	40	145	22.3927	81.501	1.86379	Up	1.8e-15	8.79e-14	-	GO:0044464//cell part	-	GO:0006970//response to osmotic stress	gi|15795155|dbj|BAB03143.1|/2.40658e-13/ankyrin-like protein [Arabidopsis thaliana]
Unigene21841_All	294	84	304	60.94	221.435	1.86142	Up	9.44e-31	8.67e-29	K05933|1|6e-31|130|vvi:100232928|aminocyclopropanecarboxylate oxidase [EC:1.14.17.4]	-	GO:0043169//cation binding;GO:0019842//vitamin binding;GO:0016641//oxidoreductase activity, acting on the CH-NH2 group of donors, oxygen as acceptor	GO:0006950//response to stress;GO:0003006//developmental process involved in reproduction;GO:0009692	gi|460279|gb|AAB71421.1|/1.03499e-32/1-aminocyclopropapne-1-carboxylic acid oxidase [Helianthus annuus]
Unigene17793_All	501	44	159	18.7321	67.9641	1.85926	Up	8.91e-17	4.67e-15	-	-	-	-	-
Unigene10766_All	373	44	159	25.1602	91.2869	1.85926	Up	8.91e-17	4.67e-15	K13448|1|1e-27|119|pop:POPTR_658975|calcium-binding protein CML	GO:0043231//intracellular membrane-bounded organelle	GO:0016628//oxidoreductase activity, acting on the CH-CH group of donors, NAD or NADP as acceptor;GO:0046872//metal ion binding	GO:0008152//metabolic process	gi|224111766|ref|XP_002315971.1|/1.91199e-26/predicted protein [Populus trichocarpa]
Unigene15489_All	1155	91	328	16.8047	60.8152	1.85557	Up	6.41e-33	6.42e-31	-	-	GO:0016301//kinase activity	-	gi|225452394|ref|XP_002273718.1|/1.93225e-77/PREDICTED: cysteine-rich receptor-like protein kinase 42 [Vitis vinifera]
Unigene271_All	571	78	281	29.136	105.388	1.85483	Up	2.05e-28	1.75e-26	K14516|1|2e-54|209|vvi:100246426|ethylene-responsive transcription factor 1	-	-	GO:0006351//transcription, DNA-dependent	gi|300079016|gb|ADJ67439.1|/8.77841e-55/ethylene response factor 10 [Actinidia deliciosa]
Unigene411_All	545	113	407	44.2235	159.926	1.85452	Up	1.98e-40	2.49e-38	-	-	-	GO:0051707//response to other organism;GO:0007165//signal transduction	gi|225466173|ref|XP_002263161.1|/1.34258e-30/PREDICTED: uncharacterized protein LOC100244374 [Vitis vinifera]
Unigene12359_All	1189	261	939	46.8198	169.123	1.85289	Up	6.35e-91	1.84e-88	K10529|1|7e-179|624|rcu:RCOM_0851850|alpha-dioxygenase [EC:1.-.-.-]	-	GO:0050664//oxidoreductase activity, acting on NADH or NADPH, oxygen as acceptor;GO:0016209//antioxidant activity;GO:0005506//iron ion binding;GO:0016702//oxidoreductase activity, acting on single donors with incorporation of molecular oxygen, incorporation of two atoms of oxygen	GO:0009062//fatty acid catabolic process;GO:0009607//response to biotic stimulus;GO:0010033//response to organic substance;GO:0006950//response to stress	gi|255552668|ref|XP_002517377.1|/7.65372e-178/oxidoreductase, putative [Ricinus communis]
Unigene10037_All	281	22	79	16.6989	60.2061	1.85016	Up	5.71e-09	1.62e-07	-	-	-	-	-
Unigene12342_All	554	226	809	87.0101	312.722	1.84563	Up	3.56e-78	8.7e-76	K09755|1|5e-66|248|ath:AT4G36220|ferulate-5-hydroxylase [EC:1.14.-.-]	GO:0043231//intracellular membrane-bounded organelle	GO:0004497//monooxygenase activity;GO:0005506//iron ion binding	GO:0009411//response to UV;GO:0012501//programmed cell death;GO:0006631//fatty acid metabolic process;GO:0009699//phenylpropanoid biosynthetic process	gi|46403211|gb|AAS92625.1|/6.44916e-68/coniferylalcohol 5-hydroxylase [Centaurium erythraea]
Unigene14159_All	1561	19	68	2.5961	9.3288	1.84535	Up	7.07e-08	1.78e-06	K07213|1|1e-06|53.1|rcu:RCOM_0148180|copper chaperone	GO:0016020//membrane	GO:0046872//metal ion binding	GO:0006875//cellular metal ion homeostasis	gi|297734446|emb|CBI15693.3|/4.79339e-56/unnamed protein product [Vitis vinifera]
Unigene45678_All	1227	73	261	12.6896	45.5529	1.84389	Up	2.66e-26	2.07e-24	K00454|1|0.0|648|pop:POPTR_828417|lipoxygenase [EC:1.13.11.12]	-	GO:0046914//transition metal ion binding;GO:0016702//oxidoreductase activity, acting on single donors with incorporation of molecular oxygen, incorporation of two atoms of oxygen	GO:0006633//fatty acid biosynthetic process;GO:0006950//response to stress;GO:0042221//response to chemical stimulus;GO:0051707//response to other organism	gi|32454714|gb|AAP83138.1|/0/lipoxygenase [Nicotiana attenuata]
CL6785	2514	82	293	6.95696	24.9587	1.84302	Up	2.56e-29	2.23e-27	-	-	-	-	-
Unigene23353_All	500	28	100	11.9442	42.8302	1.84231	Up	6.01e-11	2.08e-09	-	-	-	-	gi|225452406|ref|XP_002273842.1|/5.53486e-43/PREDICTED: uncharacterized protein LOC100247330 [Vitis vinifera]
CL6649	1068	635	2266	126.816	454.369	1.84113	Up	7.16e-215	5.29e-212	-	-	-	-	-
CL11230	1276	39	139	6.51906	23.3284	1.83935	Up	1.19e-14	5.53e-13	-	-	-	-	-
Unigene7015_All	303	16	57	11.2628	40.2858	1.8387	Up	8.88e-07	1.94e-05	K00924|1|6e-18|87.0|osa:4337593|[EC:2.7.1.-];K05658|4|9e-17|83.2|vvi:100262734|ATP-binding cassette, subfamily B (MDR/TAP), member 1;K13429|5|3e-16|81.3|pop:POPTR_888967|chitin elicitor receptor kinase 1	GO:0043234//protein complex	GO:0004672//protein kinase activity;GO:0019787//small conjugating protein ligase activity;GO:0032559	GO:0050896//response to stimulus;GO:0032446//protein modification by small protein conjugation	gi|255546081|ref|XP_002514100.1|/5.61976e-42/ATP binding protein, putative [Ricinus communis]
Unigene2874_All	462	20	71	9.23334	32.9106	1.83363	Up	4.14e-08	1.07e-06	K14487|1|3e-77|284|rcu:RCOM_0174110|auxin responsive GH3 gene family	-	GO:0016881//acid-amino acid ligase activity	GO:0009725//response to hormone stimulus;GO:0048878//chemical homeostasis	gi|255573073|ref|XP_002527466.1|/3.01816e-76/Indole-3-acetic acid-amido synthetase GH3.3, putative [Ricinus communis]
Unigene28041_All	246	35	124	30.3462	107.946	1.83072	Up	3.8e-13	1.59e-11	-	-	-	-	gi|255545600|ref|XP_002513860.1|/8.35804e-06/conserved hypothetical protein [Ricinus communis]
CL13243	1679	304	1077	38.6183	137.368	1.83069	Up	2.4e-102	7.98e-100	-	-	-	-	-
Unigene17628_All	502	48	170	20.3943	72.5212	1.83024	Up	1.72e-17	9.39e-16	-	-	-	-	-
Unigene6512_All	606	111	393	39.068	138.88	1.82978	Up	2.05e-38	2.46e-36	K05933|1|6e-88|321|vvi:100256784|aminocyclopropanecarboxylate oxidase [EC:1.14.17.4]	-	GO:0016641//oxidoreductase activity, acting on the CH-NH2 group of donors, oxygen as acceptor;GO:0019842//vitamin binding;GO:0043169//cation binding	GO:0009692	gi|460279|gb|AAB71421.1|/1.02495e-91/1-aminocyclopropapne-1-carboxylic acid oxidase [Helianthus annuus]
Unigene10227_All	368	13	46	7.53471	26.7689	1.82893	Up	1.13e-05	0.000207942	-	-	-	-	gi|356540701|ref|XP_003538824.1|/1.24837e-25/PREDICTED: probable disease resistance protein At5g66900-like [Glycine max]
Unigene9237_All	753	13	46	3.6823	13.0823	1.82893	Up	1.13e-05	0.000208011	K11805|1|4e-104|375|smo:SELMODRAFT_270223|WD repeat-containing protein 68	-	-	-	gi|312222657|dbj|BAJ33517.1|/1.22064e-120/WD-repeats transcriptional factor [Dahlia pinnata]
Unigene9204_All	1256	186	658	31.586	112.191	1.8286	Up	3.96e-63	8.1e-61	K03320|1|1e-163|574|gmx:100790119|ammonium transporter, Amt family	GO:0031224//intrinsic to membrane	GO:0015101//organic cation transmembrane transporter activity	GO:0015696//ammonium transport	gi|373501953|gb|AEY75249.1|/1.97931e-163/ammonium transporter [Malus hupehensis]
Unigene24217_All	890	19	67	4.55339	16.1215	1.82397	Up	1.12e-07	2.76e-06	K09840|1|1e-134|477|pop:POPTR_568831|9-cis-epoxycarotenoid dioxygenase [EC:1.13.11.51]	-	GO:0016701//oxidoreductase activity, acting on single donors with incorporation of molecular oxygen	-	gi|117676066|dbj|BAF36655.1|/7.94623e-168/putative 9-cis-epoxycarotenoid dioxygenase [Chrysanthemum x morifolium]
Unigene26865_All	1456	21	74	3.0763	10.884	1.82295	Up	2.42e-08	6.4e-07	-	-	-	-	gi|255581570|ref|XP_002531590.1|/1.66872e-140/calmodulin binding protein, putative [Ricinus communis]
Unigene36158_All	209	27	95	27.5542	97.3413	1.82078	Up	2.53e-10	8.23e-09	-	-	-	-	gi|224125870|ref|XP_002319695.1|/1.99469e-07/predicted protein [Populus trichocarpa]
Unigene11292_All	1427	101	355	15.0962	53.2751	1.81927	Up	1.35e-34	1.47e-32	K01090|1|3e-21|101|sbi:SORBI_01g038410|protein phosphatase [EC:3.1.3.16];K14497|2|2e-16|85.5|aly:ARALYDRAFT_492207|protein phosphatase 2C [EC:3.1.3.16]	GO:0043234//protein complex;GO:0043231//intracellular membrane-bounded organelle	GO:0043169//cation binding;GO:0004721//phosphoprotein phosphatase activity	GO:0006464//cellular protein modification process	gi|225438924|ref|XP_002279324.1|/5.42795e-152/PREDICTED: probable protein phosphatase 2C 63-like [Vitis vinifera]
Unigene27002_All	1064	14	49	2.80645	9.86221	1.81317	Up	6.57e-06	0.000126087	-	GO:0005618//cell wall	-	GO:0009628//response to abiotic stimulus	gi|118481295|gb|ABK92591.1|/1.17676e-126/unknown [Populus trichocarpa]
CL7937	1035	48	168	9.89172	34.7607	1.81317	Up	4.23e-17	2.26e-15	-	-	-	-	-
Unigene6851_All	280	14	49	10.6645	37.4764	1.81317	Up	6.57e-06	0.000126044	K00924|1|5e-07|50.8|ath:AT4G17660|[EC:2.7.1.-];K13429|3|1e-06|49.7|rcu:RCOM_1115620|chitin elicitor receptor kinase 1;K13416|5|1e-06|49.3|vvi:100253855|brassinosteroid insensitive 1-associated receptor kinase 1 [EC:2.7.10.1 2.7.11.1]	GO:0043231//intracellular membrane-bounded organelle	GO:0004871//signal transducer activity;GO:0004672//protein kinase activity;GO:0032559	GO:0006464//cellular protein modification process	gi|356521337|ref|XP_003529313.1|/4.01758e-16/PREDICTED: probable LRR receptor-like serine/threonine-protein kinase At1g53430-like [Glycine max]
Unigene51397_All	378	80	280	45.1408	158.63	1.81317	Up	1.68e-27	1.37e-25	K01183|1|3e-63|237|pop:POPTR_1116414|chitinase [EC:3.2.1.14]	GO:0030312//external encapsulating structure	GO:0004553//hydrolase activity, hydrolyzing O-glycosyl compounds;GO:0030247//polysaccharide binding	GO:0009793//embryo development ending in seed dormancy;GO:0033554//cellular response to stress;GO:0006026	gi|116109611|gb|ABJ74186.1|/4.78857e-70/chitinase-like protein [Artemisia annua]
Unigene9506_All	774	144	502	39.6819	138.894	1.80743	Up	8e-48	1.21e-45	-	GO:0005618//cell wall;GO:0043231//intracellular membrane-bounded organelle;GO:0005576//extracellular region;GO:0016020//membrane	GO:0046993;GO:0050662//coenzyme binding	GO:0006950//response to stress;GO:0008152//metabolic process	gi|255564321|ref|XP_002523157.1|/2.21553e-88/Reticuline oxidase precursor, putative [Ricinus communis]
Unigene14254_All	1550	68	237	9.35725	32.7444	1.80709	Up	2.06e-23	1.43e-21	K15400|1|9e-73|272|rcu:RCOM_1447050|omega-hydroxypalmitate O-feruloyl transferase [EC:2.3.1.188]	-	GO:0016746//transferase activity, transferring acyl groups	-	gi|84578877|dbj|BAE72881.1|/0/benzoyl CoA benzoic acid benzoyltransferase [Verbena x hybrida]
Unigene5424_All	567	40	139	15.0469	52.4991	1.80282	Up	2.71e-14	1.23e-12	-	-	-	-	gi|225440562|ref|XP_002276542.1|/5.98208e-64/PREDICTED: uncharacterized protein LOC100246012 [Vitis vinifera]
CL5103	1044	17	59	3.47312	12.1024	1.80099	Up	8.16e-07	1.8e-05	-	-	-	-	-
Unigene2779_All	620	39	135	13.4166	46.6296	1.79722	Up	7.19e-14	3.17e-12	K13424|1|9e-23|104|pop:POPTR_663578|WRKY transcription factor 33;K13423|3|2e-22|103|aly:ARALYDRAFT_481938|WRKY transcription factor 25	-	GO:0003677//DNA binding;GO:0001071//nucleic acid binding transcription factor activity	GO:0010467//gene expression	gi|119391220|dbj|BAF41990.1|/9.84781e-45/transcription factor WRKY-1 [Coptis japonica var. dissecta]
Unigene17132_All	394	39	135	21.1125	73.3766	1.79722	Up	7.19e-14	3.17e-12	-	-	-	-	gi|225439414|ref|XP_002263907.1|/4.9225e-14/PREDICTED: uncharacterized protein LOC100247091 [Vitis vinifera]
CL5561	1451	100	346	14.6995	51.0656	1.79658	Up	3.3e-33	3.34e-31	-	-	-	-	-
Unigene43762_All	208	42	145	43.0682	149.288	1.7934	Up	9.39e-15	4.4e-13	-	-	-	-	-
Unigene7885_All	390	285	981	155.866	538.672	1.7891	Up	1.57e-90	4.5e-88	-	-	GO:0005488//binding	-	gi|225450747|ref|XP_002279245.1|/2.89394e-30/PREDICTED: F-box protein PP2-B15 [Vitis vinifera]
CL14574	915	132	453	30.7697	106.022	1.78478	Up	1.34e-42	1.78e-40	-	-	-	-	-
CL8040	1165	14	48	2.56314	8.82339	1.78342	Up	1.03e-05	0.000191543	-	-	-	-	-
CL9288	528	14	48	5.65542	19.4683	1.78342	Up	1.03e-05	0.000191607	-	-	-	-	-
CL1850	1003	21	72	4.4657	15.3727	1.78342	Up	5.98e-08	1.52e-06	-	-	-	-	-
Unigene13927_All	877	19	65	4.62088	15.8721	1.78025	Up	2.76e-07	6.44e-06	-	GO:0044464//cell part	-	-	gi|225452406|ref|XP_002273842.1|/4.85102e-77/PREDICTED: uncharacterized protein LOC100247330 [Vitis vinifera]
Unigene25607_All	317	36	123	24.2222	83.0933	1.7784	Up	1.34e-12	5.37e-11	K00085|1|2e-17|85.1|ath:AT2G21260|aldose-6-phosphate reductase (NADPH2) [EC:1.1.1.200];K00002|2|7e-17|83.6|osa:4338987|alcohol dehydrogenase (NADP+) [EC:1.1.1.2];K00011|3|4e-16|80.9|ath:AT2G37790|aldehyde reductase [EC:1.1.1.21];K08243|4|4e-13|70.9|mtr:MTR_5g097900|6'-deoxychalcone synthase [EC:2.3.1.170]	-	GO:0004033//aldo-keto reductase (NADP) activity;GO:0016747//transferase activity, transferring acyl groups other than amino-acyl groups	GO:0008152//metabolic process	gi|225425116|ref|XP_002273213.1|/8.54326e-35/PREDICTED: aldo-keto reductase family 4 member C10-like [Vitis vinifera]
CL13803	1954	24	82	2.61974	8.98689	1.7784	Up	7.6e-09	2.13e-07	-	-	-	-	-
Unigene18024_All	1736	360	1228	44.2307	151.485	1.77605	Up	9.74e-112	3.48e-109	K08150|1|4e-58|224|ath:AT2G43330|MFS transporter, SP family, solute carrier family 2 (myo-inositol transporter), member 13	GO:0031224//intrinsic to membrane	GO:0016628//oxidoreductase activity, acting on the CH-CH group of donors, NAD or NADP as acceptor;GO:0022857//transmembrane transporter activity	GO:0008152//metabolic process;GO:0071702	gi|171906300|gb|ACB56939.1|/0/mannitol transporter [Artemisia annua]
Unigene11030_All	967	319	1086	70.3615	240.505	1.77321	Up	8.15e-99	2.58e-96	K10525|1|1e-69|261|pop:POPTR_873764|allene oxide cyclase [EC:5.3.99.6]	GO:0009536//plastid	GO:0009975//cyclase activity	-	gi|302321136|gb|ADL16493.1|/2.36794e-107/allene oxide cyclase [Artemisia annua]
Unigene43558_All	272	50	170	39.2077	133.844	1.77135	Up	8.71e-17	4.57e-15	K07195|1|2e-26|115|pop:POPTR_561517|exocyst complex component 7	GO:0043234//protein complex	-	GO:0016192//vesicle-mediated transport	gi|359479007|ref|XP_002281519.2|/1.93502e-26/PREDICTED: uncharacterized protein LOC100248374 [Vitis vinifera]
CL12630	1907	76	258	8.50029	28.9727	1.76911	Up	1.16e-24	8.48e-23	-	-	-	-	-
Unigene20571_All	493	137	465	59.2713	201.988	1.76887	Up	3.65e-43	4.91e-41	K13424|1|1e-38|156|pop:POPTR_663578|WRKY transcription factor 33	-	-	-	gi|283131248|dbj|BAI63296.1|/1.44932e-40/double WRKY type transfactor [Nicotiana benthamiana]
Unigene42567_All	241	28	95	24.7806	84.4163	1.76831	Up	5.69e-10	1.8e-08	-	-	-	-	-
Unigene16595_All	480	28	95	12.4419	42.384	1.76831	Up	5.69e-10	1.8e-08	-	-	-	-	-
Unigene33745_All	202	23	78	24.2855	82.6919	1.76765	Up	2.04e-08	5.41e-07	-	GO:0005789//endoplasmic reticulum membrane	GO:0008375//acetylglucosaminyltransferase activity	-	gi|255584380|ref|XP_002532924.1|/7.83761e-28/transferase, transferring glycosyl groups, putative [Ricinus communis]
Unigene25621_All	295	23	78	16.6294	56.623	1.76765	Up	2.04e-08	5.41e-07	-	-	-	-	gi|224114075|ref|XP_002316660.1|/5.30998e-21/predicted protein [Populus trichocarpa]
CL1233	1458	67	227	9.8014	33.3417	1.76627	Up	7.74e-22	5.13e-20	-	-	-	-	-
Unigene10792_All	292	16	54	11.6871	39.6033	1.7607	Up	3.46e-06	6.99e-05	K00799|1|4e-14|74.3|aly:ARALYDRAFT_671724|glutathione S-transferase [EC:2.5.1.18]	GO:0044424//intracellular part	GO:0016740//transferase activity	GO:0009404//toxin metabolic process;GO:0010038//response to metal ion	gi|297833686|ref|XP_002884725.1|/5.35818e-13/predicted protein [Arabidopsis lyrata subsp. lyrata]
CL3107	448	19	64	9.04579	30.593	1.75788	Up	4.32e-07	9.87e-06	-	-	-	-	-
Unigene56231_All	322	25	84	16.5598	55.8655	1.75427	Up	6.93e-09	1.94e-07	-	GO:0044424//intracellular part;GO:0016020//membrane	-	-	gi|359488563|ref|XP_002275111.2|/5.53788e-10/PREDICTED: uncharacterized protein At2g33490-like [Vitis vinifera]
Unigene10512_All	338	28	94	17.669	59.5568	1.75304	Up	8.87e-10	2.74e-08	K03327|1|5e-11|63.9|gmx:100796652|multidrug resistance protein, MATE family	GO:0044464//cell part	GO:0015291//secondary active transmembrane transporter activity	GO:0003006//developmental process involved in reproduction;GO:0006810//transport	gi|356497726|ref|XP_003517710.1|/7.36258e-10/PREDICTED: protein TRANSPARENT TESTA 12-like [Glycine max]
Unigene6830_All	267	98	329	78.2863	263.879	1.75304	Up	1.19e-30	1.09e-28	-	-	-	-	gi|357452511|ref|XP_003596532.1|/6.68788e-19/Centrin-2 [Medicago truncatula]
CL4985	1637	722	2422	94.0718	316.844	1.75194	Up	2.07e-214	1.51e-211	-	-	-	-	-
Unigene5833_All	1065	142	476	28.4387	95.7144	1.75088	Up	1.52e-43	2.06e-41	K05391|1|9e-133|471|pop:POPTR_807853|cyclic nucleotide gated channel, other eukaryote	GO:0031224//intrinsic to membrane	GO:0005249//voltage-gated potassium channel activity;GO:0005515//protein binding;GO:0005217//intracellular ligand-gated ion channel activity;GO:0000166//nucleotide binding	GO:0070838//divalent metal ion transport	gi|224135235|ref|XP_002322017.1|/9.30244e-132/predicted protein [Populus trichocarpa]
CL9289	255	20	67	16.7286	56.2671	1.74997	Up	2.51e-07	5.88e-06	-	-	-	-	-
CL2188	1180	129	432	23.3173	78.401	1.74947	Up	1.25e-39	1.54e-37	-	-	-	-	-
Unigene24901_All	334	26	87	16.6034	55.7818	1.74831	Up	4.04e-09	1.16e-07	-	-	-	-	-
Unigene52465_All	283	29	97	21.8566	73.4016	1.74774	Up	5.18e-10	1.64e-08	K01240|1|5e-07|50.8|aly:ARALYDRAFT_482605|uridine nucleosidase [EC:3.2.2.3]	-	GO:0003824//catalytic activity	-	gi|15239592|ref|NP_197390.1|/4.11097e-29/Inosine-uridine preferring nucleoside hydrolase family protein [Arabidopsis thaliana]
Unigene29632_All	735	249	832	72.2575	242.413	1.74625	Up	1.48e-74	3.42e-72	K14494|1|3e-38|156|ppp:PHYPADRAFT_235432|DELLA protein	GO:0044424//intracellular part	GO:0060089	GO:0023052//signaling;GO:0009639//response to red or far red light	gi|255576316|ref|XP_002529051.1|/8.46272e-111/Chitin-inducible gibberellin-responsive protein, putative [Ricinus communis]
Unigene22546_All	355	21	70	12.6172	42.2269	1.74278	Up	1.46e-07	3.55e-06	-	-	-	-	-
Unigene17932_All	565	113	376	42.658	142.515	1.74022	Up	1.85e-34	1.97e-32	K00517|1|2e-56|216|ath:AT4G37340|[EC:1.14.-.-]	-	GO:0004497//monooxygenase activity;GO:0005506//iron ion binding	-	gi|3059129|emb|CAA04116.1|/4.80335e-82/cytochrome P450 [Helianthus tuberosus]
CL9269	704	470	1561	142.395	474.843	1.73755	Up	2.59e-137	1.18e-134	-	-	-	-	-
CL7297	1154	110	365	20.331	67.734	1.7362	Up	2.14e-33	2.18e-31	-	-	-	-	-
Unigene8272_All	1701	123	408	15.4231	51.366	1.73572	Up	3.98e-37	4.66e-35	K13289|1|1e-101|369|mtr:MTR_4g021500|cathepsin A (carboxypeptidase C) [EC:3.4.16.5];K09756|3|7e-93|339|ath:AT5G09640|serine carboxypeptidase-like 19 [EC:3.4.16.- 2.3.1.91]	-	-	-	gi|4101705|gb|AAD01264.1|/5.3927e-125/glucose acyltransferase [Solanum berthaultii]
Unigene3396_All	1048	155	514	31.5458	105.032	1.73531	Up	2.51e-46	3.65e-44	-	-	GO:0016787//hydrolase activity	-	gi|296081373|emb|CBI16806.3|/1.26171e-40/unnamed protein product [Vitis vinifera]
Unigene19118_All	442	35	116	16.8895	56.2025	1.73451	Up	1.34e-11	4.84e-10	-	GO:0044464//cell part	GO:0017111//nucleoside-triphosphatase activity;GO:0015604//organic phosphonate transmembrane transporter activity;GO:0032559	GO:0009207	gi|394994948|gb|AFN42938.1|/2.58296e-63/pleiotropic drug resistance transporter 5b [Nicotiana tabacum]
Unigene5564_All	1003	16	53	3.40244	11.3161	1.73373	Up	5.41e-06	0.000105845	K09490|1|2e-153|540|rcu:RCOM_1312280|heat shock 70kDa protein 5	GO:0044432//endoplasmic reticulum part	GO:0016628//oxidoreductase activity, acting on the CH-CH group of donors, NAD or NADP as acceptor;GO:0032559	GO:0050896//response to stimulus;GO:0008152//metabolic process	gi|255555659|ref|XP_002518865.1|/1.93524e-152/heat shock protein, putative [Ricinus communis]
Unigene31165_All	256	16	53	13.3306	44.3359	1.73373	Up	5.41e-06	0.000105808	K13425|1|4e-17|84.3|vvi:100256849|WRKY transcription factor 22	-	GO:0003677//DNA binding;GO:0001071//nucleic acid binding transcription factor activity	GO:0010467//gene expression	gi|225443744|ref|XP_002269267.1|/5.34056e-21/PREDICTED: probable WRKY transcription factor 65 [Vitis vinifera]
CL6418	1121	116	384	22.0711	73.3577	1.73279	Up	5.86e-35	6.43e-33	-	-	-	-	-
Unigene14411_All	381	42	139	23.5123	78.1286	1.73243	Up	1.32e-13	5.71e-12	-	-	-	-	gi|224129230|ref|XP_002320533.1|/1.18885e-28/predicted protein [Populus trichocarpa]
Unigene51181_All	202	39	129	41.1798	136.76	1.73164	Up	1.02e-12	4.11e-11	K13424|1|9e-20|84.7|rcu:RCOM_0849600|WRKY transcription factor 33	GO:0043231//intracellular membrane-bounded organelle	GO:0001071//nucleic acid binding transcription factor activity;GO:0003677//DNA binding	GO:0006952//defense response;GO:0009700//indole phytoalexin biosynthetic process;GO:0009743//response to carbohydrate stimulus;GO:0006970//response to osmotic stress;GO:0006351//transcription, DNA-dependent	gi|255571505|ref|XP_002526700.1|/1.24179e-18/transcription factor, putative [Ricinus communis]
Unigene17555_All	334	13	43	8.30171	27.5703	1.73164	Up	4.42e-05	0.00072156	-	-	-	-	-
Unigene1280_All	270	84	277	66.3569	219.703	1.72724	Up	1.5e-25	1.14e-23	-	-	-	-	gi|224102779|ref|XP_002334125.1|/1.88473e-13/predicted protein [Populus trichocarpa]
CL7224	1996	95	313	10.1516	33.5818	1.72597	Up	1.22e-28	1.04e-26	-	-	-	-	-
Unigene34573_All	249	17	56	14.562	48.1625	1.7257	Up	3.13e-06	6.36e-05	K15406|1|1e-06|49.3|ath:AT5G37300|wax-ester synthase / diacylglycerol O-acyltransferase [EC:2.3.1.75 2.3.1.20]	-	GO:0016411//acylglycerol O-acyltransferase activity	-	gi|297741254|emb|CBI32385.3|/1.19853e-28/unnamed protein product [Vitis vinifera]
Unigene34030_All	211	24	79	24.2605	80.1797	1.72463	Up	2.87e-08	7.52e-07	-	-	-	-	-
Unigene29142_All	1562	332	1090	45.3344	149.44	1.72088	Up	3.55e-95	1.08e-92	K00789|1|0.0|719|rcu:RCOM_1354270|S-adenosylmethionine synthetase [EC:2.5.1.6]	GO:0044424//intracellular part;GO:0016020//membrane	GO:0046914//transition metal ion binding;GO:0016765//transferase activity, transferring alkyl or aryl (other than methyl) groups;GO:0032559	GO:0009108//coenzyme biosynthetic process	gi|217315773|gb|ACK37352.1|/0/S-adenosyl-L-methionine synthetase [Chrysanthemum coronarium]
CL10864	1065	46	151	9.21253	30.3632	1.72065	Up	1.57e-14	7.24e-13	-	-	-	-	-
CL8701	1610	160	525	21.1965	69.8318	1.72006	Up	1.01e-46	1.49e-44	-	-	-	-	-
CL10278	1115	61	200	11.6688	38.4127	1.71893	Up	9.44e-19	5.48e-17	-	-	-	-	-
Unigene36178_All	243	36	118	31.5985	103.991	1.71853	Up	1.21e-11	4.41e-10	-	GO:0043234//protein complex;GO:0043231//intracellular membrane-bounded organelle	GO:0043169//cation binding;GO:0004721//phosphoprotein phosphatase activity	GO:0006464//cellular protein modification process	gi|224060690|ref|XP_002300254.1|/3.63183e-25/predicted protein [Populus trichocarpa]
CL11018	409	51	167	26.5961	87.4406	1.71709	Up	7.07e-16	3.53e-14	-	-	-	-	-
CL6827	1544	154	504	21.2738	69.9042	1.7163	Up	8.72e-45	1.22e-42	-	-	-	-	-
Unigene23724_All	469	181	592	82.3145	270.314	1.71542	Up	2.84e-52	4.73e-50	-	-	-	-	gi|356521169|ref|XP_003529230.1|/3.70588e-13/PREDICTED: G-type lectin S-receptor-like serine/threonine-protein kinase At1g34300-like [Glycine max]
CL4260	727	15	49	4.40076	14.4338	1.71363	Up	1.46e-05	0.000262646	-	-	-	-	-
CL6719	2101	505	1647	51.2668	167.876	1.7113	Up	9.62e-142	4.64e-139	-	-	-	-	-
Unigene6490_All	1044	28	91	5.72043	18.6664	1.70625	Up	3.31e-09	9.58e-08	K00469|1|7e-151|531|ath:AT1G14520|inositol oxygenase [EC:1.13.99.1]	GO:0044424//intracellular part	GO:0046914//transition metal ion binding;GO:0016701//oxidoreductase activity, acting on single donors with incorporation of molecular oxygen	GO:0006020//inositol metabolic process	gi|238478480|ref|NP_001154337.1|/7.37706e-150/inositol oxygenase 1 [Arabidopsis thaliana]
Unigene7928_All	276	16	52	12.3646	40.3473	1.70625	Up	8.43e-06	0.000158672	-	-	GO:0004672//protein kinase activity	-	gi|116265924|gb|ABJ91210.1|/5.44786e-13/CBL-interacting protein kinase 2 [Populus trichocarpa]
CL15484	867	61	198	15.0066	48.9064	1.70443	Up	2.24e-18	1.27e-16	-	-	-	-	-
Unigene3851_All	269	29	94	22.9941	74.8334	1.70242	Up	1.93e-09	5.74e-08	-	-	-	-	gi|255582433|ref|XP_002532004.1|/1.03419e-11/Auxin-induced in root cultures protein 12 precursor, putative [Ricinus communis]
CL10928	339	118	381	74.2426	240.683	1.69681	Up	9.79e-34	1.02e-31	-	-	-	-	-
CL9149	1041	315	1014	64.5402	208.597	1.69244	Up	1.2e-86	3.35e-84	-	-	-	-	-
CL12794	383	37	119	20.6051	66.5378	1.69117	Up	1.69e-11	6.05e-10	-	-	-	-	-
Unigene29912_All	218	14	45	13.6975	44.2055	1.69031	Up	3.95e-05	0.00065238	-	-	-	-	-
CL2303	311	14	45	9.60149	30.9865	1.69031	Up	3.95e-05	0.000652186	-	-	-	-	-
Unigene577_All	1066	14	45	2.80118	9.04014	1.69031	Up	3.95e-05	0.000651992	K12735|1|1e-131|467|pop:POPTR_862516|peptidyl-prolyl cis-trans isomerase-like 4 [EC:5.2.1.8]	GO:0043231//intracellular membrane-bounded organelle	GO:0046914//transition metal ion binding;GO:0003676//nucleic acid binding;GO:0016859//cis-trans isomerase activity	GO:0044267//cellular protein metabolic process	gi|224083978|ref|XP_002307193.1|/1.33769e-130/predicted protein [Populus trichocarpa]
Unigene14567_All	434	49	157	24.0811	77.4693	1.68572	Up	1.15e-14	5.37e-13	-	-	-	-	-
Unigene6707_All	380	54	173	30.3097	97.495	1.68555	Up	5.19e-16	2.61e-14	K14553|1|6e-06|47.4|aly:ARALYDRAFT_488236|U3 small nucleolar RNA-associated protein 18	-	-	-	gi|297742407|emb|CBI34556.3|/4.07654e-37/unnamed protein product [Vitis vinifera]
Unigene49929_All	446	25	80	11.9557	38.4127	1.68388	Up	3.99e-08	1.03e-06	-	-	-	-	gi|224142191|ref|XP_002324442.1|/8.60451e-43/predicted protein [Populus trichocarpa]
Unigene41014_All	245	15	48	13.0586	41.9561	1.68388	Up	2.27e-05	0.000394414	-	-	-	-	-
CL8581	230	15	48	13.9102	44.6924	1.68388	Up	2.27e-05	0.00039429	-	-	-	-	-
Unigene17564_All	486	20	64	8.77737	28.2009	1.68388	Up	9.39e-07	2.05e-05	-	-	-	-	gi|192910838|gb|ACF06527.1|/3.03501e-40/secretory carrier membrane protein [Elaeis guineensis]
Unigene24163_All	782	41	131	11.1827	35.8744	1.68168	Up	1.97e-12	7.78e-11	K01369|1|3e-90|329|pop:POPTR_817294|legumain [EC:3.4.22.34]	GO:0031410//cytoplasmic vesicle	GO:0070011	GO:0016485//protein processing	gi|40809676|emb|CAB42651.2|/2.18817e-91/putative preprolegumain [Nicotiana tabacum]
Unigene48806_All	219	36	115	35.0614	112.454	1.68138	Up	4.44e-11	1.54e-09	-	GO:0031224//intrinsic to membrane	GO:0016628//oxidoreductase activity, acting on the CH-CH group of donors, NAD or NADP as acceptor;GO:0005356	GO:0008152//metabolic process;GO:0071702	gi|297812851|ref|XP_002874309.1|/1.08187e-13/hypothetical protein ARALYDRAFT_489474 [Arabidopsis lyrata subsp. lyrata]
Unigene6450_All	959	57	182	12.6773	40.6418	1.68072	Up	1.05e-16	5.46e-15	K14487|1|1e-155|547|rcu:RCOM_0174110|auxin responsive GH3 gene family	-	-	-	gi|41393668|gb|AAS02074.1|/3.92323e-155/auxin and ethylene responsive GH3-like protein [Capsicum chinense]
Unigene56659_All	254	53	169	44.5054	142.486	1.67877	Up	1.36e-15	6.67e-14	K02183|1|5e-17|84.0|smo:SELMODRAFT_166784|calmodulin	-	-	-	gi|296089750|emb|CBI39569.3|/5.54451e-18/unnamed protein product [Vitis vinifera]
Unigene36834_All	253	32	102	26.9774	86.3375	1.67824	Up	5.88e-10	1.85e-08	K10576|1|1e-09|59.7|vvi:100250088|ubiquitin-conjugating enzyme E2 H [EC:6.3.2.19];K13415|2|9e-09|56.6|osa:4324691|protein brassinosteroid insensitive 1 [EC:2.7.10.1 2.7.11.1]	GO:0031224//intrinsic to membrane	GO:0016301//kinase activity;GO:0032559	GO:0006464//cellular protein modification process	gi|224135907|ref|XP_002327333.1|/6.31438e-30/predicted protein [Populus trichocarpa]
Unigene73_All	1372	62	197	9.63848	30.7491	1.67367	Up	7.28e-18	4.05e-16	K10082|1|8e-09|60.1|mtr:MTR_5g031140|lectin, mannose-binding 2;K13418|2|2e-07|55.8|aly:ARALYDRAFT_895025|somatic embryogenesis receptor kinase 1 [EC:2.7.10.1 2.7.11.1];K13416|4|8e-07|53.5|vvi:100253855|brassinosteroid insensitive 1-associated receptor kinase 1 [EC:2.7.10.1 2.7.11.1]	GO:0043231//intracellular membrane-bounded organelle;GO:0016020//membrane	GO:0005488//binding;GO:0004672//protein kinase activity	-	gi|147863736|emb|CAN79354.1|/6.33142e-118/hypothetical protein VITISV_010063 [Vitis vinifera]
Unigene43757_All	239	35	111	31.235	99.4592	1.67094	Up	1.17e-10	3.93e-09	-	GO:0031090//organelle membrane;GO:0009536//plastid	-	-	gi|356563940|ref|XP_003550215.1|/2.62318e-07/PREDICTED: putative nuclease HARBI1-like [Glycine max]
CL7172	1362	253	802	39.62	126.101	1.67028	Up	1.16e-67	2.54e-65	-	-	-	-	-
Unigene14392_All	602	30	95	10.6291	33.7946	1.66878	Up	2.66e-09	7.8e-08	K13412|1|1e-55|214|rcu:RCOM_1513350|calcium-dependent protein kinase [EC:2.7.11.1]	GO:0009536//plastid;GO:0016020//membrane	GO:0004674//protein serine/threonine kinase activity;GO:0046872//metal ion binding;GO:0032559	GO:0009755//hormone-mediated signaling pathway;GO:0006464//cellular protein modification process	gi|365222910|gb|AEW69807.1|/8.99108e-56/Hop-interacting protein THI080 [Solanum lycopersicum]
CL12427	1260	328	1038	55.5232	176.42	1.66785	Up	7.26e-87	2.03e-84	-	-	-	-	-
Unigene37981_All	353	19	60	11.4802	36.3996	1.66477	Up	2.51e-06	5.17e-05	K00924|1|3e-24|107|osa:4337593|[EC:2.7.1.-];K05658|4|4e-23|104|vvi:100262734|ATP-binding cassette, subfamily B (MDR/TAP), member 1	-	GO:0004713//protein tyrosine kinase activity;GO:0032559	GO:0006464//cellular protein modification process	gi|351734456|ref|NP_001238581.1|/1.26208e-46/kinase-like protein [Glycine max]
CL12766	1138	32	101	5.99761	19.0064	1.66402	Up	9.03e-10	2.78e-08	-	-	-	-	-
CL9012	1835	814	2566	94.6148	299.461	1.66223	Up	6.45e-211	4.53e-208	-	-	-	-	-
CL5793	1903	35	110	3.92284	12.3787	1.65789	Up	1.79e-10	5.91e-09	-	-	-	-	-
Unigene49384_All	241	14	44	12.3903	39.0981	1.65789	Up	6.12e-05	0.000977518	-	-	-	-	gi|224100283|ref|XP_002311814.1|/2.98049e-27/predicted protein [Populus trichocarpa]
Unigene34821_All	210	14	44	14.2193	44.8697	1.65789	Up	6.12e-05	0.0009778	-	-	-	-	gi|356555449|ref|XP_003546044.1|/7.57981e-07/PREDICTED: U-box domain-containing protein 17-like [Glycine max]
Unigene14848_All	535	35	110	13.9536	44.031	1.65789	Up	1.79e-10	5.91e-09	-	-	GO:0005488//binding	-	gi|224136802|ref|XP_002322419.1|/2.78663e-65/predicted protein [Populus trichocarpa]
Unigene3077_All	1692	29	91	3.65568	11.5176	1.65562	Up	7.01e-09	1.97e-07	K12619|1|4e-65|247|osa:4349826|5'-3' exoribonuclease 2 [EC:3.1.13.-]	GO:0043231//intracellular membrane-bounded organelle	-	-	gi|111146936|gb|ABH07409.1|/0/putative pol polyprotein [Brassica oleracea var. botrytis]
Unigene28813_All	1023	205	643	42.7414	134.603	1.65501	Up	6.64e-54	1.14e-51	K00430|1|8e-138|488|pop:POPTR_714789|peroxidase [EC:1.11.1.7]	-	GO:0005506//iron ion binding;GO:0003824//catalytic activity;GO:0016209//antioxidant activity	GO:0008152//metabolic process;GO:0006950//response to stress	gi|224082496|ref|XP_002306716.1|/9.01961e-137/predicted protein [Populus trichocarpa]
CL6559	868	30	94	7.37178	23.1915	1.65351	Up	4.08e-09	1.17e-07	-	-	-	-	-
CL13293	2173	697	2183	68.4138	215.136	1.65289	Up	2.62e-178	1.55e-175	-	-	-	-	-
Unigene7078_All	449	138	432	65.5547	206.043	1.65217	Up	1.11e-36	1.28e-34	-	-	GO:0016740//transferase activity	-	gi|356504769|ref|XP_003521167.1|/1.8312e-64/PREDICTED: uncharacterized glycosyltransferase AGO61-like [Glycine max]
Unigene30864_All	419	32	100	16.2895	51.11	1.64967	Up	1.38e-09	4.19e-08	K08237|1|4e-08|55.1|vvi:100246482|hydroquinone glucosyltransferase [EC:2.4.1.218]	-	GO:0016740//transferase activity	-	gi|37993657|gb|AAR06914.1|/3.49574e-52/UDP-glycosyltransferase 71E1 [Stevia rebaudiana]
Unigene22507_All	219	33	103	32.1396	100.719	1.64792	Up	8.05e-10	2.51e-08	K01530|1|7e-11|63.5|ath:AT1G13210|phospholipid-translocating ATPase [EC:3.6.3.1];K14802|5|1e-08|56.2|vvi:100247431|phospholipid-transporting ATPase [EC:3.6.3.1]	GO:0031224//intrinsic to membrane	GO:0042625//ATPase activity, coupled to transmembrane movement of ions;GO:0046872//metal ion binding;GO:0005548//phospholipid transporter activity;GO:0005515//protein binding;GO:0032559	GO:0009206;GO:0006869//lipid transport	gi|297849704|ref|XP_002892733.1|/9.47763e-10/hypothetical protein ARALYDRAFT_471476 [Arabidopsis lyrata subsp. lyrata]
Unigene16612_All	298	17	53	12.1676	38.0872	1.64627	Up	1.16e-05	0.000212741	-	GO:0043232;GO:0031090//organelle membrane;GO:0043231//intracellular membrane-bounded organelle	GO:0005488//binding	-	gi|224072140|ref|XP_002303631.1|/7.44392e-07/predicted protein [Populus trichocarpa]
CL13002	344	126	392	78.1237	244.032	1.64324	Up	3.45e-33	3.48e-31	-	-	-	-	-
Unigene28528_All	359	58	180	34.4591	107.374	1.63968	Up	5.11e-16	2.57e-14	K00517|1|1e-18|89.4|osa:4334183|[EC:1.14.-.-]	-	GO:0016491//oxidoreductase activity;GO:0005506//iron ion binding	GO:0008152//metabolic process	gi|225458768|ref|XP_002285105.1|/7.38114e-34/PREDICTED: isoflavone 2'-hydroxylase-like [Vitis vinifera]
CL11225	1632	29	90	3.79008	11.8098	1.63968	Up	1.07e-08	2.95e-07	-	-	-	-	-
Unigene5998_All	573	20	62	7.44468	23.1717	1.63808	Up	2.22e-06	4.62e-05	K09587|1|4e-81|298|gmx:100789515|cytochrome P450, family 90, subfamily B, polypeptide 1 (steroid 22-alpha-hydroxylase) [EC:1.14.13.-]	GO:0043231//intracellular membrane-bounded organelle	GO:0016709//oxidoreductase activity, acting on paired donors, with incorporation or reduction of molecular oxygen, NADH or NADPH as one donor, and incorporation of one atom of oxygen;GO:0005506//iron ion binding	GO:0009725//response to hormone stimulus;GO:0016129;GO:0000902//cell morphogenesis;GO:0009965//leaf morphogenesis;GO:0007165//signal transduction	gi|71834076|dbj|BAE16979.1|/7.69257e-83/steroid 22-alpha-hydroxylase [Zinnia elegans]
Unigene18268_All	1034	40	124	8.25107	25.6815	1.63808	Up	1.85e-11	6.62e-10	-	-	-	-	gi|358344028|ref|XP_003636096.1|/4.41843e-14/hypothetical protein MTR_027s0011 [Medicago truncatula]
Unigene27554_All	365	21	65	12.2715	38.1365	1.63586	Up	1.29e-06	2.75e-05	-	-	-	-	gi|356528230|ref|XP_003532708.1|/9.97348e-07/PREDICTED: phospholipase A1-Igamma1, chloroplastic-like [Glycine max]
CL12049	1672	33	102	4.20967	13.0642	1.63384	Up	1.23e-09	3.74e-08	-	-	-	-	-
Unigene52062_All	210	31	95	31.4857	96.8778	1.62147	Up	5.54e-09	1.57e-07	-	-	-	-	gi|225457749|ref|XP_002263121.1|/6.20068e-09/PREDICTED: pathogen-related protein [Vitis vinifera]
Unigene20059_All	913	16	49	3.73783	11.4933	1.62052	Up	3.1e-05	0.000522353	-	-	-	-	gi|224087327|ref|XP_002308122.1|/1.60096e-94/predicted protein [Populus trichocarpa]
Unigene23430_All	500	16	49	6.82528	20.9868	1.62052	Up	3.1e-05	0.000522512	-	-	-	-	gi|224058340|ref|XP_002299484.1|/8.59869e-20/predicted protein [Populus trichocarpa]
Unigene18151_All	343	17	52	10.5712	32.466	1.61879	Up	1.78e-05	0.000315343	-	-	-	-	-
Unigene17462_All	423	17	52	8.57194	26.3259	1.61879	Up	1.78e-05	0.000315243	K13412|1|4e-24|108|pop:POPTR_679968|calcium-dependent protein kinase [EC:2.7.11.1]	GO:0044444//cytoplasmic part;GO:0016020//membrane	GO:0005488//binding;GO:0004672//protein kinase activity	GO:0010118//stomatal movement;GO:0032412//regulation of ion transmembrane transporter activity;GO:0009755//hormone-mediated signaling pathway	gi|224131906|ref|XP_002328137.1|/3.39646e-23/calcium dependent protein kinase 6 [Populus trichocarpa]
Unigene4188_All	329	139	425	90.1135	276.639	1.61819	Up	4.24e-35	4.69e-33	-	-	-	-	gi|45533925|gb|AAS67334.1|/1.49914e-10/hin1-like protein [Solanum tuberosum]
Unigene2249_All	903	192	587	45.3507	139.21	1.61806	Up	7.71e-48	1.17e-45	-	-	-	GO:0006952//defense response;GO:0001906//cell killing	gi|20385169|gb|AAM21199.1|AF364864_1/2.67668e-86/pathogenesis-related protein 5-1 [Helianthus annuus]
Unigene32423_All	263	164	501	133.002	407.945	1.61693	Up	4.89e-41	6.28e-39	K09843|1|3e-44|174|mtr:MTR_8g072260|(+)-abscisic acid 8'-hydroxylase [EC:1.14.13.93]	-	GO:0016491//oxidoreductase activity;GO:0005506//iron ion binding	GO:0008152//metabolic process	gi|169659105|dbj|BAG12743.1|/3.09809e-48/ABA 8-oxidase [Lactuca sativa]
Unigene37259_All	296	75	229	54.0431	165.678	1.6162	Up	1.34e-19	8.09e-18	K13424|1|5e-17|84.0|vvi:100243352|WRKY transcription factor 33	-	-	-	gi|324106110|gb|ADY18304.1|/1.35346e-16/WRKYP2 [Cucumis sativus]
CL717	1593	117	357	15.6654	47.9924	1.61523	Up	1.15e-29	1.01e-27	-	-	-	-	-
Unigene53417_All	303	20	61	14.0786	43.1129	1.61462	Up	3.41e-06	6.88e-05	-	-	-	-	-
Unigene10688_All	285	21	64	15.7161	48.09	1.61349	Up	1.97e-06	4.11e-05	K09518|1|3e-08|54.7|smo:SELMODRAFT_139450|DnaJ homolog subfamily B member 12;K09510|3|7e-08|53.5|vcn:VOLCADRAFT_57911|DnaJ homolog subfamily B member 4	-	GO:0005515//protein binding	GO:0044267//cellular protein metabolic process	gi|297742954|emb|CBI35821.3|/1.73119e-19/unnamed protein product [Vitis vinifera]
Unigene5755_All	582	134	408	49.108	150.126	1.61215	Up	1.38e-33	1.42e-31	K00360|1|2e-14|76.6|ppp:PHYPADRAFT_184973|nitrate reductase (NADH) [EC:1.7.1.1];K13076|4|6e-08|55.5|zma:100279397|delta8-fatty-acid desaturase [EC:1.14.19.4]	GO:0031090//organelle membrane;GO:0009534//chloroplast thylakoid	GO:0046872//metal ion binding	-	gi|76781152|gb|ABA54491.1|/7.99263e-43/cytochrome b5 type 28 [Crepis alpina]
Unigene34705_All	409	23	70	11.9943	36.6517	1.61153	Up	6.57e-07	1.47e-05	-	GO:0016020//membrane	GO:0004721//phosphoprotein phosphatase activity	GO:0048827//phyllome development	gi|365222916|gb|AEW69810.1|/1.89077e-26/Hop-interacting protein THI109 [Solanum lycopersicum]
CL7892	1579	422	1282	57.0034	173.87	1.60889	Up	1.46e-101	4.75e-99	-	-	-	-	-
Unigene15368_All	1206	29	88	5.12887	15.6263	1.60726	Up	2.5e-08	6.58e-07	K13415|1|1e-58|225|sbi:SORBI_03g012040|protein brassinosteroid insensitive 1 [EC:2.7.10.1 2.7.11.1];K00924|2|5e-57|219|aly:ARALYDRAFT_473063|[EC:2.7.1.-];K08286|4|1e-52|205|aly:ARALYDRAFT_491919|protein-serine/threonine kinase [EC:2.7.11.-]	GO:0016020//membrane;GO:0031410//cytoplasmic vesicle	GO:0004871//signal transducer activity;GO:0016491//oxidoreductase activity;GO:0004672//protein kinase activity;GO:0000166//nucleotide binding	GO:0008152//metabolic process	gi|224070110|ref|XP_002303116.1|/2.19901e-131/predicted protein [Populus trichocarpa]
Unigene9013_All	742	38	115	10.9232	33.1905	1.60337	Up	1.91e-10	6.3e-09	-	-	-	-	gi|225425076|ref|XP_002271486.1|/4.35777e-38/PREDICTED: ankyrin repeat-containing protein At3g12360-like [Vitis vinifera]
CL13889	1209	43	130	7.586	23.027	1.60191	Up	1.29e-11	4.67e-10	-	-	-	-	-
Unigene11760_All	711	45	136	13.4994	40.9628	1.60142	Up	4.4e-12	1.68e-10	-	-	-	-	gi|225464876|ref|XP_002273038.1|/1.33246e-41/PREDICTED: F-box protein At2g27310-like [Vitis vinifera]
CL736	1215	48	145	8.42628	25.5571	1.60076	Up	8.77e-13	3.56e-11	-	-	-	-	-
Unigene2706_All	589	1172	3526	424.408	1282	1.59487	Up	1.87e-272	1.79e-269	-	-	-	-	-
CL9221	861	24	72	5.94537	17.9081	1.59077	Up	5.79e-07	1.3e-05	-	-	-	-	-
Unigene37590_All	281	20	60	15.1808	45.7262	1.59077	Up	5.2e-06	0.000101842	-	-	-	-	-
Unigene15036_All	1296	37	111	6.0893	18.3416	1.59077	Up	4.97e-10	1.58e-08	K05356|1|1e-24|112|sbi:SORBI_0011s005450|all-trans-nonaprenyl-diphosphate synthase [EC:2.5.1.84 2.5.1.85];K10760|2|6e-20|97.1|vvi:100247527|adenylate isopentenyltransferase (cytokinin synthase)	-	-	-	gi|111146936|gb|ABH07409.1|/9.61273e-169/putative pol polyprotein [Brassica oleracea var. botrytis]
Unigene24165_All	1552	16	48	2.19887	6.62322	1.59077	Up	4.75e-05	0.000772845	-	GO:0031410//cytoplasmic vesicle	GO:0042578//phosphoric ester hydrolase activity;GO:0004672//protein kinase activity;GO:0004620//phospholipase activity;GO:0032559	GO:0006464//cellular protein modification process;GO:0007165//signal transduction	gi|359480853|ref|XP_002277922.2|/1.13682e-158/PREDICTED: PI-PLC X domain-containing protein At5g67130-like [Vitis vinifera]
Unigene26519_All	320	44	132	29.3274	88.3373	1.59077	Up	1.14e-11	4.17e-10	K10775|1|1e-22|102|pop:POPTR_739479|phenylalanine ammonia-lyase [EC:4.3.1.24]	GO:0044424//intracellular part	GO:0016840	GO:0006558//L-phenylalanine metabolic process	gi|27436243|gb|AAO13347.1|/2.93297e-27/phenylalanine ammonia-lyase2 [Lactuca sativa]
Unigene42498_All	237	20	60	17.9992	54.2154	1.59077	Up	5.2e-06	0.000101878	K13229|1|1e-07|53.1|zma:541977|2,4-dihydroxy-1,4-benzoxazin-3-one-glucoside dioxygenase [EC:1.14.20.2]	-	GO:0016706//oxidoreductase activity, acting on paired donors, with incorporation or reduction of molecular oxygen, 2-oxoglutarate as one donor, and incorporation of one atom each of oxygen into both donors	GO:0008152//metabolic process	gi|5031283|gb|AAD38147.1|AF139500_1/1.4908e-10/unknown [Prunus armeniaca]
Unigene17087_All	652	87	261	28.4605	85.7261	1.59077	Up	1.16e-21	7.63e-20	K01537|1|2e-88|322|aly:ARALYDRAFT_490855|Ca2+-transporting ATPase [EC:3.6.3.8]	GO:0031224//intrinsic to membrane;GO:0043231//intracellular membrane-bounded organelle;GO:0031090//organelle membrane	GO:0046914//transition metal ion binding;GO:0046873//metal ion transmembrane transporter activity;GO:0019829//cation-transporting ATPase activity;GO:0005515//protein binding;GO:0032559;GO:0016836//hydro-lyase activity	GO:0010035//response to inorganic substance;GO:0009206;GO:0006816//calcium ion transport	gi|297798108|ref|XP_002866938.1|/2.32424e-87/hypothetical protein ARALYDRAFT_490855 [Arabidopsis lyrata subsp. lyrata]
Unigene2047_All	599	71	212	25.2815	75.793	1.58398	Up	8.95e-18	4.95e-16	-	-	GO:0005515//protein binding	GO:0044267//cellular protein metabolic process;GO:0050896//response to stimulus	gi|255576573|ref|XP_002529177.1|/2.44155e-21/Chaperone protein dnaJ, putative [Ricinus communis]
Unigene5811_All	489	68	203	29.66	88.9011	1.58368	Up	4.45e-17	2.37e-15	K05666|1|2e-11|66.6|olu:OSTLU_35503|ATP-binding cassette, subfamily C (CFTR/MRP), member 2	GO:0031224//intrinsic to membrane	GO:0042626//ATPase activity, coupled to transmembrane movement of substances;GO:0032559	GO:0006810//transport;GO:0009207	gi|357494883|ref|XP_003617730.1|/4.38461e-66/Multidrug resistance protein ABC transporter family [Medicago truncatula]
Unigene12775_All	360	60	179	35.5484	106.481	1.58274	Up	3.21e-15	1.54e-13	-	-	-	-	-
Unigene28016_All	298	57	170	40.7971	122.167	1.58231	Up	1.6e-14	7.39e-13	-	GO:0044464//cell part	GO:0042626//ATPase activity, coupled to transmembrane movement of substances;GO:0015604//organic phosphonate transmembrane transporter activity;GO:0032559	GO:0009207	gi|394994946|gb|AFN42937.1|/1.43393e-45/pleiotropic drug resistance transporter 5a [Nicotiana tabacum]
CL9337	1021	358	1067	74.7873	223.799	1.58134	Up	8.76e-83	2.31e-80	-	-	-	-	-
Unigene15882_All	605	46	137	16.2171	48.4937	1.58028	Up	5.88e-12	2.2e-10	K05766|1|2e-19|94.0|ath:AT3G23610|slingshot;K14819|3|8e-16|81.6|cme:CMN326C|dual specificity phosphatase 12 [EC:3.1.3.16 3.1.3.48];K04459|5|2e-12|70.5|zma:100285227|dual specificity phosphatase [EC:3.1.3.16 3.1.3.48]	-	GO:0004721//phosphoprotein phosphatase activity	GO:0006796//phosphate-containing compound metabolic process;GO:0006464//cellular protein modification process	gi|296081373|emb|CBI16806.3|/8.13518e-97/unnamed protein product [Vitis vinifera]
CL14412	788	123	366	33.2928	99.466	1.579	Up	1.91e-29	1.67e-27	-	-	-	-	-
CL11182	1282	200	595	33.2746	99.3914	1.5787	Up	7.88e-47	1.17e-44	-	-	-	-	-
Unigene17465_All	525	35	104	14.2193	42.4223	1.57697	Up	2.22e-09	6.55e-08	-	-	-	-	-
Unigene44910_All	205	27	80	28.0919	83.5711	1.57285	Up	1.71e-07	4.11e-06	-	-	GO:0016787//hydrolase activity	-	gi|255550093|ref|XP_002516097.1|/1.16488e-31/conserved hypothetical protein [Ricinus communis]
Unigene18269_All	657	47	139	15.2582	45.3074	1.57016	Up	5.18e-12	1.95e-10	K01183|1|6e-66|248|gmx:100787511|chitinase [EC:3.2.1.14]	-	GO:0004553//hydrolase activity, hydrolyzing O-glycosyl compounds	GO:0005975//carbohydrate metabolic process	gi|224089338|ref|XP_002308695.1|/1.02558e-66/predicted protein [Populus trichocarpa]
Unigene8077_All	623	45	133	15.4062	45.7176	1.56924	Up	1.52e-11	5.47e-10	-	-	-	-	gi|356516698|ref|XP_003527030.1|/1.26283e-31/PREDICTED: uncharacterized protein LOC100813476 [Glycine max]
Unigene6334_All	839	22	65	5.59283	16.591	1.56875	Up	2.63e-06	5.41e-05	-	-	-	-	gi|225459188|ref|XP_002284015.1|/9.16506e-46/PREDICTED: putative clathrin assembly protein At4g40080-like [Vitis vinifera]
Unigene45983_All	236	22	65	19.883	58.9822	1.56875	Up	2.63e-06	5.41e-05	K13691|1|4e-06|47.8|rcu:RCOM_0100870|pathogen-inducible salicylic acid glucosyltransferase [EC:2.4.1.-]	-	GO:0016758//transferase activity, transferring hexosyl groups	-	gi|225459268|ref|XP_002285779.1|/6.46662e-14/PREDICTED: UDP-glycosyltransferase 85A1 [Vitis vinifera]
Unigene16198_All	253	141	416	118.869	352.122	1.5667	Up	6.85e-33	6.84e-31	-	GO:0043231//intracellular membrane-bounded organelle	-	-	gi|8778875|gb|AAF79874.1|AC000348_27/1.73314e-11/T7N9.16 [Arabidopsis thaliana]
CL10087	1645	100	295	12.966	38.404	1.56653	Up	8.83e-24	6.24e-22	-	-	-	-	-
Unigene13019_All	443	20	59	9.62935	28.5212	1.56653	Up	7.9e-06	0.000149313	-	-	GO:0004672//protein kinase activity;GO:0000166//nucleotide binding	-	gi|255569978|ref|XP_002525952.1|/9.92974e-23/Serine/threonine-protein kinase PBS1, putative [Ricinus communis]
Unigene5751_All	671	19	56	6.03951	17.8725	1.56524	Up	1.37e-05	0.000247982	K10268|1|1e-07|54.7|smo:SELMODRAFT_118815|F-box and leucine-rich repeat protein 2/20	GO:0044464//cell part	-	GO:0019941//modification-dependent protein catabolic process	gi|225439576|ref|XP_002265215.1|/1.27562e-59/PREDICTED: F-box/LRR-repeat protein 3 [Vitis vinifera]
Unigene8811_All	457	73	215	34.0704	100.749	1.56418	Up	1.05e-17	5.77e-16	-	-	GO:0003824//catalytic activity	-	gi|356510760|ref|XP_003524102.1|/1.28617e-55/PREDICTED: reticuline oxidase-like protein-like [Glycine max]
Unigene4479_All	261	18	53	14.7097	43.4866	1.56381	Up	2.38e-05	0.000411351	-	-	-	-	gi|224136574|ref|XP_002326894.1|/8.23168e-14/NAC domain protein, IPR003441 [Populus trichocarpa]
Unigene43011_All	377	70	206	39.6029	117.016	1.56303	Up	5.2e-17	2.76e-15	-	GO:0031090//organelle membrane;GO:0009536//plastid	GO:0016787//hydrolase activity	-	gi|255550093|ref|XP_002516097.1|/1.26308e-62/conserved hypothetical protein [Ricinus communis]
CL7891	633	51	150	17.1845	50.7467	1.5622	Up	9.08e-13	3.68e-11	-	-	-	-	-
CL13336	555	17	50	6.53321	19.2929	1.5622	Up	4.15e-05	0.000681489	-	-	-	-	-
Unigene40004_All	359	17	50	10.1001	29.826	1.5622	Up	4.15e-05	0.000681287	K09841|1|2e-11|65.1|aly:ARALYDRAFT_474354|xanthoxin dehydrogenase [EC:1.1.1.288]	-	GO:0016616//oxidoreductase activity, acting on the CH-OH group of donors, NAD or NADP as acceptor	GO:0008152//metabolic process	gi|301072248|gb|ADK56099.1|/7.14921e-29/alcohol dehydrogenase [Artemisia annua]
Unigene17691_All	668	34	100	10.8561	32.0585	1.5622	Up	5.75e-09	1.63e-07	-	-	-	GO:0006950//response to stress	gi|5821136|dbj|BAA83710.1|/2.31845e-37/heat shock factor [Nicotiana tabacum]
Unigene28992_All	855	411	1205	102.529	301.815	1.55763	Up	2.93e-91	8.58e-89	K01090|1|2e-15|81.3|sbi:SORBI_01g038410|protein phosphatase [EC:3.1.3.16];K14497|2|4e-15|80.1|sbi:SORBI_09g029080|protein phosphatase 2C [EC:3.1.3.16]	GO:0043234//protein complex;GO:0043231//intracellular membrane-bounded organelle	GO:0043169//cation binding;GO:0004721//phosphoprotein phosphatase activity	GO:0006464//cellular protein modification process	gi|255573107|ref|XP_002527483.1|/8.20159e-98/protein phosphatase 2c, putative [Ricinus communis]
Unigene23474_All	1172	256	750	46.589	137.042	1.55656	Up	2.02e-57	3.72e-55	K02183|1|8e-21|99.8|vvi:100232908|calmodulin	-	-	GO:0009267//cellular response to starvation	gi|225448408|ref|XP_002273406.1|/2.96111e-65/PREDICTED: uncharacterized protein LOC100257064 isoform 1 [Vitis vinifera]
CL9527	521	40	117	16.3754	48.0915	1.55425	Up	3.38e-10	1.09e-08	-	-	-	-	-
Unigene18150_All	353	145	424	87.6121	257.224	1.55382	Up	4.13e-33	4.15e-31	-	-	GO:0016798//hydrolase activity, acting on glycosyl bonds	GO:0008152//metabolic process	gi|255573167|ref|XP_002527513.1|/2.92988e-19/conserved hypothetical protein [Ricinus communis]
Unigene6565_All	394	39	114	21.1125	61.9624	1.5533	Up	5.8e-10	1.83e-08	-	-	-	-	gi|225437535|ref|XP_002275699.1|/7.10807e-13/PREDICTED: uncharacterized protein LOC100253802 [Vitis vinifera]
Unigene3981_All	539	69	201	27.3043	79.8596	1.54834	Up	2e-16	1.03e-14	K10775|1|2e-47|186|pop:POPTR_667815|phenylalanine ammonia-lyase [EC:4.3.1.24]	GO:0044424//intracellular part	GO:0016840	GO:0006558//L-phenylalanine metabolic process	gi|18001007|gb|AAL55242.1|AF299330_1/6.41338e-54/phenylalanine ammonia-lyase [Lactuca sativa]
Unigene38929_All	516	23	67	9.50712	27.8064	1.54834	Up	2.3e-06	4.77e-05	K13030|1|8e-31|130|sbi:SORBI_01g001220|cyanohydrin beta-glucosyltransferase [EC:2.4.1.85];K13493|2|3e-15|79.3|ath:AT5G05860|cytokinin-N-glucosyltransferase [EC:2.4.1.-];K13068|4|2e-14|76.6|aly:ARALYDRAFT_479675|sinapate 1-glucosyltransferase [EC:2.4.1.120];K13691|5|7e-14|74.7|mtr:MTR_8g088560|pathogen-inducible salicylic acid glucosyltransferase [EC:2.4.1.-]	-	GO:0016758//transferase activity, transferring hexosyl groups	-	gi|356547881|ref|XP_003542333.1|/4.10188e-52/PREDICTED: UDP-glycosyltransferase 85A2-like [Glycine max]
Unigene29173_All	1338	370	1074	58.9816	171.897	1.54321	Up	1.85e-80	4.67e-78	K05894|1|2e-154|543|osa:4345762|12-oxophytodienoic acid reductase [EC:1.3.1.42]	GO:0042579//microbody	GO:0016628//oxidoreductase activity, acting on the CH-CH group of donors, NAD or NADP as acceptor;GO:0000166//nucleotide binding	GO:0006633//fatty acid biosynthetic process	gi|194338415|gb|ACF49260.1|/0/12-oxophytodienoate reductase-like protein [Artemisia annua]
Unigene16958_All	911	152	441	35.5874	103.667	1.54252	Up	5.03e-34	5.26e-32	K13416|1|5e-54|209|rcu:RCOM_1534760|brassinosteroid insensitive 1-associated receptor kinase 1 [EC:2.7.10.1 2.7.11.1];K13418|3|2e-52|204|pop:POPTR_913861|somatic embryogenesis receptor kinase 1 [EC:2.7.10.1 2.7.11.1]	GO:0031410//cytoplasmic vesicle	GO:0016772//transferase activity, transferring phosphorus-containing groups	GO:0006796//phosphate-containing compound metabolic process	gi|224056230|ref|XP_002298766.1|/5.13356e-85/predicted protein [Populus trichocarpa]
CL10809	1317	20	58	3.23903	9.4311	1.54186	Up	1.2e-05	0.000218852	-	-	-	-	-
Unigene27062_All	993	90	261	19.3314	56.2874	1.54186	Up	9.14e-21	5.77e-19	-	-	GO:0017111//nucleoside-triphosphatase activity;GO:0000166//nucleotide binding	-	gi|359482570|ref|XP_002278313.2|/1.10597e-75/PREDICTED: ABC transporter G family member 29-like [Vitis vinifera]
CL7622	784	222	643	60.3959	175.637	1.54007	Up	9.78e-49	1.51e-46	-	-	-	-	-
Unigene16622_All	373	86	249	49.1768	142.959	1.53955	Up	7.7e-20	4.68e-18	K04733|1|2e-27|118|smo:SELMODRAFT_159261|interleukin-1 receptor-associated kinase 4 [EC:2.7.11.1];K00924|3|9e-25|109|aly:ARALYDRAFT_476729|[EC:2.7.1.-]	GO:0031224//intrinsic to membrane	GO:0004674//protein serine/threonine kinase activity;GO:0032559	GO:0006970//response to osmotic stress;GO:0009755//hormone-mediated signaling pathway;GO:0003006//developmental process involved in reproduction;GO:0000578//embryonic axis specification;GO:0006464//cellular protein modification process	gi|224098986|ref|XP_002311344.1|/6.77788e-48/predicted protein [Populus trichocarpa]
Unigene9631_All	801	19	55	5.05932	14.7045	1.53924	Up	2.08e-05	0.000363303	-	-	-	-	gi|255575719|ref|XP_002528759.1|/4.69635e-20/conserved hypothetical protein [Ricinus communis]
Unigene17631_All	567	18	52	6.77112	19.6399	1.53633	Up	3.61e-05	0.000600707	-	-	-	-	gi|359484372|ref|XP_002281346.2|/9.00145e-36/PREDICTED: protein VERNALIZATION INSENSITIVE 3-like [Vitis vinifera]
Unigene9379_All	1491	18	52	2.57493	7.46871	1.53633	Up	3.61e-05	0.000600527	K05666|1|4e-74|277|olu:OSTLU_35503|ATP-binding cassette, subfamily C (CFTR/MRP), member 2;K05663|2|3e-31|134|sbi:SORBI_01g036355|mitochondrial ABC transporter ATM;K05658|4|2e-30|131|ath:AT5G46540|ATP-binding cassette, subfamily B (MDR/TAP), member 1	GO:0031224//intrinsic to membrane	GO:0017111//nucleoside-triphosphatase activity;GO:0015405;GO:0032559	GO:0009207;GO:0006865//amino acid transport	gi|224064438|ref|XP_002301476.1|/7.67152e-173/multidrug resistance protein ABC transporter family [Populus trichocarpa]
Unigene23049_All	783	36	104	9.80644	28.4441	1.53633	Up	4.41e-09	1.26e-07	-	-	-	-	gi|18408679|ref|NP_564888.1|/2.82643e-14/uncharacterized protein [Arabidopsis thaliana]
CL559	652	207	597	67.7164	196.086	1.53391	Up	4.09e-45	5.79e-43	-	-	-	-	-
Unigene19500_All	299	42	121	29.9605	86.6631	1.53236	Up	2.59e-10	8.43e-09	K13068|1|2e-08|55.5|aly:ARALYDRAFT_479675|sinapate 1-glucosyltransferase [EC:2.4.1.120];K13030|3|2e-07|52.4|sbi:SORBI_01g001220|cyanohydrin beta-glucosyltransferase [EC:2.4.1.85];K13493|4|6e-07|50.4|ath:AT5G05870|cytokinin-N-glucosyltransferase [EC:2.4.1.-];K13691|5|8e-07|50.1|pop:POPTR_582116|pathogen-inducible salicylic acid glucosyltransferase [EC:2.4.1.-]	-	GO:0035251//UDP-glucosyltransferase activity	-	gi|224060411|ref|XP_002300186.1|/2.23286e-14/predicted protein [Populus trichocarpa]
Unigene26743_All	473	50	144	22.5465	65.1961	1.53188	Up	5.25e-12	1.98e-10	K01537|1|2e-48|189|vvi:100247373|Ca2+-transporting ATPase [EC:3.6.3.8]	GO:0009532//plastid stroma;GO:0031224//intrinsic to membrane;GO:0009528//plastid inner membrane	GO:0046914//transition metal ion binding;GO:0005515//protein binding;GO:0019829//cation-transporting ATPase activity;GO:0046873//metal ion transmembrane transporter activity;GO:0005261//cation channel activity;GO:0032559;GO:0016836//hydro-lyase activity	GO:0006816//calcium ion transport;GO:0010035//response to inorganic substance;GO:0009206	gi|359480619|ref|XP_003632502.1|/4.85456e-48/PREDICTED: calcium-transporting ATPase 2, plasma membrane-type-like [Vitis vinifera]
CL294	924	83	239	19.1592	55.3919	1.53164	Up	5.69e-19	3.33e-17	-	-	-	-	-
CL10630	448	24	69	11.4263	32.9831	1.52937	Up	2e-06	4.18e-05	-	-	-	-	-
Unigene14467_All	394	23	66	12.4509	35.873	1.52664	Up	3.47e-06	6.99e-05	K09872|1|2e-49|192|rcu:RCOM_1356060|aquaporin PIP	GO:0031224//intrinsic to membrane	-	GO:0006810//transport	gi|349891782|gb|AEQ20672.1|/1.32507e-51/PIP2;1 [Karelinia caspia]
Unigene21797_All	480	23	66	10.2202	29.4458	1.52664	Up	3.47e-06	6.99e-05	K00799|1|8e-43|170|rcu:RCOM_0731950|glutathione S-transferase [EC:2.5.1.18]	-	GO:0016740//transferase activity;GO:0016829//lyase activity	-	gi|255558914|ref|XP_002520480.1|/7.25264e-42/glutathione s-transferase, putative [Ricinus communis]
Unigene26093_All	2140	266	763	26.5118	76.3538	1.52607	Up	9.15e-57	1.67e-54	K14515|1|0.0|711|pop:POPTR_561896|EIN3-binding F-box protein	GO:0043231//intracellular membrane-bounded organelle	GO:0005488//binding	GO:0019941//modification-dependent protein catabolic process;GO:0009873//ethylene mediated signaling pathway	gi|224089259|ref|XP_002308665.1|/0/ein3-binding f-box protein 3 [Populus trichocarpa]
Unigene6519_All	589	441	1264	159.696	459.57	1.52496	Up	9.21e-93	2.73e-90	K09755|1|7e-81|297|pop:POPTR_836596|ferulate-5-hydroxylase [EC:1.14.-.-]	-	GO:0016491//oxidoreductase activity;GO:0005506//iron ion binding	GO:0008152//metabolic process	gi|224134158|ref|XP_002327770.1|/6.42466e-80/cytochrome P450 5-hydroxylase for coniferaldehyde, coniferyl alcohol and ferulic acid [Populus trichocarpa]
CL628	1230	67	192	11.6182	33.4284	1.52468	Up	1.95e-15	9.5e-14	-	-	-	-	-
CL14910	1420	37	106	5.55756	15.9859	1.52428	Up	3.85e-09	1.11e-07	-	-	-	-	-
Unigene10515_All	220	22	63	21.329	61.325	1.52366	Up	6e-06	0.000116262	-	-	-	-	-
CL7730	1076	80	229	15.858	45.5767	1.52309	Up	4.2e-18	2.36e-16	-	-	-	-	-
CL7793	737	48	137	13.8914	39.8082	1.51888	Up	2.3e-11	8.17e-10	-	-	-	-	-
CL6056	1084	233	665	45.8456	131.375	1.51883	Up	2.32e-49	3.62e-47	-	-	-	-	-
Unigene24497_All	792	20	57	5.38611	15.4124	1.51677	Up	1.8e-05	0.000318826	K09286|1|2e-33|140|aly:ARALYDRAFT_897996|EREBP-like factor	-	-	-	gi|55419648|gb|AAV51937.1|/1.46925e-42/AP2/EREBP transcription factor ERF-2 [Gossypium hirsutum]
Unigene27006_All	1489	78	222	11.173	31.9285	1.51482	Up	1.82e-17	9.89e-16	K14963|1|1e-09|63.2|bdi:100832822|COMPASS component SWD3;K12662|4|1e-09|62.8|bdi:100846442|U4/U6 small nuclear ribonucleoprotein PRP4	GO:0031461//cullin-RING ubiquitin ligase complex;GO:0031234//extrinsic to internal side of plasma membrane	-	-	gi|224122232|ref|XP_002330572.1|/0/predicted protein [Populus trichocarpa]
CL6194	2048	311	885	32.3893	92.5408	1.51457	Up	7.48e-65	1.57e-62	-	-	-	-	-
Unigene8075_All	688	83	236	25.7312	73.4587	1.51341	Up	1.88e-18	1.08e-16	-	GO:0016020//membrane	GO:0015103//inorganic anion transmembrane transporter activity	GO:0006950//response to stress;GO:0015698//inorganic anion transport	gi|224133704|ref|XP_002321640.1|/6.92936e-56/predicted protein [Populus trichocarpa]
Unigene30874_All	222	57	162	54.7637	156.272	1.51277	Up	4.1e-13	1.71e-11	-	-	-	-	-
Unigene20688_All	924	56	159	12.9267	36.8506	1.51134	Up	7e-13	2.87e-11	K13420|1|3e-26|117|sbi:SORBI_06g028760|LRR receptor-like serine/threonine-protein kinase FLS2 [EC:2.7.11.1]	GO:0005618//cell wall;GO:0016020//membrane	GO:0004672//protein kinase activity	GO:0009987//cellular process;GO:0008152//metabolic process	gi|225458279|ref|XP_002281409.1|/1.0321e-72/PREDICTED: probable LRR receptor-like serine/threonine-protein kinase At2g16250-like [Vitis vinifera]
CL4481	1014	692	1964	145.559	414.785	1.51076	Up	3.8e-141	1.82e-138	-	-	-	-	-
Unigene40096_All	212	43	122	43.2617	123.238	1.51028	Up	3.38e-10	1.09e-08	-	-	GO:0016747//transferase activity, transferring acyl groups other than amino-acyl groups	-	gi|146387237|pdb|2E1T|A/1.32766e-19/Chain A, Crystal Structure Of Dendranthema Morifolium Dmat Complexed With Malonyl-Coa
Unigene35515_All	311	18	51	12.3448	35.118	1.50831	Up	5.45e-05	0.000879914	K10999|1|1e-23|106|rcu:RCOM_0443860|cellulose synthase A [EC:2.4.1.12]	GO:0016020//membrane	GO:0016757//transferase activity, transferring glycosyl groups	GO:0009987//cellular process	gi|73624747|gb|AAZ79231.1|/3.15872e-37/cellulose synthase-like protein CslG [Nicotiana tabacum]
Unigene62_All	1015	65	184	13.659	38.8214	1.507	Up	1.26e-14	5.84e-13	-	GO:0016020//membrane	-	GO:0006952//defense response;GO:0033554//cellular response to stress;GO:0006970//response to osmotic stress;GO:0009696//salicylic acid metabolic process	gi|359483765|ref|XP_002273740.2|/1.24404e-146/PREDICTED: uncharacterized protein LOC100243637 [Vitis vinifera]
Unigene3496_All	870	115	325	28.1935	79.9989	1.50462	Up	1.24e-24	9.03e-23	-	-	-	GO:0006950//response to stress	gi|5821136|dbj|BAA83710.1|/6.70447e-71/heat shock factor [Nicotiana tabacum]
Unigene454_All	782	186	525	50.7314	143.771	1.50283	Up	9.69e-39	1.18e-36	-	-	GO:0005488//binding	-	gi|224057660|ref|XP_002299291.1|/3.54243e-41/predicted protein [Populus trichocarpa]
Unigene8839_All	376	149	420	84.5219	239.211	1.50089	Up	2.91e-31	2.7e-29	-	-	-	-	gi|356528098|ref|XP_003532642.1|/1.36522e-24/PREDICTED: reticuline oxidase-like protein-like [Glycine max]
CL8573	1374	156	439	24.2163	68.4223	1.49849	Up	1.57e-32	1.53e-30	-	-	-	-	-
Unigene6304_All	758	31	87	8.72295	24.5793	1.49456	Up	1.48e-07	3.6e-06	K01057|1|6e-22|102|gmx:100804571|6-phosphogluconolactonase [EC:3.1.1.31]	-	GO:0004553//hydrolase activity, hydrolyzing O-glycosyl compounds	GO:0009056//catabolic process	gi|224079904|ref|XP_002305966.1|/6.20922e-88/predicted protein [Populus trichocarpa]
Unigene8755_All	555	136	381	52.2657	147.012	1.49199	Up	2.84e-28	2.4e-26	K08237|1|2e-21|99.8|aly:ARALYDRAFT_490463|hydroquinone glucosyltransferase [EC:2.4.1.218]	-	GO:0016757//transferase activity, transferring glycosyl groups	-	gi|37993657|gb|AAR06914.1|/1.34162e-73/UDP-glycosyltransferase 71E1 [Stevia rebaudiana]
Unigene7984_All	754	115	322	32.531	91.4544	1.49124	Up	4.03e-24	2.87e-22	-	-	-	-	gi|225469636|ref|XP_002265147.1|/9.66192e-33/PREDICTED: uncharacterized protein LOC100252669 [Vitis vinifera]
Unigene37893_All	278	265	741	203.316	570.812	1.48929	Up	2.77e-53	4.68e-51	-	-	-	-	gi|225436593|ref|XP_002275356.1|/8.37718e-14/PREDICTED: F-box protein At4g18380 [Vitis vinifera]
Unigene10056_All	582	44	123	16.125	45.2587	1.48889	Up	4.38e-10	1.4e-08	K00924|1|6e-32|135|ath:AT5G47070|[EC:2.7.1.-];K05658|5|1e-25|114|vvi:100262734|ATP-binding cassette, subfamily B (MDR/TAP), member 1	-	GO:0004672//protein kinase activity;GO:0032559	GO:0006464//cellular protein modification process	gi|156105187|gb|ABU49132.1|/8.63171e-53/ser/thr protein kinase [Malus x domestica]
Unigene7245_All	422	63	176	31.8419	89.3141	1.48796	Up	8.09e-14	3.55e-12	K00430|1|2e-45|179|ath:AT5G05340|peroxidase [EC:1.11.1.7]	GO:0005576//extracellular region;GO:0030312//external encapsulating structure	GO:0016209//antioxidant activity;GO:0005506//iron ion binding;GO:0003824//catalytic activity	GO:0042743//hydrogen peroxide metabolic process;GO:0006950//response to stress	gi|269856432|gb|ACZ51443.1|/5.02847e-51/peroxidase protein [Mikania micrantha]
Unigene15511_All	536	38	106	15.1213	42.3507	1.4858	Up	7.46e-09	2.09e-07	K00924|1|7e-33|137|ath:AT1G28440|[EC:2.7.1.-];K08286|3|5e-29|125|ath:AT4G28490|protein-serine/threonine kinase [EC:2.7.11.-]	GO:0044464//cell part	GO:0004672//protein kinase activity;GO:0032559	GO:0006464//cellular protein modification process;GO:0007167//enzyme linked receptor protein signaling pathway	gi|255582417|ref|XP_002531997.1|/1.06384e-48/Receptor protein kinase CLAVATA1 precursor, putative [Ricinus communis]
Unigene19529_All	342	19	53	11.8495	33.1871	1.4858	Up	4.71e-05	0.00076661	-	-	-	-	gi|356559923|ref|XP_003548245.1|/1.38044e-16/PREDICTED: U-box domain-containing protein 43-like [Glycine max]
Unigene25535_All	313	52	145	35.4348	99.2073	1.48528	Up	1.32e-11	4.78e-10	-	-	-	-	-
Unigene26338_All	392	127	354	69.1017	193.391	1.48473	Up	3.34e-26	2.59e-24	-	GO:0043234//protein complex	GO:0043169//cation binding;GO:0004721//phosphoprotein phosphatase activity	GO:0051704;GO:0006464//cellular protein modification process	gi|224089434|ref|XP_002308720.1|/2.97675e-35/predicted protein [Populus trichocarpa]
CL13147	754	90	250	25.459	71.0049	1.47974	Up	7.19e-19	4.19e-17	-	-	-	-	-
Unigene35240_All	277	31	86	23.87	66.4873	1.47788	Up	2.21e-07	5.23e-06	K00517|1|3e-11|64.7|ath:AT4G37360|[EC:1.14.-.-]	-	GO:0016709//oxidoreductase activity, acting on paired donors, with incorporation or reduction of molecular oxygen, NADH or NADPH as one donor, and incorporation of one atom of oxygen;GO:0005506//iron ion binding	GO:0008152//metabolic process	gi|3059129|emb|CAA04116.1|/1.52668e-15/cytochrome P450 [Helianthus tuberosus]
Unigene19901_All	941	31	86	7.02656	19.5717	1.47788	Up	2.21e-07	5.23e-06	-	-	-	-	gi|255576790|ref|XP_002529282.1|/5.34679e-16/conserved hypothetical protein [Ricinus communis]
CL5936	1923	539	1491	59.7834	166.042	1.47373	Up	8.68e-104	2.93e-101	-	-	-	-	-
CL12682	1200	220	608	39.1032	108.503	1.47238	Up	2.58e-43	3.49e-41	-	-	-	-	-
Unigene748_All	509	84	232	35.1992	97.6091	1.47147	Up	1.74e-17	9.5e-16	K05666|1|3e-07|52.8|olu:OSTLU_35503|ATP-binding cassette, subfamily C (CFTR/MRP), member 2	GO:0031224//intrinsic to membrane	GO:0042626//ATPase activity, coupled to transmembrane movement of substances;GO:0032559	GO:0006810//transport;GO:0009207	gi|359494293|ref|XP_003634755.1|/4.9215e-66/PREDICTED: ABC transporter C family member 3-like [Vitis vinifera]
Unigene20925_All	543	21	58	8.24879	22.8743	1.47147	Up	2.34e-05	0.000404557	K13420|1|1e-21|100|ath:AT5G46330|LRR receptor-like serine/threonine-protein kinase FLS2 [EC:2.7.11.1]	GO:0016020//membrane	GO:0016740//transferase activity	GO:0051259//protein oligomerization;GO:0009856//pollination;GO:0009698//phenylpropanoid metabolic process;GO:0009555//pollen development;GO:0003006//developmental process involved in reproduction;GO:0000578//embryonic axis specification;GO:0006950//response to stress	gi|353677868|dbj|BAL04590.1|/1.03775e-59/leucine-rich repeat receptor-like kinase [Lotus japonicus]
Unigene5812_All	1192	25	69	4.47337	12.3963	1.47048	Up	3.89e-06	7.77e-05	K13667|1|3e-74|277|gmx:100797600|protein glucosyltransferase [EC:2.4.1.-]	-	-	-	gi|332071136|gb|AED99886.1|/5.79038e-117/glycosyltransferase [Panax notoginseng]
Unigene13213_All	337	108	298	68.3541	189.368	1.47009	Up	5.32e-22	3.55e-20	K14638|1|3e-32|134|ppp:PHYPADRAFT_134814|solute carrier family 15 (peptide/histidine transporter), member 3/4	GO:0044464//cell part	GO:0015198//oligopeptide transporter activity	GO:0009725//response to hormone stimulus;GO:0043200//response to amino acid stimulus;GO:0006952//defense response;GO:0006857//oligopeptide transport;GO:0006972//hyperosmotic response	gi|225433219|ref|XP_002285402.1|/2.58245e-55/PREDICTED: peptide transporter PTR3-A [Vitis vinifera]
CL10990	689	29	80	8.97738	24.8651	1.46976	Up	6.55e-07	1.47e-05	-	-	-	-	-
CL540	2657	730	2013	58.6006	162.245	1.46919	Up	8.02e-139	3.71e-136	-	-	-	-	-
Unigene17020_All	565	37	102	13.9677	38.6609	1.46878	Up	1.9e-08	5.07e-07	-	-	-	-	gi|357462411|ref|XP_003601487.1|/3.75537e-10/hypothetical protein MTR_3g082210 [Medicago truncatula]
Unigene4895_All	384	94	259	52.2117	144.44	1.46803	Up	2.77e-19	1.65e-17	-	-	-	-	-
Unigene24696_All	321	49	135	32.5583	90.0635	1.46792	Up	9.77e-11	3.32e-09	-	-	-	-	-
CL5143	3376	413	1137	26.0927	72.1237	1.46683	Up	4.83e-79	1.18e-76	-	-	-	-	-
Unigene31107_All	220	146	401	141.547	390.339	1.46344	Up	7.05e-29	6.11e-27	-	GO:0031224//intrinsic to membrane	GO:0017111//nucleoside-triphosphatase activity;GO:0032559	GO:0051234//establishment of localization;GO:0009207	gi|359482993|ref|XP_002285178.2|/1.49795e-31/PREDICTED: pleiotropic drug resistance protein 1 isoform 1 [Vitis vinifera]
Unigene3546_All	825	31	85	8.01454	22.064	1.46101	Up	3.29e-07	7.61e-06	-	-	GO:0003824//catalytic activity	-	gi|296089040|emb|CBI38743.3|/9.80653e-69/unnamed protein product [Vitis vinifera]
Unigene23639_All	495	42	115	18.0973	49.7522	1.45898	Up	2.83e-09	8.25e-08	K04733|1|1e-34|143|smo:SELMODRAFT_230241|interleukin-1 receptor-associated kinase 4 [EC:2.7.11.1]	-	GO:0004713//protein tyrosine kinase activity;GO:0032559	GO:0006464//cellular protein modification process	gi|297734240|emb|CBI15487.3|/1.23703e-79/unnamed protein product [Vitis vinifera]
Unigene6581_All	2249	102	279	9.67345	26.5665	1.45751	Up	1.88e-20	1.18e-18	-	GO:0031224//intrinsic to membrane	GO:0004553//hydrolase activity, hydrolyzing O-glycosyl compounds	GO:0006678//glucosylceramide metabolic process	gi|225433442|ref|XP_002285674.1|/0/PREDICTED: non-lysosomal glucosylceramidase-like [Vitis vinifera]
Unigene19954_All	653	398	1087	129.999	356.481	1.45532	Up	8.8e-75	2.06e-72	K13448|1|4e-45|179|vvi:100251912|calcium-binding protein CML	-	GO:0046872//metal ion binding	GO:0000904//cell morphogenesis involved in differentiation;GO:0010038//response to metal ion	gi|1168782|sp|Q09011.1|CAST_SOLTU/8.36301e-45/RecName: Full=Calcium-binding protein CAST
Unigene46848_All	340	59	161	37.0121	101.407	1.45408	Up	2.22e-12	8.71e-11	-	-	GO:0016757//transferase activity, transferring glycosyl groups	-	gi|37993657|gb|AAR06914.1|/8.07416e-25/UDP-glycosyltransferase 71E1 [Stevia rebaudiana]
CL5177	747	22	60	6.28164	17.2009	1.45327	Up	2.01e-05	0.000352611	-	-	-	-	-
Unigene27612_All	367	55	150	31.9645	87.5276	1.45327	Up	1.27e-11	4.61e-10	-	-	-	-	gi|224135737|ref|XP_002322148.1|/5.0801e-19/predicted protein [Populus trichocarpa]
CL3337	268	47	128	37.4054	102.281	1.45122	Up	4.22e-10	1.35e-08	-	-	-	-	-
Unigene1735_All	317	133	362	89.4877	244.551	1.45037	Up	6.77e-26	5.21e-24	K01762|1|4e-35|144|mtr:MTR_7g079080|1-aminocyclopropane-1-carboxylate synthase [EC:4.4.1.14]	-	GO:0016740//transferase activity;GO:0048037//cofactor binding;GO:0016846//carbon-sulfur lyase activity	GO:0008652//cellular amino acid biosynthetic process	gi|30039240|gb|AAP14019.1|AF380836_1/1.60746e-41/putative ACC synthase 1 [Lactuca sativa]
Unigene33609_All	334	35	95	22.3508	60.9112	1.44638	Up	8.29e-08	2.07e-06	-	-	-	-	gi|388512713|gb|AFK44418.1|/1.29815e-22/unknown [Lotus japonicus]
CL2106	328	769	2086	500.061	1361.95	1.44549	Up	2.25e-140	1.06e-137	-	-	-	-	-
Unigene23320_All	381	97	263	54.3022	147.826	1.44482	Up	3.91e-19	2.31e-17	K07019|1|3e-19|91.3|bdi:100837264|	GO:0043231//intracellular membrane-bounded organelle	GO:0016788//hydrolase activity, acting on ester bonds	GO:0003006//developmental process involved in reproduction	gi|326528989|dbj|BAJ97516.1|/1.90243e-18/predicted protein [Hordeum vulgare subsp. vulgare]
Unigene17171_All	1624	44	119	5.7788	15.6921	1.4412	Up	2.11e-09	6.25e-08	-	GO:0016020//membrane	GO:0046872//metal ion binding	-	gi|255587116|ref|XP_002534143.1|/4.39194e-161/protein binding protein, putative [Ricinus communis]
Unigene6234_All	978	108	292	23.5535	63.9387	1.44075	Up	5.4e-21	3.45e-19	K13420|1|2e-95|347|vvi:100253808|LRR receptor-like serine/threonine-protein kinase FLS2 [EC:2.7.11.1]	-	GO:0003824//catalytic activity	-	gi|359483612|ref|XP_002272319.2|/1.77932e-94/PREDICTED: LRR receptor-like serine/threonine-protein kinase FLS2-like [Vitis vinifera]
Unigene25922_All	582	20	54	7.32956	19.8697	1.43877	Up	6.04e-05	0.000965313	K00770|1|2e-97|352|gmx:100797597|1,4-beta-D-xylan synthase [EC:2.4.2.24]	GO:0031228//intrinsic to Golgi membrane	GO:0016759//cellulose synthase activity	GO:0045229//external encapsulating structure organization;GO:0048588//developmental cell growth;GO:0009250//glucan biosynthetic process;GO:0042546//cell wall biogenesis;GO:0006950//response to stress	gi|356497399|ref|XP_003517548.1|/2.55708e-105/PREDICTED: cellulose synthase-like protein D3-like [Glycine max]
Unigene51478_All	283	40	108	30.147	81.7254	1.43877	Up	1.22e-08	3.34e-07	K08243|1|3e-16|81.6|gmx:547911|6'-deoxychalcone synthase [EC:2.3.1.170];K00085|3|3e-09|58.2|ath:AT2G21260|aldose-6-phosphate reductase (NADPH2) [EC:1.1.1.200];K00002|4|4e-07|51.2|cme:CMM296C|alcohol dehydrogenase (NADP+) [EC:1.1.1.2]	-	GO:0016747//transferase activity, transferring acyl groups other than amino-acyl groups	GO:0008152//metabolic process	gi|297737568|emb|CBI26769.3|/4.27824e-18/unnamed protein product [Vitis vinifera]
CL12648	349	20	54	12.2229	33.1351	1.43877	Up	6.04e-05	0.000965035	-	-	-	-	-
Unigene14680_All	486	173	467	75.9243	205.779	1.43846	Up	1.48e-32	1.45e-30	K02370|1|1e-13|73.6|ppp:PHYPADRAFT_146391|alpha-1,4-N-acetylglucosaminyltransferase EXTL3 [EC:2.4.1.223 2.4.1.224]	GO:0005789//endoplasmic reticulum membrane	GO:0008375//acetylglucosaminyltransferase activity	-	gi|255584380|ref|XP_002532924.1|/3.01397e-64/transferase, transferring glycosyl groups, putative [Ricinus communis]
CL12416	1019	33	89	6.90734	18.7041	1.43715	Up	2.44e-07	5.73e-06	-	-	-	-	-
Unigene26514_All	329	89	240	57.6986	156.22	1.43697	Up	1.84e-17	1e-15	K13424|1|7e-33|136|vvi:100243352|WRKY transcription factor 33	-	-	-	gi|183979108|emb|CAP08303.1|/6.91549e-32/DNA-binding protein [Vitis thunbergii]
Unigene29296_All	439	125	337	60.7318	164.394	1.43663	Up	6.78e-24	4.8e-22	K09755|1|5e-56|214|vvi:100267863|ferulate-5-hydroxylase [EC:1.14.-.-]	-	GO:0016491//oxidoreductase activity;GO:0005506//iron ion binding	GO:0008152//metabolic process	gi|46403211|gb|AAS92625.1|/2.12625e-57/coniferylalcohol 5-hydroxylase [Centaurium erythraea]
CL1608	1224	171	461	29.7979	80.6565	1.43658	Up	4.23e-32	4.02e-30	-	-	-	-	-
CL13316	870	46	124	11.2774	30.5227	1.43644	Up	1.06e-09	3.25e-08	-	-	-	-	-
Unigene21698_All	396	72	194	38.78	104.912	1.4358	Up	2.22e-14	1.02e-12	K12843|1|2e-06|49.3|vvi:100248403|U4/U6 small nuclear ribonucleoprotein PRP3	GO:0044464//cell part	GO:0042626//ATPase activity, coupled to transmembrane movement of substances;GO:0015604//organic phosphonate transmembrane transporter activity;GO:0032559	GO:0009207	gi|359482566|ref|XP_003632787.1|/3.47895e-60/PREDICTED: ABC transporter G family member 29-like [Vitis vinifera]
Unigene2057_All	714	195	525	58.2515	157.464	1.43465	Up	2.93e-36	3.34e-34	K00924|1|9e-50|194|ath:AT1G30270|[EC:2.7.1.-];K07198|4|5e-16|82.8|zma:100192108|5'-AMP-activated protein kinase, catalytic alpha subunit [EC:2.7.11.11]	-	GO:0004674//protein serine/threonine kinase activity;GO:0032559	GO:0006464//cellular protein modification process;GO:0032501//multicellular organismal process;GO:0006972//hyperosmotic response;GO:0009926//auxin polar transport;GO:0023052//signaling	gi|255586705|ref|XP_002533977.1|/1.37154e-86/CBL-interacting serine/threonine-protein kinase, putative [Ricinus communis]
CL9112	684	26	70	8.10752	21.916	1.43465	Up	4.97e-06	9.8e-05	-	-	-	-	-
CL214	535	26	70	10.3655	28.0197	1.43465	Up	4.97e-06	9.8e-05	-	-	-	-	-
Unigene52931_All	329	42	113	27.2285	73.5534	1.43367	Up	6.16e-09	1.74e-07	-	GO:0031224//intrinsic to membrane	GO:0017111//nucleoside-triphosphatase activity;GO:0015405;GO:0032559	GO:0006810//transport;GO:0009207	gi|388519095|gb|AFK47609.1|/4.21499e-13/unknown [Lotus japonicus]
Unigene18099_All	1123	155	417	29.439	79.52	1.43359	Up	4.19e-29	3.65e-27	K04733|1|2e-49|194|smo:SELMODRAFT_159261|interleukin-1 receptor-associated kinase 4 [EC:2.7.11.1];K13430|3|8e-47|186|zma:100283091|serine/threonine-protein kinase PBS1 [EC:2.7.11.1]	GO:0044464//cell part	GO:0004871//signal transducer activity;GO:0004713//protein tyrosine kinase activity;GO:0004674//protein serine/threonine kinase activity;GO:0032559	GO:0006464//cellular protein modification process	gi|296087633|emb|CBI34889.3|/4.23319e-114/unnamed protein product [Vitis vinifera]
CL7862	353	32	86	19.3351	52.1727	1.43208	Up	4.19e-07	9.6e-06	-	-	-	-	-
Unigene23745_All	455	35	94	16.4069	44.2422	1.43112	Up	1.22e-07	3.01e-06	-	-	-	-	-
Unigene27001_All	1563	63	169	8.59711	23.1552	1.42941	Up	1.23e-12	4.94e-11	K05643|1|2e-61|234|ppp:PHYPADRAFT_221752|ATP-binding cassette, subfamily A (ABC1), member 3	GO:0031090//organelle membrane	GO:0042625//ATPase activity, coupled to transmembrane movement of ions;GO:0000166//nucleotide binding	-	gi|224090097|ref|XP_002308937.1|/0/ABC transporter family, cholesterol/phospholipid flippase [Populus trichocarpa]
Unigene22631_All	294	22	59	15.9605	42.9759	1.42902	Up	2.99e-05	0.000506149	K01115|1|2e-30|128|aly:ARALYDRAFT_489999|phospholipase D [EC:3.1.4.4]	GO:0005840//ribosome;GO:0009536//plastid;GO:0016020//membrane	GO:0004620//phospholipase activity;GO:0035091//phosphatidylinositol binding	GO:0006644//phospholipid metabolic process;GO:0042742//defense response to bacterium;GO:0003006//developmental process involved in reproduction	gi|350536569|ref|NP_001234509.1|/6.25796e-30/phospholipase PLDb1 [Solanum lycopersicum]
Unigene6274_All	907	22	59	5.17352	13.9304	1.42902	Up	2.99e-05	0.000505994	K01115|1|1e-122|437|gmx:100784434|phospholipase D [EC:3.1.4.4]	GO:0043231//intracellular membrane-bounded organelle;GO:0016020//membrane	GO:0046872//metal ion binding;GO:0004620//phospholipase activity	GO:0006650//glycerophospholipid metabolic process	gi|88193697|dbj|BAE79735.1|/9.46353e-124/phospholipase D alpha 2 [Arachis hypogaea]
Unigene11708_All	514	22	59	9.12915	24.5815	1.42902	Up	2.99e-05	0.000506303	K01669|1|2e-19|93.2|ppp:PHYPADRAFT_200971|deoxyribodipyrimidine photo-lyase [EC:4.1.99.3]	-	GO:0003913//DNA photolyase activity	GO:0006259//DNA metabolic process	gi|255564190|ref|XP_002523092.1|/2.93279e-58/DNA photolyase, putative [Ricinus communis]
CL9945	649	69	185	22.6765	61.0446	1.42867	Up	1.09e-13	4.74e-12	-	-	-	-	-
Unigene3257_All	1089	108	289	21.1527	56.8316	1.42585	Up	1.7e-20	1.06e-18	K01533|1|2e-111|400|vvi:100266338|Cu2+-exporting ATPase [EC:3.6.3.4]	GO:0031224//intrinsic to membrane;GO:0043231//intracellular membrane-bounded organelle	GO:0046914//transition metal ion binding;GO:0043682//copper-transporting ATPase activity;GO:0032559	GO:0035434//copper ion transmembrane transport;GO:0010118//stomatal movement;GO:0000160//two-component signal transduction system (phosphorelay);GO:0009725//response to hormone stimulus;GO:0009206	gi|297738009|emb|CBI27210.3|/2.07806e-110/unnamed protein product [Vitis vinifera]
CL4126	748	123	329	35.0731	94.192	1.42524	Up	4.18e-23	2.89e-21	-	-	-	-	-
Unigene11911_All	481	89	238	39.4653	105.962	1.42489	Up	3.96e-17	2.13e-15	-	-	GO:0017111//nucleoside-triphosphatase activity	-	gi|255549840|ref|XP_002515971.1|/4.54277e-44/ATP-binding cassette transporter, putative [Ricinus communis]
Unigene20667_All	587	73	195	26.525	71.1404	1.42332	Up	2.82e-14	1.28e-12	K13508|1|3e-58|222|pop:POPTR_755676|glycerol-3-phosphate acyltransferase [EC:2.3.1.15]	-	-	-	gi|224064623|ref|XP_002301527.1|/2.62659e-57/predicted protein [Populus trichocarpa]
Unigene48057_All	230	135	360	125.192	335.193	1.42085	Up	5.02e-25	3.72e-23	-	-	-	-	gi|225448453|ref|XP_002269430.1|/1.65871e-09/PREDICTED: zinc finger CCCH domain-containing protein 29-like [Vitis vinifera]
Unigene52425_All	452	30	80	14.1564	37.9028	1.42085	Up	1.24e-06	2.65e-05	-	-	-	-	-
Unigene23289_All	403	48	128	25.4043	68.0182	1.42085	Up	7.88e-10	2.45e-08	K00799|1|2e-44|175|gmx:547936|glutathione S-transferase [EC:2.5.1.18]	-	GO:0016765//transferase activity, transferring alkyl or aryl (other than methyl) groups	-	gi|359494285|ref|XP_003634751.1|/2.82715e-46/PREDICTED: uncharacterized protein LOC100232878 [Vitis vinifera]
CL4423	1633	30	80	3.91837	10.4912	1.42085	Up	1.24e-06	2.65e-05	-	-	-	-	-
Unigene1201_All	498	42	112	17.9883	48.1625	1.42085	Up	9.06e-09	2.51e-07	-	-	-	-	-
CL8396	226	24	64	22.6503	60.6445	1.42085	Up	1.48e-05	0.000265363	-	-	-	-	-
Unigene27360_All	1071	56	149	11.1524	29.7932	1.41762	Up	3.49e-11	1.22e-09	K01904|1|1e-125|447|vvi:100254698|4-coumarate--CoA ligase [EC:6.2.1.12]	-	GO:0016405//CoA-ligase activity;GO:0032559	GO:0006725//cellular aromatic compound metabolic process	gi|390516321|gb|AFL93685.1|/3.30045e-153/4-coumarate: coenzyme A ligase [Cynara cardunculus var. scolymus]
Unigene32015_All	377	347	923	196.317	524.301	1.41721	Up	2.41e-61	4.77e-59	-	-	-	-	gi|255567218|ref|XP_002524590.1|/2.75721e-17/metal ion binding protein, putative [Ricinus communis]
Unigene36710_All	213	41	109	41.0559	109.589	1.41644	Up	1.55e-08	4.18e-07	K07195|1|1e-14|76.3|vvi:100267121|exocyst complex component 7	GO:0044444//cytoplasmic part;GO:0043234//protein complex;GO:0043231//intracellular membrane-bounded organelle	-	GO:0006887//exocytosis	gi|356541262|ref|XP_003539098.1|/1.62295e-17/PREDICTED: uncharacterized protein LOC100808078 [Glycine max]
Unigene25550_All	300	23	61	16.3522	43.544	1.41299	Up	2.56e-05	0.000438789	K04733|1|1e-22|102|smo:SELMODRAFT_33807|interleukin-1 receptor-associated kinase 4 [EC:2.7.11.1];K13430|2|4e-20|94.4|zma:100283091|serine/threonine-protein kinase PBS1 [EC:2.7.11.1]	GO:0016020//membrane	GO:0030246//carbohydrate binding;GO:0004672//protein kinase activity;GO:0032559	GO:0006464//cellular protein modification process;GO:0008037//cell recognition	gi|391224307|emb|CCI61484.1|/1.69385e-46/unnamed protein product [Arabidopsis halleri]
Unigene27364_All	2052	1605	4255	166.828	444.061	1.4124	Up	1.5e-274	1.49e-271	-	-	-	GO:0000741//karyogamy;GO:0009743//response to carbohydrate stimulus	gi|255546139|ref|XP_002514129.1|/4.1914e-159/calmodulin binding protein, putative [Ricinus communis]
CL10691	1793	48	127	5.70994	15.1685	1.40953	Up	1.16e-09	3.53e-08	-	-	-	-	-
Unigene20672_All	468	98	259	44.6633	118.515	1.40791	Up	3.33e-18	1.89e-16	K09754|1|1e-40|163|rcu:RCOM_1106600|coumaroylquinate(coumaroylshikimate) 3'-monooxygenase [EC:1.14.13.36]	-	GO:0016709//oxidoreductase activity, acting on paired donors, with incorporation or reduction of molecular oxygen, NADH or NADPH as one donor, and incorporation of one atom of oxygen;GO:0005506//iron ion binding	GO:0008152//metabolic process	gi|402234623|gb|AFQ37421.1|/3.92283e-47/p-coumaroyl quinate/shikimate 3'-hydroxylase [Lonicera japonica]
Unigene19576_All	255	22	58	18.4015	48.7088	1.40436	Up	4.42e-05	0.00072161	K01535|1|4e-29|124|vvi:100241576|H+-transporting ATPase [EC:3.6.3.6]	GO:0016020//membrane	GO:0015662//ATPase activity, coupled to transmembrane movement of ions, phosphorylative mechanism;GO:0000166//nucleotide binding	GO:0009205;GO:0006970//response to osmotic stress	gi|356550952|ref|XP_003543845.1|/1.55026e-28/PREDICTED: plasma membrane ATPase 1-like [Glycine max]
Unigene3299_All	1030	41	108	8.49019	22.4547	1.40315	Up	2.27e-08	6e-07	K00924|1|2e-35|95.1|ath:AT1G28440|[EC:2.7.1.-];K08286|5|6e-35|90.9|aly:ARALYDRAFT_491919|protein-serine/threonine kinase [EC:2.7.11.-]	-	GO:0004674//protein serine/threonine kinase activity;GO:0000166//nucleotide binding	-	gi|326518772|dbj|BAJ92547.1|/2.17823e-76/predicted protein [Hordeum vulgare subsp. vulgare]
Unigene21218_All	488	30	79	13.1121	34.6679	1.4027	Up	1.82e-06	3.83e-05	K15084|1|8e-51|197|gmx:100800243|solute carrier family 25 (mitochondrial carrier protein), member 16	GO:0019866//organelle inner membrane;GO:0031224//intrinsic to membrane	-	GO:0046907//intracellular transport	gi|225429500|ref|XP_002278430.1|/1.09732e-53/PREDICTED: graves disease carrier protein isoform 2 [Vitis vinifera]
CL10301	536	320	842	127.337	336.409	1.40156	Up	3.29e-55	5.86e-53	-	-	-	-	-
Unigene20861_All	667	478	1257	152.853	403.58	1.40071	Up	1.82e-81	4.64e-79	K08486|1|2e-50|197|aly:ARALYDRAFT_897385|syntaxin 1B/2/3	GO:0043234//protein complex;GO:0016020//membrane	GO:0005515//protein binding	GO:0051707//response to other organism;GO:0009725//response to hormone stimulus;GO:0009626//plant-type hypersensitive response;GO:0010185;GO:0016044//cellular membrane organization;GO:0006605//protein targeting;GO:0007165//signal transduction	gi|4206787|gb|AAD11808.1|/3.11175e-58/syntaxin-related protein Nt-syr1 [Nicotiana tabacum]
Unigene5034_All	825	54	142	13.9608	36.8599	1.40067	Up	1.48e-10	4.94e-09	-	-	-	-	gi|17933110|gb|AAL48201.1|AF378084_1/1.04573e-54/PNCBP [Solanum tuberosum]
Unigene3579_All	346	24	63	14.7947	38.9928	1.39813	Up	2.18e-05	0.000380426	-	-	GO:0016301//kinase activity	-	gi|255566476|ref|XP_002524223.1|/2.10981e-25/kinase, putative [Ricinus communis]
Unigene10982_All	943	183	480	41.3914	109.006	1.397	Up	4.78e-32	4.54e-30	K02183|1|7e-138|488|vvi:100264980|calmodulin	-	-	-	gi|359495503|ref|XP_002273993.2|/3.96552e-144/PREDICTED: uncharacterized protein LOC100256775 [Vitis vinifera]
Unigene2445_All	585	129	338	47.0332	123.732	1.39546	Up	5.32e-23	3.66e-21	K05666|1|6e-10|62.0|olu:OSTLU_35503|ATP-binding cassette, subfamily C (CFTR/MRP), member 2	-	GO:0042626//ATPase activity, coupled to transmembrane movement of substances;GO:0000166//nucleotide binding	GO:0009987//cellular process;GO:0006810//transport	gi|359494293|ref|XP_003634755.1|/1.68068e-56/PREDICTED: ABC transporter C family member 3-like [Vitis vinifera]
Unigene12869_All	316	34	89	22.9489	60.3147	1.39408	Up	4.53e-07	1.03e-05	K13448|1|4e-10|61.2|pop:POPTR_231748|calcium-binding protein CML	GO:0043231//intracellular membrane-bounded organelle	GO:0046872//metal ion binding;GO:0016491//oxidoreductase activity	GO:0048588//developmental cell growth;GO:0006950//response to stress	gi|358347228|ref|XP_003637661.1|/1.28256e-14/Calcium-binding pollen allergen [Medicago truncatula]
CL3338	789	102	267	27.5736	72.4693	1.39408	Up	1.83e-18	1.05e-16	-	-	-	-	-
Unigene6178_All	918	34	89	7.89964	20.7619	1.39408	Up	4.53e-07	1.03e-05	K08869|1|2e-106|383|vvi:100242392|aarF domain-containing kinase	GO:0016020//membrane	-	GO:0009103//lipopolysaccharide biosynthetic process	gi|296081786|emb|CBI20791.3|/2.03813e-105/unnamed protein product [Vitis vinifera]
Unigene42547_All	219	26	68	25.3221	66.4944	1.39283	Up	1.08e-05	0.00019927	-	-	GO:0046872//metal ion binding;GO:0016491//oxidoreductase activity	-	gi|10334505|emb|CAC10214.1|/3.71833e-14/hypothetical protein [Cicer arietinum]
CL13382	896	23	60	5.47508	14.3405	1.38914	Up	3.77e-05	0.000623813	-	-	-	-	-
CL13828	1254	23	60	3.91202	10.2465	1.38914	Up	3.77e-05	0.000623627	-	-	-	-	-
Unigene52426_All	284	23	60	17.2735	45.2432	1.38914	Up	3.77e-05	0.000624	-	-	-	-	-
Unigene27156_All	749	173	451	49.2646	128.948	1.38817	Up	6.19e-30	5.49e-28	K14492|1|5e-53|205|aly:ARALYDRAFT_906046|two-component response regulator ARR-A family	GO:0043231//intracellular membrane-bounded organelle	GO:0016772//transferase activity, transferring phosphorus-containing groups;GO:0005488//binding;GO:0004871//signal transducer activity	GO:0006796//phosphate-containing compound metabolic process;GO:0048511//rhythmic process;GO:0009755//hormone-mediated signaling pathway;GO:0006351//transcription, DNA-dependent;GO:0009639//response to red or far red light	gi|388507854|gb|AFK41993.1|/3.75943e-53/unknown [Lotus japonicus]
Unigene32612_All	295	48	125	34.7048	90.7419	1.38663	Up	2.47e-09	7.27e-08	-	GO:0043234//protein complex	GO:0019787//small conjugating protein ligase activity	GO:0009743//response to carbohydrate stimulus;GO:0032446//protein modification by small protein conjugation	gi|255570088|ref|XP_002526006.1|/2.54926e-31/E3 ubiquitin ligase PUB14, putative [Ricinus communis]
Unigene257_All	1254	210	546	35.7184	93.2427	1.38432	Up	9.42e-36	1.06e-33	K04733|1|4e-39|160|smo:SELMODRAFT_159261|interleukin-1 receptor-associated kinase 4 [EC:2.7.11.1];K13415|3|5e-36|150|sbi:SORBI_03g032990|protein brassinosteroid insensitive 1 [EC:2.7.10.1 2.7.11.1]	GO:0005618//cell wall;GO:0031224//intrinsic to membrane	GO:0004871//signal transducer activity;GO:0004672//protein kinase activity;GO:0016628//oxidoreductase activity, acting on the CH-CH group of donors, NAD or NADP as acceptor;GO:0032559	GO:0006464//cellular protein modification process;GO:0007167//enzyme linked receptor protein signaling pathway	gi|225458279|ref|XP_002281409.1|/1.16577e-147/PREDICTED: probable LRR receptor-like serine/threonine-protein kinase At2g16250-like [Vitis vinifera]
Unigene23270_All	265	25	65	20.1217	52.5276	1.38432	Up	1.86e-05	0.000328576	-	-	-	-	-
Unigene22961_All	1040	95	247	19.4832	50.8608	1.38432	Up	5e-17	2.67e-15	K05666|1|4e-57|219|olu:OSTLU_35503|ATP-binding cassette, subfamily C (CFTR/MRP), member 2;K05658|3|8e-32|135|smo:SELMODRAFT_184079|ATP-binding cassette, subfamily B (MDR/TAP), member 1	GO:0031224//intrinsic to membrane	GO:0017111//nucleoside-triphosphatase activity;GO:0015405;GO:0032559	GO:0006810//transport;GO:0009207	gi|356522944|ref|XP_003530102.1|/2.29394e-119/PREDICTED: ABC transporter C family member 9-like [Glycine max]
CL5943	787	810	2104	219.524	572.52	1.38295	Up	1.56e-132	6.86e-130	-	-	-	-	-
Unigene55912_All	257	121	314	100.421	261.647	1.38157	Up	3.55e-21	2.29e-19	-	-	-	-	gi|255560679|ref|XP_002521353.1|/1.97021e-07/protein binding protein, putative [Ricinus communis]
Unigene20194_All	2270	459	1190	43.1278	112.264	1.38021	Up	1.5e-75	3.55e-73	K13429|1|6e-58|224|vvi:100255092|chitin elicitor receptor kinase 1	GO:0016020//membrane	GO:0016301//kinase activity	-	gi|224086140|ref|XP_002307830.1|/0/predicted protein [Populus trichocarpa]
Unigene9572_All	678	34	88	10.696	27.7954	1.37778	Up	6.64e-07	1.48e-05	K00799|1|3e-72|269|rcu:RCOM_1686430|glutathione S-transferase [EC:2.5.1.18]	GO:0042579//microbody	GO:0016740//transferase activity	GO:0009404//toxin metabolic process	gi|388518791|gb|AFK47457.1|/1.35185e-72/unknown [Medicago truncatula]
Unigene26471_All	349	86	222	52.5586	136.222	1.37396	Up	2.7e-15	1.3e-13	-	-	-	-	gi|584825|sp|P37707.1|B2_DAUCA/2.55801e-39/RecName: Full=B2 protein
CL1942	894	97	249	23.1422	59.6461	1.3659	Up	7.74e-17	4.07e-15	-	-	-	-	-
Unigene10053_All	447	69	177	32.924	84.798	1.36489	Up	2.24e-12	8.82e-11	-	GO:0044464//cell part	GO:0017111//nucleoside-triphosphatase activity;GO:0015604//organic phosphonate transmembrane transporter activity;GO:0032559	GO:0009207	gi|224054398|ref|XP_002298240.1|/4.67786e-73/ABC transporter family, pleiotropic drug resistance protein [Populus trichocarpa]
Unigene20647_All	729	25	64	7.31448	18.8006	1.36195	Up	2.73e-05	0.000466504	-	GO:0043231//intracellular membrane-bounded organelle	-	-	gi|296088278|emb|CBI36504.3|/1.81554e-97/unnamed protein product [Vitis vinifera]
CL8325	1777	120	307	14.4034	36.9974	1.36101	Up	2.64e-20	1.63e-18	-	-	-	-	-
Unigene52335_All	217	129	330	126.795	325.667	1.36091	Up	1.04e-21	6.84e-20	-	GO:0009536//plastid	-	-	gi|224121364|ref|XP_002318564.1|/7.23995e-18/predicted protein [Populus trichocarpa]
Unigene7186_All	494	29	74	12.5211	32.0793	1.35728	Up	6.7e-06	0.000128375	-	-	-	-	gi|225445128|ref|XP_002280525.1|/4.96969e-49/PREDICTED: uncharacterized protein LOC100267936 [Vitis vinifera]
CL9373	2304	29	74	2.68464	6.87811	1.35728	Up	6.7e-06	0.000128419	-	-	-	-	-
Unigene22799_All	330	49	125	31.6704	81.1178	1.35688	Up	4.48e-09	1.28e-07	K00799|1|3e-19|91.3|pop:POPTR_730647|glutathione S-transferase [EC:2.5.1.18]	-	GO:0016765//transferase activity, transferring alkyl or aryl (other than methyl) groups	GO:0009755//hormone-mediated signaling pathway	gi|75756064|gb|ABA27083.1|/1.00091e-22/TO115-2rc [Taraxacum officinale]
Unigene12949_All	413	40	102	20.6576	52.8896	1.35631	Up	1.21e-07	2.97e-06	-	GO:0016020//membrane;GO:0005773//vacuole	-	-	gi|224056543|ref|XP_002298902.1|/4.05491e-29/predicted protein [Populus trichocarpa]
Unigene29683_All	468	82	209	37.3714	95.6358	1.35562	Up	3.21e-14	1.45e-12	-	GO:0016020//membrane	-	-	gi|70609694|gb|AAZ05072.1|/8.21763e-29/hypoxia-responsive family protein [Citrus sinensis]
Unigene7973_All	863	86	219	21.2549	54.3442	1.35433	Up	8.21e-15	3.87e-13	-	-	-	-	gi|302142006|emb|CBI19209.3|/1.65445e-21/unnamed protein product [Vitis vinifera]
Unigene6324_All	3133	79	201	5.37821	13.739	1.35308	Up	1.07e-13	4.64e-12	K05666|1|1e-102|315|olu:OSTLU_35503|ATP-binding cassette, subfamily C (CFTR/MRP), member 2;K05658|4|3e-29|129|aly:ARALYDRAFT_472995|ATP-binding cassette, subfamily B (MDR/TAP), member 1	-	GO:0017111//nucleoside-triphosphatase activity;GO:0016491//oxidoreductase activity;GO:0000166//nucleotide binding	GO:0009987//cellular process;GO:0008152//metabolic process;GO:0006865//amino acid transport	gi|255564132|ref|XP_002523063.1|/0/multidrug resistance-associated protein 2, 6 (mrp2, 6), abc-transoprter, putative [Ricinus communis]
Unigene38824_All	287	79	201	58.7105	149.98	1.35308	Up	1.07e-13	4.65e-12	K01762|1|2e-33|138|pop:POPTR_757558|1-aminocyclopropane-1-carboxylate synthase [EC:4.4.1.14]	-	GO:0016740//transferase activity;GO:0048037//cofactor binding;GO:0016846//carbon-sulfur lyase activity	GO:0008652//cellular amino acid biosynthetic process	gi|30039240|gb|AAP14019.1|AF380836_1/1.77316e-40/putative ACC synthase 1 [Lactuca sativa]
Unigene23136_All	1461	175	445	25.5481	65.2274	1.35226	Up	1.83e-28	1.56e-26	K09753|1|2e-25|115|pop:POPTR_828723|cinnamoyl-CoA reductase [EC:1.2.1.44]	-	GO:0016491//oxidoreductase activity	GO:0008152//metabolic process	gi|224060047|ref|XP_002300033.1|/1.87699e-99/predicted protein [Populus trichocarpa]
Unigene11099_All	744	70	178	20.0676	51.235	1.35226	Up	2.78e-12	1.08e-10	K13425|1|1e-19|94.7|rcu:RCOM_1616660|WRKY transcription factor 22;K13426|2|2e-19|94.0|vvi:100251862|WRKY transcription factor 29;K13424|4|4e-19|93.2|rcu:RCOM_0849600|WRKY transcription factor 33	-	-	-	gi|10798760|dbj|BAB16432.1|/1.31029e-66/WRKY transcription factor NtEIG-D48 [Nicotiana tabacum]
Unigene23008_All	561	24	61	9.12471	23.2856	1.35159	Up	4.7e-05	0.000765398	K00121|1|3e-35|145|sbi:SORBI_01g044580|S-(hydroxymethyl)glutathione dehydrogenase / alcohol dehydrogenase [EC:1.1.1.284 1.1.1.1]	-	GO:0005488//binding	-	gi|336109264|gb|AEI16475.1|/3.76976e-63/alcohol dehydrogenase 1 [Artemisia annua]
Unigene17376_All	503	37	94	15.6893	40.0203	1.35095	Up	4.12e-07	9.44e-06	-	GO:0016020//membrane	-	-	gi|357454367|ref|XP_003597464.1|/5.98543e-69/hypothetical protein MTR_2g098340 [Medicago truncatula]
Unigene15275_All	354	78	198	46.9961	119.779	1.34976	Up	1.81e-13	7.74e-12	K14329|1|1e-09|59.3|ath:AT5G61160|agmatine coumaroyltransferase [EC:2.3.1.64 2.3.1.-]	-	GO:0016747//transferase activity, transferring acyl groups other than amino-acyl groups	GO:0006725//cellular aromatic compound metabolic process	gi|146387463|pdb|2E1V|A/3.3367e-31/Chain A, Crystal Structure Of Dendranthema Morifolium Dmat, Seleno- Methionine Derivative
Unigene24218_All	775	39	99	10.7333	27.3561	1.34976	Up	2.06e-07	4.89e-06	-	-	-	-	gi|356577654|ref|XP_003556939.1|/1.71218e-56/PREDICTED: uncharacterized protein LOC100817358 [Glycine max]
Unigene23232_All	1081	54	137	10.6546	27.1403	1.34896	Up	9.66e-10	2.97e-08	K08818|1|1e-46|185|vvi:100246062|cell division cycle 2-like [EC:2.7.11.22]	GO:0016020//membrane	-	-	gi|225443950|ref|XP_002272255.1|/2.86314e-112/PREDICTED: uncharacterized protein LOC100256651 [Vitis vinifera]
Unigene15064_All	1278	99	251	16.5225	42.0594	1.348	Up	1.19e-16	6.14e-15	-	GO:0031224//intrinsic to membrane	GO:0015081//sodium ion transmembrane transporter activity	GO:0030001//metal ion transport;GO:0009267//cellular response to starvation	gi|224071463|ref|XP_002303472.1|/0/urea active transporter-like protein, solute:sodium symporter [Populus trichocarpa]
Unigene17847_All	630	64	162	21.6676	55.0674	1.34566	Up	3.13e-11	1.1e-09	-	-	-	-	gi|357451841|ref|XP_003596197.1|/8.23359e-10/hypothetical protein MTR_2g069420 [Medicago truncatula]
Unigene14378_All	480	100	253	44.4354	112.875	1.34495	Up	1.01e-16	5.29e-15	K13426|1|7e-12|67.8|ath:AT4G23550|WRKY transcription factor 29;K13425|4|1e-08|57.4|aly:ARALYDRAFT_490447|WRKY transcription factor 22	-	GO:0001071//nucleic acid binding transcription factor activity;GO:0003677//DNA binding	GO:0009719;GO:0009743//response to carbohydrate stimulus;GO:0002218//activation of innate immune response;GO:0009627//systemic acquired resistance;GO:0006351//transcription, DNA-dependent	gi|17385638|dbj|BAA87069.2|/9.83623e-68/elicitor-induced DNA-binding protein homolog [Matricaria chamomilla]
Unigene2084_All	743	34	86	9.76025	24.7873	1.34461	Up	1.41e-06	2.99e-05	K04733|1|1e-13|74.7|aly:ARALYDRAFT_916421|interleukin-1 receptor-associated kinase 4 [EC:2.7.11.1];K05658|3|4e-12|69.7|vvi:100262734|ATP-binding cassette, subfamily B (MDR/TAP), member 1;K00924|4|1e-11|68.2|ath:AT4G35600|[EC:2.7.1.-]	GO:0044463;GO:0044459//plasma membrane part	GO:0004672//protein kinase activity;GO:0000166//nucleotide binding	GO:0000904//cell morphogenesis involved in differentiation	gi|147855073|emb|CAN81745.1|/1.0869e-20/hypothetical protein VITISV_038194 [Vitis vinifera]
Unigene7165_All	450	36	91	17.0632	43.3061	1.34368	Up	7.02e-07	1.56e-05	K00924|1|4e-21|98.2|osa:4342410|[EC:2.7.1.-];K07198|3|4e-09|58.5|aly:ARALYDRAFT_484683|5'-AMP-activated protein kinase, catalytic alpha subunit [EC:2.7.11.11]	-	GO:0004672//protein kinase activity;GO:0000166//nucleotide binding	GO:0009987//cellular process	gi|255553349|ref|XP_002517716.1|/1.12131e-29/CBL-interacting serine/threonine-protein kinase, putative [Ricinus communis]
Unigene19896_All	958	86	217	19.1471	48.5081	1.3411	Up	1.71e-14	7.89e-13	-	-	-	-	gi|63146805|emb|CAI23734.1|/9.36025e-16/putative carboxypeptidase [Arabidopsis thaliana]
CL1621	1893	461	1163	51.9423	131.568	1.34082	Up	9.35e-71	2.1e-68	-	-	-	-	-
CL12614	910	522	1315	122.349	309.46	1.33875	Up	1.4e-79	3.47e-77	-	-	-	-	-
Unigene16393_All	370	27	68	15.5644	39.3575	1.33839	Up	1.97e-05	0.000346186	-	GO:0016020//membrane;GO:0031410//cytoplasmic vesicle	-	-	gi|359494388|ref|XP_002267637.2|/4.72186e-41/PREDICTED: C2 domain-containing protein At1g53590-like [Vitis vinifera]
CL1447	1603	27	68	3.59254	9.08438	1.33839	Up	1.97e-05	0.000346077	-	-	-	-	-
Unigene28284_All	486	118	297	51.7865	130.87	1.33749	Up	3.24e-19	1.92e-17	K14638|1|7e-29|124|smo:SELMODRAFT_97812|solute carrier family 15 (peptide/histidine transporter), member 3/4	GO:0044464//cell part	GO:0015198//oligopeptide transporter activity	GO:0009725//response to hormone stimulus;GO:0043200//response to amino acid stimulus;GO:0006952//defense response;GO:0006857//oligopeptide transport;GO:0006972//hyperosmotic response	gi|147806162|emb|CAN63331.1|/2.43892e-61/hypothetical protein VITISV_015576 [Vitis vinifera]
Unigene18586_All	458	31	78	14.4367	36.4711	1.33702	Up	4.84e-06	9.55e-05	-	GO:0043234//protein complex;GO:0016020//membrane	GO:0033612//receptor serine/threonine kinase binding;GO:0019787//small conjugating protein ligase activity	GO:0032446//protein modification by small protein conjugation;GO:0015995//chlorophyll biosynthetic process;GO:0015996//chlorophyll catabolic process;GO:0009688//abscisic acid biosynthetic process;GO:0010260//organ senescence	gi|224108665|ref|XP_002333360.1|/1.13198e-35/predicted protein [Populus trichocarpa]
Unigene26677_All	604	78	196	27.5441	69.4927	1.33512	Up	3.77e-13	1.58e-11	K12356|1|3e-20|60.1|vvi:100265092|coniferyl-alcohol glucosyltransferase [EC:2.4.1.111]	-	GO:0016757//transferase activity, transferring glycosyl groups	-	gi|14349253|dbj|BAB60721.1|/1.50254e-39/glucosyltransferase [Nicotiana tabacum]
Unigene23569_All	373	49	123	28.0193	70.6181	1.33362	Up	9.39e-09	2.6e-07	K14489|1|1e-08|55.8|vvi:100263145|arabidopsis histidine kinase 2/3/4 (cytokinin receptor) [EC:2.7.13.3]	GO:0031410//cytoplasmic vesicle	GO:0043167//ion binding;GO:0008422//beta-glucosidase activity	GO:0044238//primary metabolic process	gi|255580059|ref|XP_002530863.1|/4.11608e-29/Glucan endo-1,3-beta-glucosidase precursor, putative [Ricinus communis]
Unigene10915_All	677	51	128	16.0676	40.4894	1.33339	Up	4.72e-09	1.35e-07	K13065|1|1e-17|88.2|sbi:SORBI_06g021640|shikimate O-hydroxycinnamoyltransferase [EC:2.3.1.133]	-	GO:0016740//transferase activity	-	gi|224134450|ref|XP_002321827.1|/9.06671e-37/predicted protein [Populus trichocarpa]
Unigene9150_All	957	169	424	37.6657	94.8798	1.33285	Up	1.24e-26	9.76e-25	-	-	-	-	gi|359488809|ref|XP_002272929.2|/3.55689e-15/PREDICTED: uncharacterized protein LOC100264483 [Vitis vinifera]
CL8839	2024	798	2002	84.0936	211.823	1.33279	Up	2.29e-119	9.01e-117	-	-	-	-	-
Unigene8002_All	883	352	883	85.0262	214.151	1.33265	Up	1.17e-53	2e-51	K05283|1|4e-26|116|aly:ARALYDRAFT_354960|phosphatidylinositol glycan, class W [EC:2.3.-.-];K15692|2|7e-10|62.8|smo:SELMODRAFT_66937|E3 ubiquitin-protein ligase RNF13 [EC:6.3.2.19];K11982|4|1e-08|58.5|ppp:PHYPADRAFT_169900|E3 ubiquitin-protein ligase RNF115/126 [EC:6.3.2.19]	-	-	-	gi|255587015|ref|XP_002534099.1|/4.49663e-54/ring finger protein, putative [Ricinus communis]
CL5772	313	38	95	25.8947	64.9979	1.32774	Up	5.08e-07	1.15e-05	-	-	-	-	-
Unigene35706_All	273	50	125	39.0641	98.0545	1.32774	Up	8e-09	2.23e-07	-	GO:0031224//intrinsic to membrane	-	-	gi|357144536|ref|XP_003573327.1|/2.21395e-22/PREDICTED: lysine histidine transporter 1-like [Brachypodium distachyon]
CL15123	1303	88	220	14.4049	36.1575	1.32774	Up	1.8e-14	8.27e-13	-	-	-	-	-
Unigene19581_All	285	32	80	23.9484	60.1125	1.32774	Up	4.11e-06	8.19e-05	-	-	GO:0003676//nucleic acid binding;GO:0046914//transition metal ion binding	-	gi|222423788|dbj|BAH19860.1|/1.31806e-27/AT4G12040 [Arabidopsis thaliana]
Unigene13199_All	335	59	147	37.5645	93.9707	1.32284	Up	4.35e-10	1.39e-08	-	-	-	-	-
Unigene13036_All	306	331	824	230.716	576.668	1.32162	Up	1.42e-49	2.25e-47	-	-	-	-	-
Unigene14705_All	574	39	97	14.4918	36.1893	1.32032	Up	4.31e-07	9.85e-06	K13416|1|2e-11|67.0|rcu:RCOM_1534760|brassinosteroid insensitive 1-associated receptor kinase 1 [EC:2.7.10.1 2.7.11.1];K00924|2|2e-11|67.0|ath:AT3G55450|[EC:2.7.1.-]	-	GO:0004702//receptor signaling protein serine/threonine kinase activity;GO:0032559	GO:0006464//cellular protein modification process	gi|356528198|ref|XP_003532692.1|/5.38941e-44/PREDICTED: cysteine-rich receptor-like protein kinase 10-like [Glycine max]
CL494	1019	68	169	14.2333	35.5167	1.31923	Up	2.38e-11	8.47e-10	-	-	-	-	-
CL9672	561	27	67	10.2653	25.576	1.31701	Up	2.86e-05	0.000486864	-	-	-	-	-
CL13512	882	44	109	10.6403	26.4654	1.31456	Up	9.16e-08	2.28e-06	-	-	-	-	-
Unigene50351_All	227	78	193	73.2891	182.075	1.31287	Up	1.12e-12	4.52e-11	-	GO:0031224//intrinsic to membrane	GO:0046872//metal ion binding	GO:0006810//transport	gi|225443518|ref|XP_002272134.1|/2.72545e-17/PREDICTED: uncharacterized protein LOC100243523 [Vitis vinifera]
Unigene14944_All	481	34	84	15.0766	37.3985	1.31067	Up	2.96e-06	6.04e-05	-	-	-	-	-
CL3453	1640	34	84	4.42187	10.9687	1.31067	Up	2.96e-06	6.04e-05	-	-	-	-	-
Unigene12300_All	1104	100	247	19.3198	47.9124	1.31032	Up	8.95e-16	4.44e-14	K14510|1|4e-130|462|vvi:100240856|serine/threonine-protein kinase CTR1 [EC:2.7.11.1]	-	GO:0004702//receptor signaling protein serine/threonine kinase activity;GO:0032559	GO:0006464//cellular protein modification process	gi|359481975|ref|XP_002277360.2|/4.52772e-129/PREDICTED: serine/threonine-protein kinase CTR1-like [Vitis vinifera]
CL1186	1507	232	573	32.8356	81.4257	1.31022	Up	1.52e-34	1.64e-32	-	-	-	-	-
Unigene39292_All	572	128	316	47.7293	118.307	1.30959	Up	9.54e-20	5.77e-18	-	GO:0016020//membrane	GO:0016671//oxidoreductase activity, acting on a sulfur group of donors, disulfide as acceptor	GO:0008152//metabolic process	gi|224133588|ref|XP_002327632.1|/1.49135e-54/predicted protein [Populus trichocarpa]
Unigene11471_All	408	30	74	15.6831	38.8411	1.30837	Up	1.2e-05	0.000219128	-	-	-	-	gi|224106453|ref|XP_002314171.1|/8.50701e-19/GRAS family transcription factor [Populus trichocarpa]
CL12894	1304	73	180	11.9403	29.5607	1.30784	Up	7.42e-12	2.75e-10	-	-	-	-	-
CL10335	696	464	1144	142.193	351.995	1.3077	Up	4.61e-67	9.95e-65	-	-	-	-	-
CL14933	216	89	219	87.8834	217.125	1.30486	Up	4.53e-14	2.02e-12	-	-	-	-	-
Unigene23477_All	341	76	187	47.5368	117.438	1.30478	Up	3.19e-12	1.24e-10	-	GO:0044464//cell part	GO:0017111//nucleoside-triphosphatase activity;GO:0015604//organic phosphonate transmembrane transporter activity;GO:0032559	GO:0009207	gi|224054398|ref|XP_002298240.1|/6.21091e-09/ABC transporter family, pleiotropic drug resistance protein [Populus trichocarpa]
Unigene15461_All	1848	63	155	7.27126	17.9618	1.30466	Up	2.28e-10	7.44e-09	K00924|1|0.0|671|ath:AT4G00720|[EC:2.7.1.-];K03083|4|0.0|649|smo:SELMODRAFT_186226|glycogen synthase kinase 3 beta [EC:2.7.11.26]	GO:0043231//intracellular membrane-bounded organelle;GO:0044444//cytoplasmic part	GO:0004672//protein kinase activity;GO:0032559	GO:0009725//response to hormone stimulus;GO:0006464//cellular protein modification process;GO:0006796//phosphate-containing compound metabolic process	gi|225453724|ref|XP_002272112.1|/0/PREDICTED: shaggy-related protein kinase theta isoform 1 [Vitis vinifera]
Unigene41208_All	374	59	145	33.6474	83.0264	1.30308	Up	8.98e-10	2.77e-08	-	-	-	-	gi|255552710|ref|XP_002517398.1|/1.41796e-21/hypothetical protein RCOM_0852460 [Ricinus communis]
Unigene23820_All	638	35	86	11.7009	28.8667	1.30279	Up	2.5e-06	5.17e-05	K03676|1|3e-24|109|bdi:100821530|glutaredoxin 3	GO:0044464//cell part	GO:0015036//disulfide oxidoreductase activity	GO:0019725//cellular homeostasis	gi|224129686|ref|XP_002320646.1|/6.60414e-39/glutaredoxin [Populus trichocarpa]
Unigene13965_All	972	132	324	28.9653	71.3836	1.30127	Up	5.03e-20	3.08e-18	K01669|1|5e-38|156|sbi:SORBI_10g026420|deoxyribodipyrimidine photo-lyase [EC:4.1.99.3]	-	GO:0016830//carbon-carbon lyase activity	GO:0006259//DNA metabolic process	gi|255564190|ref|XP_002523092.1|/9.33786e-80/DNA photolyase, putative [Ricinus communis]
Unigene20855_All	306	33	81	23.0019	56.687	1.30127	Up	5.03e-06	9.9e-05	-	GO:0043231//intracellular membrane-bounded organelle	GO:0003824//catalytic activity	GO:0008152//metabolic process	gi|224054408|ref|XP_002298245.1|/5.60076e-42/predicted protein [Populus trichocarpa]
CL13860	453	121	297	56.9715	140.404	1.30127	Up	1.75e-18	1e-16	-	-	-	-	-
Unigene26384_All	405	86	211	45.2912	111.57	1.30064	Up	1.5e-13	6.46e-12	-	-	-	GO:0006952//defense response;GO:0033554//cellular response to stress;GO:0006970//response to osmotic stress;GO:0009696//salicylic acid metabolic process	gi|211953321|gb|ACJ13822.1|/3.41904e-68/necrotic spotted lesions 1 [Helianthus petiolaris]
CL13823	1177	185	453	33.5248	82.4217	1.2978	Up	2.87e-27	2.32e-25	-	-	-	-	-
Unigene10097_All	440	56	137	27.146	66.6788	1.29649	Up	3.02e-09	8.79e-08	-	-	-	-	-
Unigene27121_All	979	72	176	15.6863	38.499	1.29532	Up	1.79e-11	6.42e-10	K04733|1|1e-54|211|smo:SELMODRAFT_230241|interleukin-1 receptor-associated kinase 4 [EC:2.7.11.1];K13430|4|1e-31|135|rcu:RCOM_1078760|serine/threonine-protein kinase PBS1 [EC:2.7.11.1];K13415|5|5e-31|133|sbi:SORBI_03g032990|protein brassinosteroid insensitive 1 [EC:2.7.10.1 2.7.11.1]	GO:0016020//membrane	GO:0016301//kinase activity;GO:0000166//nucleotide binding	GO:0050896//response to stimulus	gi|356520519|ref|XP_003528909.1|/5.02601e-81/PREDICTED: proline-rich receptor-like protein kinase PERK15-like isoform 2 [Glycine max]
CL11365	2384	45	110	4.02603	9.88112	1.29532	Up	1.12e-07	2.76e-06	-	-	-	-	-
CL11168	1045	43	105	8.77653	21.5176	1.29379	Up	2.23e-07	5.28e-06	-	-	-	-	-
Unigene27071_All	1076	32	78	6.3432	15.524	1.29121	Up	8.57e-06	0.000161053	-	-	-	-	gi|225444877|ref|XP_002281464.1|/1.06688e-34/PREDICTED: uncharacterized protein LOC100256150 [Vitis vinifera]
CL6475	1146	124	302	23.0785	56.4342	1.29002	Up	1.54e-18	8.84e-17	-	-	-	-	-
Unigene39973_All	303	53	129	37.3082	91.1732	1.28912	Up	1.01e-08	2.79e-07	K03013|1|9e-16|79.7|vvi:100258335|DNA-directed RNA polymerases I, II, and III subunit RPABC1;K13457|2|3e-10|61.6|sbi:SORBI_10g028720|disease resistance protein RPM1	-	GO:0016787//hydrolase activity;GO:0000166//nucleotide binding	-	gi|255568719|ref|XP_002525331.1|/8.14395e-17/Disease resistance protein RGA2, putative [Ricinus communis]
CL8961	1934	869	2114	95.8372	234.082	1.28836	Up	1.35e-119	5.33e-117	-	-	-	-	-
Unigene5115_All	764	225	547	62.8145	153.325	1.28743	Up	3.29e-32	3.16e-30	K05666|1|2e-51|200|olu:OSTLU_35503|ATP-binding cassette, subfamily C (CFTR/MRP), member 2;K02021|2|3e-18|90.1|vvi:100264781|putative ABC transport system ATP-binding protein;K05658|3|7e-18|89.0|smo:SELMODRAFT_184091|ATP-binding cassette, subfamily B (MDR/TAP), member 1	GO:0031224//intrinsic to membrane	GO:0017111//nucleoside-triphosphatase activity;GO:0015405;GO:0032559	GO:0006810//transport;GO:0009207	gi|359494168|ref|XP_002265605.2|/4.63198e-115/PREDICTED: ABC transporter C family member 3-like [Vitis vinifera]
Unigene27780_All	261	439	1067	358.752	875.475	1.28708	Up	3.47e-61	6.82e-59	-	-	-	-	-
Unigene38701_All	475	126	306	56.578	137.958	1.28592	Up	1.12e-18	6.44e-17	-	-	-	-	gi|359476882|ref|XP_003631904.1|/1.37763e-18/PREDICTED: uncharacterized protein LOC100254788 [Vitis vinifera]
CL11328	1348	40	97	6.32908	15.41	1.2838	Up	7.57e-07	1.68e-05	-	-	-	-	-
CL13134	1951	215	521	23.5046	57.1874	1.28276	Up	1.36e-30	1.24e-28	-	-	-	-	-
Unigene120_All	611	175	424	61.0897	148.609	1.28252	Up	3.46e-25	2.58e-23	K05681|1|9e-10|61.6|cme:CMS467C|ATP-binding cassette, subfamily G (WHITE), member 2;K12843|2|7e-09|58.5|vvi:100248403|U4/U6 small nuclear ribonucleoprotein PRP3	GO:0016020//membrane	GO:0042626//ATPase activity, coupled to transmembrane movement of substances;GO:0022891//substrate-specific transmembrane transporter activity;GO:0000166//nucleotide binding	-	gi|356550580|ref|XP_003543663.1|/7.19918e-85/PREDICTED: pleiotropic drug resistance protein 1-like [Glycine max]
CL11909	1667	194	470	24.822	60.3785	1.28241	Up	9.6e-28	7.89e-26	-	-	-	-	-
CL4488	622	178	431	61.038	148.391	1.28162	Up	1.5e-25	1.13e-23	-	-	-	-	-
Unigene3567_All	1175	174	421	31.5851	76.7298	1.28054	Up	5.78e-25	4.27e-23	-	-	-	-	gi|147822315|emb|CAN64061.1|/2.77553e-71/hypothetical protein VITISV_000013 [Vitis vinifera]
CL1329	1807	733	1771	86.52	209.884	1.27849	Up	2.5e-99	7.96e-97	-	-	-	-	-
Unigene1677_All	362	99	239	58.3307	141.387	1.27732	Up	8.93e-15	4.19e-13	K13424|1|2e-13|72.4|vvi:100243352|WRKY transcription factor 33	-	-	-	gi|356553124|ref|XP_003544908.1|/7.15669e-13/PREDICTED: probable WRKY transcription factor 33 [Glycine max]
Unigene17337_All	1269	249	601	41.8513	101.422	1.27703	Up	8.34e-35	9.1e-33	K04424|1|7e-37|153|ath:AT5G11850|sterile alpha motif and leucine zipper containing kinase AZK [EC:2.7.11.25];K14510|3|1e-36|152|ppp:PHYPADRAFT_30352|serine/threonine-protein kinase CTR1 [EC:2.7.11.1]	-	GO:0004702//receptor signaling protein serine/threonine kinase activity;GO:0032559	GO:0006464//cellular protein modification process	gi|225452312|ref|XP_002272486.1|/1.8736e-169/PREDICTED: serine/threonine-protein kinase HT1 [Vitis vinifera]
CL7913	494	46	111	19.861	48.1189	1.27666	Up	1.36e-07	3.31e-06	-	-	-	-	-
Unigene45971_All	499	63	152	26.9284	65.2323	1.27646	Up	6.67e-10	2.09e-08	K01051|1|2e-08|56.2|rcu:RCOM_1433960|pectinesterase [EC:3.1.1.11]	-	GO:0004091//carboxylesterase activity;GO:0004857//enzyme inhibitor activity	-	gi|254692064|emb|CBA10126.1|/1.9397e-24/PME inhibitor [Nicotiana benthamiana]
CL7432	3350	2812	6784	179.036	433.672	1.27635	Up	0	0	-	-	-	-	-
Unigene8696_All	557	51	123	19.5293	47.2901	1.2759	Up	2.89e-08	7.55e-07	-	-	-	-	gi|225440928|ref|XP_002282913.1|/5.40322e-38/PREDICTED: zinc finger A20 and AN1 domain-containing stress-associated protein 4 isoform 1 [Vitis vinifera]
Unigene9273_All	783	34	82	9.26164	22.427	1.2759	Up	6.12e-06	0.00011836	K13457|1|4e-07|53.5|zma:606485|disease resistance protein RPM1	-	-	-	gi|297742768|emb|CBI35402.3|/1.29779e-51/unnamed protein product [Vitis vinifera]
Unigene16512_All	303	61	147	42.9396	103.895	1.27475	Up	1.32e-09	4.02e-08	-	GO:0043234//protein complex;GO:0044431//Golgi apparatus part;GO:0016021//integral to membrane;GO:0031410//cytoplasmic vesicle	-	GO:0006605//protein targeting	gi|255574446|ref|XP_002528135.1|/1.53752e-23/hypothetical protein RCOM_1195900 [Ricinus communis]
CL3727	730	71	171	20.7447	50.1641	1.27392	Up	6.14e-11	2.12e-09	-	-	-	-	-
CL10785	624	27	65	9.2289	22.3074	1.27329	Up	5.96e-05	0.000954117	-	-	-	-	-
CL5976	707	79	190	23.833	57.5512	1.27189	Up	5.69e-12	2.14e-10	-	-	-	-	-
Unigene24376_All	1025	89	214	18.5198	44.7105	1.27154	Up	2.68e-13	1.13e-11	-	-	-	-	gi|356503409|ref|XP_003520502.1|/1.96084e-06/PREDICTED: uncharacterized protein LOC100804484 [Glycine max]
CL8515	2384	90	216	8.05206	19.4029	1.26884	Up	2.27e-13	9.62e-12	-	-	-	-	-
Unigene5628_All	286	143	343	106.645	256.831	1.268	Up	2.44e-20	1.52e-18	K05275|1|2e-08|55.5|zma:100272747|pyridoxine 4-dehydrogenase [EC:1.1.1.65];K14521|2|1e-07|53.1|vcn:VOLCADRAFT_98273|N-acetyltransferase 10 [EC:2.3.1.-];K00064|3|8e-07|50.1|aly:ARALYDRAFT_491313|D-threo-aldose 1-dehydrogenase [EC:1.1.1.122]	GO:0009526//plastid envelope;GO:0016020//membrane	GO:0004033//aldo-keto reductase (NADP) activity	GO:0008152//metabolic process;GO:0010038//response to metal ion	gi|255542306|ref|XP_002512216.1|/1.11322e-34/aldo/keto reductase, putative [Ricinus communis]
CL495	1791	93	223	11.0754	26.6642	1.26755	Up	9.77e-14	4.25e-12	-	-	-	-	-
CL14679	2027	383	918	40.301	96.986	1.26696	Up	1.2e-51	1.96e-49	-	-	-	-	-
CL12647	2012	466	1115	49.4002	118.677	1.26445	Up	3.63e-62	7.32e-60	-	-	-	-	-
Unigene4729_All	494	51	122	22.0198	52.8875	1.26412	Up	4.12e-08	1.07e-06	K01535|1|2e-79|292|rcu:RCOM_1513370|H+-transporting ATPase [EC:3.6.3.6]	GO:0031224//intrinsic to membrane	GO:0043169//cation binding;GO:0015662//ATPase activity, coupled to transmembrane movement of ions, phosphorylative mechanism;GO:0032559	GO:0006818//hydrogen transport;GO:0009206;GO:0006811//ion transport;GO:0009207	gi|379059756|gb|AFC88896.1|/1.75124e-78/plasma membrane H+-ATPase [Melastoma malabathricum]
CL10522	2186	186	444	18.1482	43.4963	1.26107	Up	1.16e-25	8.84e-24	-	-	-	-	-
Unigene107_All	1421	57	136	8.55562	20.4958	1.26038	Up	7.45e-09	2.09e-07	K14508|1|7e-102|369|pop:POPTR_819262|regulatory protein NPR1	-	-	-	gi|351726319|ref|NP_001238658.1|/2.25689e-166/NPR1-1 protein [Glycine max]
Unigene19921_All	1344	1367	3260	216.94	519.443	1.25967	Up	4.22e-177	2.46e-174	K01090|1|4e-84|310|sbi:SORBI_01g038410|protein phosphatase [EC:3.1.3.16];K14497|2|9e-42|169|pop:POPTR_422871|protein phosphatase 2C [EC:3.1.3.16]	-	GO:0004721//phosphoprotein phosphatase activity	-	gi|225434544|ref|XP_002276936.1|/9.52283e-111/PREDICTED: probable protein phosphatase 2C 25 isoform 1 [Vitis vinifera]
Unigene31929_All	390	39	93	21.329	51.0668	1.25957	Up	1.84e-06	3.85e-05	-	GO:0043231//intracellular membrane-bounded organelle	GO:0005515//protein binding	GO:0051707//response to other organism;GO:0031347//regulation of defense response;GO:0010467//gene expression;GO:0010033//response to organic substance	gi|17980964|gb|AAL50787.1|AF452177_1/1.65092e-09/WRKY transcription factor 60 [Arabidopsis thaliana]
CL6459	1473	1408	3357	203.878	488.055	1.25934	Up	3.09e-182	1.86e-179	-	-	-	-	-
Unigene21486_All	542	60	143	23.6115	56.5011	1.25879	Up	3.17e-09	9.22e-08	-	-	GO:0005488//binding;GO:0004871//signal transducer activity;GO:0016491//oxidoreductase activity;GO:0004674//protein serine/threonine kinase activity	GO:0008152//metabolic process	gi|255567056|ref|XP_002524510.1|/6.50008e-62/kinase, putative [Ricinus communis]
Unigene3544_All	685	34	81	10.5867	25.323	1.2582	Up	8.77e-06	0.000164259	K00924|1|4e-51|199|ath:AT3G49370|[EC:2.7.1.-]	-	GO:0046872//metal ion binding;GO:0004674//protein serine/threonine kinase activity;GO:0032559	GO:0006464//cellular protein modification process	gi|350534546|ref|NP_001234146.1|/2.97841e-59/serine/threonine protein kinase pk23 [Solanum lycopersicum]
CL11660	1377	1965	4678	304.368	727.522	1.25717	Up	1.83e-252	1.59e-249	-	-	-	-	-
Unigene26229_All	1238	50	119	8.6143	20.5848	1.25677	Up	6.94e-08	1.75e-06	K05643|1|1e-08|59.3|olu:OSTLU_42103|ATP-binding cassette, subfamily A (ABC1), member 3	GO:0031090//organelle membrane	GO:0015116//sulfate transmembrane transporter activity;GO:0019829//cation-transporting ATPase activity;GO:0032559	GO:0009207	gi|297739642|emb|CBI29824.3|/7.62345e-160/unnamed protein product [Vitis vinifera]
Unigene23648_All	733	589	1398	171.389	408.435	1.25284	Up	2.12e-76	5.06e-74	K07761|1|9e-42|168|ath:AT1G59970|gelatinase A [EC:3.4.24.24]	GO:0031224//intrinsic to membrane	GO:0046872//metal ion binding;GO:0070011	GO:0008152//metabolic process	gi|255558368|ref|XP_002520211.1|/1.85595e-49/Metalloendoproteinase 1 precursor, putative [Ricinus communis]
Unigene20706_All	635	70	166	23.5123	55.9828	1.25157	Up	2.09e-10	6.85e-09	-	GO:0031224//intrinsic to membrane	GO:0005488//binding	GO:0051234//establishment of localization;GO:0010876	gi|225450281|ref|XP_002270671.1|/4.8232e-50/PREDICTED: uncharacterized GPI-anchored protein At1g27950 [Vitis vinifera]
Unigene11051_All	659	49	116	15.8592	37.6958	1.24908	Up	1.17e-07	2.88e-06	-	-	GO:0046914//transition metal ion binding	-	gi|224137254|ref|XP_002327080.1|/7.87691e-91/predicted protein [Populus trichocarpa]
Unigene29275_All	663	41	97	13.1899	31.3313	1.24817	Up	1.31e-06	2.79e-05	-	-	GO:0016772//transferase activity, transferring phosphorus-containing groups	-	gi|9802784|gb|AAF99853.1|AC015448_3/4.4808e-33/Putative protein kinase [Arabidopsis thaliana]
Unigene10897_All	377	151	357	85.4292	202.79	1.24719	Up	1.32e-20	8.3e-19	K00064|1|7e-06|47.0|smo:SELMODRAFT_124085|D-threo-aldose 1-dehydrogenase [EC:1.1.1.122]	-	-	-	gi|226495965|ref|NP_001141057.1|/1.61643e-17/uncharacterized protein LOC100273138 [Zea mays]
Unigene29238_All	611	363	858	126.717	300.723	1.24682	Up	3.13e-47	4.68e-45	-	-	-	-	gi|255537711|ref|XP_002509922.1|/1.33657e-22/conserved hypothetical protein [Ricinus communis]
Unigene50910_All	258	33	78	27.2813	64.7433	1.24682	Up	1.49e-05	0.000266268	K01115|1|4e-38|154|pop:POPTR_1067075|phospholipase D [EC:3.1.4.4]	GO:0044464//cell part	GO:0046872//metal ion binding;GO:0004620//phospholipase activity	GO:0006650//glycerophospholipid metabolic process	gi|350536569|ref|NP_001234509.1|/1.65248e-38/phospholipase PLDb1 [Solanum lycopersicum]
Unigene6155_All	1378	55	130	8.51303	20.2029	1.24682	Up	2.11e-08	5.57e-07	K08819|1|1e-124|444|pop:POPTR_420526|cyclin-dependent kinase 12/13 [EC:2.7.11.22 2.7.11.23]	-	GO:0004674//protein serine/threonine kinase activity;GO:0032559	GO:0006464//cellular protein modification process	gi|224102621|ref|XP_002312751.1|/1.32913e-123/predicted protein [Populus trichocarpa]
Unigene11562_All	493	33	78	14.277	33.8819	1.24682	Up	1.49e-05	0.000266182	K07195|1|4e-68|254|pop:POPTR_785947|exocyst complex component 7	GO:0044444//cytoplasmic part;GO:0043234//protein complex;GO:0043231//intracellular membrane-bounded organelle	-	GO:0006887//exocytosis	gi|224119604|ref|XP_002331201.1|/3.96571e-67/predicted protein [Populus trichocarpa]
Unigene46653_All	374	33	78	18.8197	44.6625	1.24682	Up	1.49e-05	0.000266354	-	-	-	-	-
Unigene21103_All	1306	105	248	17.1481	40.6657	1.24576	Up	9.5e-15	4.44e-13	-	-	-	-	gi|225423753|ref|XP_002277134.1|/6.90869e-50/PREDICTED: uncharacterized protein LOC100250730 [Vitis vinifera]
Unigene9169_All	804	39	92	10.3462	24.5048	1.24397	Up	2.62e-06	5.39e-05	K04733|1|6e-64|242|smo:SELMODRAFT_159261|interleukin-1 receptor-associated kinase 4 [EC:2.7.11.1];K13430|4|1e-36|151|pop:POPTR_548061|serine/threonine-protein kinase PBS1 [EC:2.7.11.1]	GO:0016020//membrane;GO:0009536//plastid	GO:0004702//receptor signaling protein serine/threonine kinase activity;GO:0032559;GO:0005198//structural molecule activity	GO:0006464//cellular protein modification process	gi|255546929|ref|XP_002514522.1|/8.79362e-91/ATP binding protein, putative [Ricinus communis]
CL3192	1363	177	417	27.698	65.5179	1.24211	Up	1.15e-23	8.08e-22	-	-	-	-	-
Unigene32309_All	238	31	73	27.7815	65.6849	1.24144	Up	3e-05	0.000507124	K08770|1|4e-39|157|mtr:MTR_8g018230|ubiquitin C	-	-	-	gi|399525602|gb|AFP44113.1|/4.90142e-38/ubiquitin, partial [Lycoris longituba]
Unigene29592_All	617	31	73	10.7164	25.3371	1.24144	Up	3e-05	0.000507279	K13496|1|4e-08|56.2|ath:AT2G36770|UDP-glucosyl transferase 73C [EC:2.4.1.-]	-	GO:0035251//UDP-glucosyltransferase activity	-	gi|225455734|ref|XP_002268089.1|/3.03352e-38/PREDICTED: UDP-glycosyltransferase 89B1-like [Vitis vinifera]
CL8590	1600	79	186	10.5312	24.895	1.24119	Up	2.31e-11	8.21e-10	-	-	-	-	-
CL4576	2126	88	207	8.82857	20.851	1.23987	Up	1.82e-12	7.18e-11	-	-	-	-	-
Unigene29183_All	1080	177	416	34.9559	82.4878	1.23864	Up	1.62e-23	1.13e-21	K09517|1|6e-144|508|vvi:100252105|DnaJ homolog subfamily B member 11	GO:0044432//endoplasmic reticulum part;GO:0016020//membrane	GO:0005515//protein binding	GO:0050896//response to stimulus;GO:0044267//cellular protein metabolic process	gi|225437515|ref|XP_002275221.1|/6.95731e-143/PREDICTED: dnaJ homolog subfamily B member 11 [Vitis vinifera]
Unigene4498_All	219	240	564	233.743	551.512	1.23847	Up	2.62e-31	2.44e-29	-	-	-	-	-
Unigene462_All	997	43	101	9.19907	21.6943	1.23776	Up	9.3e-07	2.03e-05	-	GO:0031224//intrinsic to membrane	-	-	gi|224137246|ref|XP_002327078.1|/1.96205e-88/predicted protein [Populus trichocarpa]
Unigene1059_All	452	104	244	49.0756	115.604	1.23611	Up	2.24e-14	1.02e-12	-	-	-	-	gi|359807622|ref|NP_001240908.1|/2.6549e-26/uncharacterized protein LOC100792704 [Glycine max]
Unigene2920_All	493	67	157	28.9867	68.1982	1.23434	Up	9.81e-10	3.02e-08	-	-	-	-	gi|156118320|gb|ABU49721.1|/1.11745e-16/WRKY transcription factor 2 [Solanum tuberosum]
Unigene20887_All	492	38	89	16.4736	38.7387	1.23362	Up	4.42e-06	8.77e-05	-	-	-	-	-
Unigene36719_All	289	41	96	30.2592	71.1366	1.23322	Up	1.86e-06	3.9e-05	-	-	GO:0016747//transferase activity, transferring acyl groups other than amino-acyl groups	-	gi|146387463|pdb|2E1V|A/2.02668e-28/Chain A, Crystal Structure Of Dendranthema Morifolium Dmat, Seleno- Methionine Derivative
CL9071	781	44	103	12.0163	28.2427	1.23288	Up	7.84e-07	1.73e-05	-	-	-	-	-
Unigene1836_All	408	549	1285	287.001	674.47	1.2327	Up	1.19e-68	2.62e-66	-	-	GO:0005488//binding	GO:0006952//defense response;GO:0009743//response to carbohydrate stimulus	gi|15225637|ref|NP_181543.1|/3.70411e-22/zinc finger CCCH domain-containing protein 29 [Arabidopsis thaliana]
CL12901	1366	255	595	39.8162	93.2795	1.2282	Up	1.57e-32	1.54e-30	-	-	-	-	-
Unigene14416_All	423	42	98	21.1777	49.6142	1.2282	Up	1.57e-06	3.32e-05	K13417|1|7e-09|57.4|ath:AT2G13790|somatic embryogenesis receptor kinase 4 [EC:2.7.10.1 2.7.11.1];K13429|2|2e-08|55.8|ppp:PHYPADRAFT_1279|chitin elicitor receptor kinase 1;K13416|3|2e-08|55.8|vvi:100253855|brassinosteroid insensitive 1-associated receptor kinase 1 [EC:2.7.10.1 2.7.11.1]	-	GO:0004672//protein kinase activity;GO:0032559	GO:0006464//cellular protein modification process	gi|225448439|ref|XP_002272022.1|/1.78847e-48/PREDICTED: putative serine/threonine-protein kinase-like protein CCR3-like [Vitis vinifera]
CL9207	1430	367	854	54.7395	127.892	1.22427	Up	9.75e-46	1.39e-43	-	-	-	-	-
CL2883	511	40	93	16.6959	38.9746	1.22304	Up	3.13e-06	6.36e-05	-	-	-	-	-
Unigene362_All	611	188	437	65.6277	153.165	1.22271	Up	3.68e-24	2.63e-22	-	-	-	-	gi|111073733|dbj|BAF02555.1|/1.7939e-43/hypothetical protein [Nicotiana benthamiana]
CL10215	5219	853	1982	34.8604	81.3273	1.22215	Up	1.69e-103	5.69e-101	-	-	-	-	-
Unigene8297_All	1048	53	123	10.7866	25.1341	1.2204	Up	8.41e-08	2.1e-06	K14509|1|2e-126|450|vvi:100249603|ethylene receptor [EC:2.7.13.-]	GO:0031090//organelle membrane	GO:0004673//protein histidine kinase activity;GO:0004871//signal transducer activity;GO:0032559	GO:0006468//protein phosphorylation;GO:0000160//two-component signal transduction system (phosphorelay);GO:0006351//transcription, DNA-dependent	gi|33341116|gb|AAQ15124.1|AF350323_1/1.06258e-172/putative ethylene receptor ETR3 [Lactuca sativa]
Unigene56309_All	209	41	95	41.8416	97.3413	1.21811	Up	2.64e-06	5.42e-05	-	-	GO:0004674//protein serine/threonine kinase activity;GO:0032559	GO:0006464//cellular protein modification process	gi|255585618|ref|XP_002533496.1|/2.20539e-06/serine/threonine protein kinase, putative [Ricinus communis]
Unigene21580_All	1422	38	88	5.69974	13.2527	1.21731	Up	6.27e-06	0.000121135	K13065|1|3e-20|98.2|ath:AT5G48930|shikimate O-hydroxycinnamoyltransferase [EC:2.3.1.133]	-	GO:0016740//transferase activity	-	gi|356496168|ref|XP_003516942.1|/6.81622e-164/PREDICTED: BAHD acyltransferase DCR-like [Glycine max]
Unigene3336_All	936	35	81	7.97559	18.5323	1.21638	Up	1.5e-05	0.000267577	K12655|1|6e-10|63.2|bdi:100823428|OTU domain-containing protein 5 [EC:3.1.2.15];K13717|2|6e-09|59.7|sbi:SORBI_06g032350|OTU domain-containing protein 3	-	-	-	gi|297741626|emb|CBI32758.3|/1.60318e-105/unnamed protein product [Vitis vinifera]
CL10609	330	32	74	20.6827	48.0217	1.21526	Up	3.58e-05	0.000596273	-	-	-	-	-
Unigene49198_All	342	48	111	29.9355	69.5051	1.21526	Up	3.95e-07	9.08e-06	K04733|1|5e-17|84.0|smo:SELMODRAFT_230241|interleukin-1 receptor-associated kinase 4 [EC:2.7.11.1];K00924|3|3e-16|81.3|osa:4337593|[EC:2.7.1.-]	-	GO:0004674//protein serine/threonine kinase activity;GO:0000166//nucleotide binding	-	gi|356532447|ref|XP_003534784.1|/6.79532e-32/PREDICTED: wall-associated receptor kinase-like 8-like [Glycine max]
Unigene51893_All	313	198	457	134.925	312.674	1.2125	Up	6.96e-25	5.14e-23	-	-	-	-	gi|255563048|ref|XP_002522528.1|/2.19524e-14/conserved hypothetical protein [Ricinus communis]
Unigene12632_All	1578	78	180	10.5429	24.4279	1.21226	Up	1.08e-10	3.67e-09	K09286|1|7e-18|90.5|ath:AT5G47230|EREBP-like factor	GO:0043231//intracellular membrane-bounded organelle	GO:0001071//nucleic acid binding transcription factor activity	GO:0000160//two-component signal transduction system (phosphorelay);GO:0009743//response to carbohydrate stimulus;GO:0006351//transcription, DNA-dependent;GO:0006950//response to stress	gi|81051971|gb|ABB55325.1|/1.62734e-27/hypothetical protein 12.t00042 [Asparagus officinalis]
Unigene28179_All	265	65	150	52.3165	121.218	1.21226	Up	3.87e-09	1.12e-07	K05681|1|9e-06|46.6|cme:CMS467C|ATP-binding cassette, subfamily G (WHITE), member 2	GO:0031090//organelle membrane;GO:0009526//plastid envelope	GO:0004721//phosphoprotein phosphatase activity;GO:0017111//nucleoside-triphosphatase activity;GO:0015604//organic phosphonate transmembrane transporter activity;GO:0015405;GO:0032559;GO:0046915//transition metal ion transmembrane transporter activity;GO:0031559//oxidosqualene cyclase activity	GO:0015691//cadmium ion transport;GO:0015893//drug transport;GO:0050832//defense response to fungus;GO:0006796//phosphate-containing compound metabolic process;GO:0009207;GO:0016104//triterpenoid biosynthetic process;GO:0071365//cellular response to auxin stimulus;GO:0009814//defense response, incompatible interaction;GO:0006464//cellular protein modification process;GO:0019762//glucosinolate cat…	gi|359482570|ref|XP_002278313.2|/4.48402e-39/PREDICTED: ABC transporter G family member 29-like [Vitis vinifera]
Unigene14244_All	1159	62	143	11.4098	26.4224	1.21149	Up	9.1e-09	2.52e-07	K15100|1|7e-134|475|pop:POPTR_668072|solute carrier family 25 (mitochondrial citrate transporter), member 1	GO:0019866//organelle inner membrane	-	GO:0046907//intracellular transport	gi|224139144|ref|XP_002322991.1|/7.28007e-133/predicted protein [Populus trichocarpa]
Unigene11201_All	1564	379	874	51.686	119.673	1.21125	Up	5.15e-46	7.45e-44	K09754|1|0.0|810|rcu:RCOM_1106600|coumaroylquinate(coumaroylshikimate) 3'-monooxygenase [EC:1.14.13.36]	GO:0031224//intrinsic to membrane	GO:0016709//oxidoreductase activity, acting on paired donors, with incorporation or reduction of molecular oxygen, NADH or NADPH as one donor, and incorporation of one atom of oxygen;GO:0005506//iron ion binding	GO:0008152//metabolic process	gi|260751188|gb|ACX48910.1|/0/p-coumaroyl-shikimate 3'-hydroxylase [Trifolium pratense]
Unigene28054_All	307	36	83	25.0112	57.8975	1.21092	Up	1.26e-05	0.000229285	K12338|1|1e-18|89.4|aly:ARALYDRAFT_915488|anthocyanin 5-O-glucosyltransferase [EC:2.4.1.-];K13692|2|2e-17|85.5|ath:AT1G05560|UDP-glucose:(indol-3-yl)acetate beta-D-glucosyltransferase [EC:2.4.1.121]	-	GO:0016757//transferase activity, transferring glycosyl groups	-	gi|14192682|gb|AAK54465.1|/6.20005e-25/cold-induced glucosyl transferase [Solanum sogarandinum]
CL10709	1083	355	818	69.9151	161.75	1.21009	Up	4.1e-43	5.5e-41	-	-	-	-	-
Unigene16107_All	441	76	175	36.7575	84.9805	1.20909	Up	2.14e-10	7.02e-09	K07088|1|3e-45|178|rcu:RCOM_0875040|	GO:0031224//intrinsic to membrane;GO:0031410//cytoplasmic vesicle	-	GO:0060918//auxin transport	gi|255561457|ref|XP_002521739.1|/2.68538e-44/auxin:hydrogen symporter, putative [Ricinus communis]
Unigene15493_All	797	50	115	13.3808	30.9001	1.20744	Up	2.8e-07	6.53e-06	K04733|1|4e-24|109|smo:SELMODRAFT_159261|interleukin-1 receptor-associated kinase 4 [EC:2.7.11.1];K00924|3|2e-23|107|osa:4333912|[EC:2.7.1.-]	GO:0016020//membrane	GO:0005488//binding;GO:0016301//kinase activity	-	gi|147811069|emb|CAN70165.1|/1.20759e-76/hypothetical protein VITISV_024701 [Vitis vinifera]
Unigene16989_All	811	120	276	31.5596	72.88	1.20744	Up	1.53e-15	7.52e-14	-	-	-	-	gi|21552983|gb|AAM62411.1|AF480489_1/7.16136e-40/EDS1 [Nicotiana tabacum]
Unigene23711_All	563	50	115	18.9423	43.7431	1.20744	Up	2.8e-07	6.53e-06	-	-	-	-	gi|225426556|ref|XP_002272423.1|/7.22777e-54/PREDICTED: uncharacterized protein LOC100246209 [Vitis vinifera]
Unigene9164_All	1656	87	200	11.2055	25.8636	1.20672	Up	1.19e-11	4.35e-10	-	-	GO:0003824//catalytic activity	-	gi|359479852|ref|XP_002271044.2|/0/PREDICTED: uncharacterized protein LOC100247717 [Vitis vinifera]
Unigene8902_All	434	198	455	97.3075	224.513	1.20618	Up	1.37e-24	9.97e-23	-	-	-	-	-
Unigene9441_All	1171	148	340	26.9573	62.1787	1.20575	Up	9.3e-19	5.4e-17	-	-	GO:0005488//binding	-	gi|224053495|ref|XP_002297842.1|/1.77985e-94/predicted protein [Populus trichocarpa]
Unigene14547_All	336	37	85	23.4873	54.1751	1.20575	Up	1.06e-05	0.000194814	-	-	-	-	gi|584825|sp|P37707.1|B2_DAUCA/1.52636e-39/RecName: Full=B2 protein
CL4250	1352	128	294	20.1932	46.5683	1.20548	Up	2.03e-16	1.04e-14	-	-	-	-	-
Unigene22742_All	371	310	712	178.221	410.985	1.20542	Up	1.59e-37	1.89e-35	-	-	-	-	-
CL12148	1243	591	1356	101.411	233.619	1.20394	Up	9.18e-70	2.04e-67	-	-	-	-	-
CL6988	1186	248	569	44.6003	102.742	1.2039	Up	2.9e-30	2.61e-28	-	-	-	-	-
Unigene10948_All	1005	102	234	21.6474	49.862	1.20375	Up	2.43e-13	1.03e-11	K04733|1|5e-60|229|smo:SELMODRAFT_159261|interleukin-1 receptor-associated kinase 4 [EC:2.7.11.1];K13416|4|9e-55|212|ath:AT4G33430|brassinosteroid insensitive 1-associated receptor kinase 1 [EC:2.7.10.1 2.7.11.1]	-	GO:0004672//protein kinase activity;GO:0032559	GO:0006464//cellular protein modification process	gi|356548747|ref|XP_003542761.1|/5.18941e-121/PREDICTED: probable LRR receptor-like serine/threonine-protein kinase At1g56140-like [Glycine max]
Unigene17473_All	402	280	642	148.56	342.002	1.20296	Up	6.76e-34	7.05e-32	K13426|1|4e-30|127|vvi:100251862|WRKY transcription factor 29;K13425|3|7e-27|117|pop:POPTR_755334|WRKY transcription factor 22	GO:0043231//intracellular membrane-bounded organelle	GO:0005488//binding	GO:0006952//defense response;GO:0009725//response to hormone stimulus;GO:0006355//regulation of transcription, DNA-dependent;GO:0007165//signal transduction	gi|390430869|gb|AFL91252.1|/1.51174e-31/WRKY 5 transcription factor, partial [Helianthus annuus]
CL6176	1181	93	213	16.7959	38.6233	1.20136	Up	3.08e-12	1.2e-10	-	-	-	-	-
Unigene24772_All	496	62	142	26.6613	61.3093	1.20136	Up	1.28e-08	3.48e-07	-	GO:0031224//intrinsic to membrane	GO:0015081//sodium ion transmembrane transporter activity	GO:0030001//metal ion transport;GO:0009267//cellular response to starvation	gi|225427484|ref|XP_002263043.1|/6.81936e-62/PREDICTED: probable urea active transporter 1 [Vitis vinifera]
CL3249	400	834	1909	444.71	1022.04	1.20051	Up	4.98e-97	1.55e-94	-	-	-	-	-
Unigene16192_All	286	49	112	36.5427	83.8633	1.19846	Up	4.69e-07	1.07e-05	K05666|1|6e-13|70.5|olu:OSTLU_35503|ATP-binding cassette, subfamily C (CFTR/MRP), member 2;K05658|2|2e-09|58.5|sbi:SORBI_06g020350|ATP-binding cassette, subfamily B (MDR/TAP), member 1	-	-	-	gi|356501620|ref|XP_003519622.1|/4.5196e-36/PREDICTED: ABC transporter C family member 3-like [Glycine max]
Unigene23348_All	528	446	1018	180.166	412.889	1.19643	Up	2.58e-52	4.31e-50	-	-	-	-	gi|359473294|ref|XP_002274433.2|/2.26238e-40/PREDICTED: uncharacterized protein LOC100257102 [Vitis vinifera]
Unigene9187_All	1688	39	89	4.92791	11.2911	1.19614	Up	7.46e-06	0.000141884	-	-	-	-	gi|296082654|emb|CBI21659.3|/2.55074e-143/unnamed protein product [Vitis vinifera]
Unigene17113_All	781	32	73	8.73916	20.0167	1.19564	Up	5.08e-05	0.000822697	K14767|1|8e-36|148|vvi:100264445|U3 small nucleolar RNA-associated protein 3	-	-	-	gi|296084280|emb|CBI24668.3|/8.39035e-35/unnamed protein product [Vitis vinifera]
CL5462	2953	221	504	15.9625	36.55	1.19519	Up	1.06e-26	8.4e-25	-	-	-	-	-
CL2606	1491	125	285	17.8815	40.9343	1.19484	Up	9.25e-16	4.58e-14	-	-	-	-	-
CL6946	662	270	615	86.9915	198.947	1.19344	Up	3.74e-32	3.57e-30	-	-	-	-	-
Unigene15130_All	958	105	239	23.3773	53.426	1.19243	Up	2.05e-13	8.73e-12	K13420|1|7e-33|139|aly:ARALYDRAFT_356368|LRR receptor-like serine/threonine-protein kinase FLS2 [EC:2.7.11.1]	-	GO:0004672//protein kinase activity	-	gi|302142859|emb|CBI20154.3|/3.49317e-95/unnamed protein product [Vitis vinifera]
CL3101	2058	1137	2588	117.838	269.302	1.19242	Up	1.75e-129	7.31e-127	-	-	-	-	-
CL10320	2295	388	883	36.0595	82.3945	1.19217	Up	2.33e-45	3.32e-43	-	-	-	-	-
Unigene26915_All	3990	240	546	12.8295	29.3049	1.19168	Up	1.15e-28	9.88e-27	K05666|1|5e-111|401|olu:OSTLU_35503|ATP-binding cassette, subfamily C (CFTR/MRP), member 2;K05658|3|8e-35|148|aly:ARALYDRAFT_905098|ATP-binding cassette, subfamily B (MDR/TAP), member 1	-	GO:0017111//nucleoside-triphosphatase activity;GO:0016491//oxidoreductase activity;GO:0000166//nucleotide binding	GO:0009987//cellular process;GO:0006810//transport;GO:0008152//metabolic process	gi|359489333|ref|XP_002265346.2|/0/PREDICTED: ABC transporter C family member 9-like [Vitis vinifera]
Unigene25757_All	266	106	241	84.9953	194.024	1.19078	Up	1.73e-13	7.41e-12	-	-	-	-	gi|225438569|ref|XP_002280145.1|/1.40232e-08/PREDICTED: uncharacterized protein LOC100252506 [Vitis vinifera]
Unigene26575_All	627	37	84	12.5865	28.6901	1.18867	Up	1.49e-05	0.000267034	K15223|1|3e-25|112|ath:AT1G49520|upstream activation factor subunit UAF30	-	-	-	gi|5430749|gb|AAD43149.1|AC007504_4/3.40582e-24/Hypothetical Protein [Arabidopsis thaliana]
CL4685	1447	82	186	12.0869	27.5273	1.18742	Up	1.08e-10	3.66e-09	-	-	-	-	-
Unigene19402_All	362	75	170	44.1899	100.568	1.18638	Up	7.02e-10	2.2e-08	K01099|1|2e-08|55.5|ota:Ot04g02290|phosphatidylinositol-bisphosphatase [EC:3.1.3.36]	-	GO:0016628//oxidoreductase activity, acting on the CH-CH group of donors, NAD or NADP as acceptor;GO:0016791//phosphatase activity	GO:0008152//metabolic process	gi|350537047|ref|NP_001234789.1|/4.02629e-40/inositol-1,4,5-triphosphate-5-phosphatase [Solanum lycopersicum]
CL1299	633	34	77	11.4563	26.05	1.18513	Up	3.57e-05	0.000594299	-	-	-	-	-
Unigene5949_All	798	53	120	14.1659	32.2031	1.18478	Up	2.35e-07	5.52e-06	K01723|1|6e-69|258|mtr:MTR_4g068550|hydroperoxide dehydratase [EC:4.2.1.92]	-	GO:0005506//iron ion binding;GO:0003824//catalytic activity	-	gi|350539693|ref|NP_001234502.1|/7.58145e-71/cytochrome P450 CYP74C4 [Solanum lycopersicum]
CL15025	1705	114	258	14.261	32.4052	1.18415	Up	3.18e-14	1.44e-12	-	-	-	-	-
Unigene23699_All	851	80	181	20.0508	45.548	1.18373	Up	2.13e-10	6.99e-09	K14508|1|7e-70|261|rcu:RCOM_1047190|regulatory protein NPR1	-	-	-	gi|49182284|gb|AAT57642.1|/1.2814e-127/NIM1-like protein 1 [Helianthus annuus]
Unigene14163_All	1591	176	398	23.5946	53.5714	1.183	Up	4.26e-21	2.74e-19	K15849|1|0.0|685|vvi:100245826|bifunctional aspartate aminotransferase and glutamate/aspartate-prephenate aminotransferase [EC:2.6.1.1 2.6.1.78 2.6.1.79]	GO:0009536//plastid	GO:0008483//transaminase activity;GO:0016846//carbon-sulfur lyase activity;GO:0048037//cofactor binding	GO:0003006//developmental process involved in reproduction;GO:0009073//aromatic amino acid family biosynthetic process	gi|296082448|emb|CBI21453.3|/0/unnamed protein product [Vitis vinifera]
Unigene12527_All	416	138	312	70.7549	160.613	1.18269	Up	7.33e-17	3.86e-15	K05283|1|7e-11|63.9|aly:ARALYDRAFT_354960|phosphatidylinositol glycan, class W [EC:2.3.-.-];K15277|2|3e-08|55.5|ota:Ot17g00560|solute carrier family 35 (adenosine 3'-phospho 5'-phosphosulfate transporter), member B3;K11982|3|3e-08|55.1|mtr:MTR_6g079660|E3 ubiquitin-protein ligase RNF115/126 [EC:6.3.2.19];K06058|5|8e-08|53.9|smo:SELMODRAFT_73860|deltex	-	GO:0046872//metal ion binding	-	gi|388495660|gb|AFK35896.1|/2.45851e-13/unknown [Lotus japonicus]
Unigene2751_All	605	54	122	19.0375	43.1842	1.18166	Up	1.98e-07	4.71e-06	K04079|1|2e-78|289|gmx:100807416|molecular chaperone HtpG	GO:0044424//intracellular part	GO:0005515//protein binding;GO:0032559	GO:0044267//cellular protein metabolic process;GO:0050896//response to stimulus	gi|402746927|gb|AFQ94045.1|/2.01308e-79/heat shock protein 90 [Lactuca sativa]
Unigene27379_All	976	74	167	16.1716	36.6426	1.18006	Up	1.17e-09	3.55e-08	-	-	-	GO:0042221//response to chemical stimulus	gi|297611600|ref|NP_001067652.2|/1.2578e-07/Os11g0264300 [Oryza sativa Japonica Group]
Unigene14871_All	786	43	97	11.6685	26.4283	1.17946	Up	3.71e-06	7.43e-05	K08150|1|1e-84|310|vvi:100268023|MFS transporter, SP family, solute carrier family 2 (myo-inositol transporter), member 13	GO:0000325//plant-type vacuole;GO:0016020//membrane	GO:0016491//oxidoreductase activity;GO:0005365//myo-inositol transmembrane transporter activity	GO:0015791//polyol transport	gi|225433847|ref|XP_002263742.1|/1.29506e-83/PREDICTED: probable inositol transporter 1 [Vitis vinifera]
CL13847	1864	1018	2296	116.486	263.782	1.1792	Up	4.2e-113	1.53e-110	-	-	-	-	-
CL6142	709	48	108	14.44	32.621	1.17574	Up	1.1e-06	2.38e-05	-	-	-	-	-
CL5651	781	96	216	26.2175	59.2274	1.17574	Up	5.06e-12	1.91e-10	-	-	-	-	-
CL12286	1232	44	99	7.61751	17.2086	1.17574	Up	3.11e-06	6.33e-05	-	-	-	-	-
Unigene20840_All	444	36	81	17.2938	39.0681	1.17574	Up	2.51e-05	0.000430559	-	-	-	-	gi|255537739|ref|XP_002509936.1|/3.7733e-22/conserved hypothetical protein [Ricinus communis]
CL9467	454	36	81	16.9129	38.2075	1.17574	Up	2.51e-05	0.000430692	-	-	-	-	-
Unigene24167_All	918	142	319	32.9926	74.4163	1.17348	Up	5.18e-17	2.75e-15	K05658|1|1e-63|241|vvi:100262734|ATP-binding cassette, subfamily B (MDR/TAP), member 1;K00924|2|1e-57|221|osa:4337593|[EC:2.7.1.-];K13430|5|6e-50|196|osa:4329463|serine/threonine-protein kinase PBS1 [EC:2.7.11.1]	-	GO:0004672//protein kinase activity;GO:0000166//nucleotide binding	-	gi|350537699|ref|NP_001234561.1|/1.27849e-83/auxin-regulated dual specificity cytosolic kinase [Solanum lycopersicum]
Unigene2355_All	490	355	797	154.527	348.323	1.17257	Up	4.4e-40	5.48e-38	K08486|1|1e-07|53.9|aly:ARALYDRAFT_897385|syntaxin 1B/2/3	GO:0043234//protein complex;GO:0016020//membrane	GO:0005515//protein binding	GO:0051707//response to other organism;GO:0009725//response to hormone stimulus;GO:0009626//plant-type hypersensitive response;GO:0010185;GO:0016044//cellular membrane organization;GO:0006605//protein targeting;GO:0007165//signal transduction	gi|29836455|gb|AAN65204.1|/5.33637e-08/putative syntaxin [Gossypium herbaceum]
Unigene5344_All	1426	1057	2373	158.098	356.368	1.17255	Up	8.42e-116	3.17e-113	K05359|1|1e-180|630|vvi:100267022|arogenate/prephenate dehydratase [EC:4.2.1.91 4.2.1.51]	GO:0009536//plastid	GO:0016836//hydro-lyase activity	GO:0009637//response to blue light;GO:0006558//L-phenylalanine metabolic process;GO:0006570//tyrosine metabolic process	gi|193290658|gb|ACF17637.1|/0/putative arogenate dehydratase [Capsicum annuum]
Unigene29416_All	331	49	110	31.5747	71.168	1.17246	Up	9.26e-07	2.02e-05	K00031|1|1e-34|142|rcu:RCOM_0113200|isocitrate dehydrogenase [EC:1.1.1.42]	-	GO:0046872//metal ion binding;GO:0004448//isocitrate dehydrogenase activity;GO:0000166//nucleotide binding	GO:0009060//aerobic respiration;GO:0019752//carboxylic acid metabolic process	gi|1750380|gb|AAB39248.1|/1.48357e-34/NADP-isocitrate dehydrogenase [Eucalyptus globulus]
Unigene14824_All	509	606	1358	253.937	571.35	1.1699	Up	7.84e-67	1.68e-64	-	-	-	-	-
Unigene28804_All	797	150	336	40.1424	90.2819	1.16931	Up	9.56e-18	5.27e-16	-	-	GO:0046914//transition metal ion binding	-	gi|62869545|gb|AAY17949.1|/5.39556e-93/ring zinc finger protein [Artemisia desertorum]
CL7713	370	167	374	96.2688	216.466	1.169	Up	1.42e-19	8.57e-18	-	-	-	-	-
Unigene5210_All	1924	507	1135	56.2048	126.331	1.16845	Up	4.83e-56	8.77e-54	K13412|1|0.0|784|rcu:RCOM_0082230|calcium-dependent protein kinase [EC:2.7.11.1]	GO:0016020//membrane	GO:0046872//metal ion binding;GO:0004674//protein serine/threonine kinase activity;GO:0032559	GO:0006464//cellular protein modification process;GO:0023052//signaling	gi|255583607|ref|XP_002532559.1|/0/calcium-dependent protein kinase, putative [Ricinus communis]
CL6815	576	535	1194	198.108	443.917	1.164	Up	1.62e-58	3e-56	-	-	-	-	-
CL10151	886	1056	2355	254.215	569.216	1.16293	Up	1.84e-113	6.8e-111	-	-	-	-	-
Unigene27008_All	1034	35	78	7.21969	16.1545	1.16193	Up	4.21e-05	0.000690061	K13416|1|4e-55|213|aly:ARALYDRAFT_491347|brassinosteroid insensitive 1-associated receptor kinase 1 [EC:2.7.10.1 2.7.11.1];K13418|3|2e-54|211|rcu:RCOM_0186340|somatic embryogenesis receptor kinase 1 [EC:2.7.10.1 2.7.11.1]	GO:0016020//membrane	GO:0004672//protein kinase activity;GO:0004872//receptor activity;GO:0032559	GO:0006952//defense response;GO:0009719;GO:0007167//enzyme linked receptor protein signaling pathway;GO:0006464//cellular protein modification process	gi|14495543|gb|AAG52992.2|/1.05597e-116/receptor-like protein kinase INRPK1a [Ipomoea nil]
CL3700	828	110	245	28.3356	63.3659	1.16109	Up	3.31e-13	1.39e-11	-	-	-	-	-
Unigene49921_All	312	40	89	27.3449	61.0879	1.15962	Up	1.24e-05	0.000225401	-	-	-	-	gi|297809517|ref|XP_002872642.1|/8.96386e-08/hypothetical protein ARALYDRAFT_490026 [Arabidopsis lyrata subsp. lyrata]
Unigene4250_All	324	49	109	32.2568	72.0446	1.15929	Up	1.3e-06	2.77e-05	-	GO:0044444//cytoplasmic part	GO:0016755;GO:0046914//transition metal ion binding;GO:0016614//oxidoreductase activity, acting on CH-OH group of donors;GO:0019829//cation-transporting ATPase activity	GO:0010038//response to metal ion;GO:0052482;GO:0043043//peptide biosynthetic process;GO:0002376//immune system process;GO:0019762//glucosinolate catabolic process;GO:0009699//phenylpropanoid biosynthetic process;GO:0015698//inorganic anion transport	gi|359483794|ref|XP_002264038.2|/9.99921e-44/PREDICTED: uncharacterized protein LOC100244557 [Vitis vinifera]
CL11336	1822	2904	6455	339.953	758.696	1.15819	Up	1.6e-305	1.85e-302	-	-	-	-	-
CL13482	1258	109	242	18.4806	41.196	1.15649	Up	5.45e-13	2.26e-11	-	-	-	-	-
Unigene581_All	942	114	253	25.8122	57.5161	1.15591	Up	1.67e-13	7.14e-12	-	-	-	-	gi|296084131|emb|CBI24519.3|/7.84285e-76/unnamed protein product [Vitis vinifera]
Unigene10068_All	286	96	213	71.5939	159.49	1.15556	Up	1.37e-11	4.93e-10	K01762|1|9e-33|136|vvi:100263876|1-aminocyclopropane-1-carboxylate synthase [EC:4.4.1.14]	-	GO:0016740//transferase activity;GO:0048037//cofactor binding;GO:0016846//carbon-sulfur lyase activity	GO:0008652//cellular amino acid biosynthetic process	gi|30039240|gb|AAP14019.1|AF380836_1/2.39095e-45/putative ACC synthase 1 [Lactuca sativa]
Unigene26928_All	1211	46	102	8.10186	18.0375	1.15467	Up	3.07e-06	6.25e-05	K06685|1|2e-08|58.9|aly:ARALYDRAFT_492950|maintenance of ploidy protein MOB1 (MPS1 binder 1);K13420|4|1e-06|52.8|osa:4337016|LRR receptor-like serine/threonine-protein kinase FLS2 [EC:2.7.11.1];K08286|5|3e-06|51.2|aly:ARALYDRAFT_491919|protein-serine/threonine kinase [EC:2.7.11.-]	-	-	-	gi|224096816|ref|XP_002310748.1|/1.4748e-75/predicted protein [Populus trichocarpa]
Unigene1092_All	392	37	82	20.132	44.7969	1.15391	Up	2.95e-05	0.000500298	-	GO:0044464//cell part	GO:0016301//kinase activity	-	gi|302141746|emb|CBI18949.3|/6.02583e-20/unnamed protein product [Vitis vinifera]
CL9238	929	37	82	8.49487	18.9024	1.15391	Up	2.95e-05	0.000500145	-	-	-	-	-
CL11620	729	42	93	12.2883	27.3197	1.15265	Up	8.68e-06	0.00016298	-	-	-	-	-
Unigene17832_All	610	42	93	14.6856	32.6492	1.15265	Up	8.68e-06	0.000162925	-	GO:0043231//intracellular membrane-bounded organelle	GO:0046914//transition metal ion binding	-	gi|224053499|ref|XP_002297844.1|/8.50413e-86/predicted protein [Populus trichocarpa]
CL7979	1301	183	405	30.0016	66.665	1.15189	Up	1.3e-20	8.16e-19	-	-	-	-	-
CL12323	1076	43	95	8.52368	18.9074	1.1494	Up	7.27e-06	0.000138678	-	-	-	-	-
Unigene9866_All	519	43	95	17.6714	39.1991	1.1494	Up	7.27e-06	0.00013863	-	-	-	-	gi|38564725|gb|AAR23802.1|/3.46333e-06/hypothetical protein, partial [Helianthus annuus]
Unigene38609_All	270	48	106	37.9182	84.0741	1.14877	Up	2.16e-06	4.49e-05	-	GO:0016020//membrane	-	-	gi|296089939|emb|CBI39758.3|/2.29327e-27/unnamed protein product [Vitis vinifera]
CL4880	1258	346	764	58.6633	130.057	1.14861	Up	2.67e-37	3.16e-35	-	-	-	-	-
Unigene12899_All	382	218	481	121.721	269.651	1.14752	Up	4.73e-24	3.37e-22	-	GO:0009534//chloroplast thylakoid	GO:0005488//binding	GO:0003006//developmental process involved in reproduction;GO:0009791//post-embryonic development	gi|224081248|ref|XP_002306351.1|/2.84281e-14/stress enhanced protein 2 [Populus trichocarpa]
CL11756	1228	251	553	43.596	96.4377	1.1454	Up	2.45e-27	1.99e-25	-	-	-	-	-
Unigene2581_All	405	124	273	65.3037	144.354	1.14437	Up	2.99e-14	1.36e-12	K04371|1|2e-63|238|rcu:RCOM_0327510|extracellular signal-regulated kinase 1/2 [EC:2.7.11.24]	-	GO:0004702//receptor signaling protein serine/threonine kinase activity;GO:0032559	GO:0006464//cellular protein modification process;GO:0023052//signaling	gi|255578759|ref|XP_002530237.1|/1.64976e-62/big map kinase/bmk, putative [Ricinus communis]
CL9418	608	80	176	28.0645	61.9911	1.14331	Up	1.12e-09	3.41e-08	-	-	-	-	-
Unigene21129_All	654	125	275	40.7665	90.0482	1.14331	Up	2.52e-14	1.15e-12	K00924|1|4e-46|182|aly:ARALYDRAFT_473063|[EC:2.7.1.-];K08286|3|4e-44|176|ath:AT4G28490|protein-serine/threonine kinase [EC:2.7.11.-]	GO:0031224//intrinsic to membrane;GO:0031410//cytoplasmic vesicle;GO:0044462	GO:0004871//signal transducer activity;GO:0016628//oxidoreductase activity, acting on the CH-CH group of donors, NAD or NADP as acceptor;GO:0004713//protein tyrosine kinase activity;GO:0032559	GO:0006468//protein phosphorylation;GO:0007167//enzyme linked receptor protein signaling pathway;GO:0032501//multicellular organismal process;GO:0003006//developmental process involved in reproduction;GO:0006950//response to stress	gi|359492994|ref|XP_002283604.2|/6.40894e-77/PREDICTED: receptor-like protein kinase HAIKU2-like [Vitis vinifera]
Unigene34162_All	261	66	145	53.9354	118.973	1.14133	Up	3.42e-08	8.89e-07	K12581|1|2e-11|65.5|zma:100216888|CCR4-NOT transcription complex subunit 7/8	GO:0043231//intracellular membrane-bounded organelle	GO:0004518//nuclease activity	GO:0016070//RNA metabolic process	gi|229560489|gb|ACQ77596.1|/3.45845e-12/CCR4-NOT [Dimocarpus longan]
Unigene54825_All	217	41	90	40.2991	88.8184	1.14011	Up	1.45e-05	0.000260277	-	-	-	-	-
Unigene18052_All	1793	728	1598	86.6008	190.861	1.14007	Up	3.18e-75	7.48e-73	K15638|1|8e-122|436|ath:AT1G17060|cytochrome P450, family 72, subfamily C, polypeptide 1;K15639|3|6e-117|419|aly:ARALYDRAFT_901457|cytochrome P450, family 734, subfamily A, polypeptide 1 (PHYB activation tagged suppressor 1) [EC:1.14.-.-];K10717|5|8e-92|336|vvi:100258332|cytokinin trans-hydroxylase	-	-	-	gi|336462662|gb|AEI59772.1|/0/cytochrome P450 [Helianthus annuus]
Unigene15319_All	707	72	158	21.7212	47.8583	1.13967	Up	8.64e-09	2.41e-07	-	GO:0043231//intracellular membrane-bounded organelle	-	-	gi|255546821|ref|XP_002514469.1|/5.28895e-91/conserved hypothetical protein [Ricinus communis]
Unigene43653_All	234	93	204	84.7692	186.696	1.13908	Up	6.12e-11	2.11e-09	-	GO:0044464//cell part	-	-	gi|224120924|ref|XP_002318453.1|/8.16135e-17/predicted protein [Populus trichocarpa]
CL10360	753	47	103	13.3129	29.2929	1.13772	Up	3.59e-06	7.21e-05	-	-	-	-	-
CL15389	1331	47	103	7.53166	16.5722	1.13772	Up	3.59e-06	7.21e-05	-	-	-	-	-
Unigene52670_All	209	58	127	59.1906	130.13	1.13651	Up	2.67e-07	6.24e-06	-	-	-	-	gi|302142928|emb|CBI20223.3|/2.88033e-06/unnamed protein product [Vitis vinifera]
Unigene9496_All	882	107	234	25.8753	56.8156	1.13471	Up	2.84e-12	1.1e-10	-	-	-	GO:0009628//response to abiotic stimulus	gi|255584936|ref|XP_002533182.1|/7.85463e-67/ATP binding protein, putative [Ricinus communis]
CL1376	593	59	129	21.2211	46.586	1.13439	Up	2.24e-07	5.29e-06	-	-	-	-	-
Unigene6200_All	979	43	94	9.36821	20.562	1.13413	Up	1.01e-05	0.000187902	K00770|1|6e-48|189|rcu:RCOM_1180270|1,4-beta-D-xylan synthase [EC:2.4.2.24]	GO:0031228//intrinsic to Golgi membrane	GO:0016759//cellulose synthase activity	GO:0045229//external encapsulating structure organization;GO:0048588//developmental cell growth;GO:0009250//glucan biosynthetic process;GO:0042546//cell wall biogenesis;GO:0006950//response to stress	gi|356497399|ref|XP_003517548.1|/6.10127e-103/PREDICTED: cellulose synthase-like protein D3-like [Glycine max]
Unigene8932_All	489	54	118	23.5535	51.6765	1.13357	Up	7.5e-07	1.66e-05	K01115|1|4e-71|264|vvi:100252995|phospholipase D [EC:3.1.4.4]	GO:0044464//cell part	GO:0035091//phosphatidylinositol binding;GO:0046872//metal ion binding;GO:0004620//phospholipase activity	GO:0042742//defense response to bacterium;GO:0010038//response to metal ion;GO:0006650//glycerophospholipid metabolic process	gi|350536569|ref|NP_001234509.1|/1.31711e-70/phospholipase PLDb1 [Solanum lycopersicum]
Unigene22432_All	324	38	83	25.0155	54.8596	1.13292	Up	3.45e-05	0.000575556	-	-	-	-	-
Unigene28889_All	660	71	155	22.9448	50.293	1.13219	Up	1.43e-08	3.87e-07	-	GO:0016020//membrane	GO:0015171//amino acid transmembrane transporter activity	GO:0006865//amino acid transport;GO:0051707//response to other organism	gi|225458966|ref|XP_002285557.1|/1.04387e-74/PREDICTED: amino acid permease 6 [Vitis vinifera]
Unigene21440_All	839	105	229	26.693	58.4512	1.13077	Up	5.54e-12	2.08e-10	K14445|1|3e-97|352|vvi:100255398|solute carrier family 13 (sodium-dependent dicarboxylate transporter), member 2/3/5	GO:0043231//intracellular membrane-bounded organelle	GO:0015556//C4-dicarboxylate transmembrane transporter activity	GO:0015743//malate transport;GO:0030641//regulation of cellular pH;GO:0030001//metal ion transport	gi|225469988|ref|XP_002277785.1|/3.31897e-96/PREDICTED: tonoplast dicarboxylate transporter-like [Vitis vinifera]
CL13732	340	39	85	24.4656	53.5377	1.1298	Up	2.88e-05	0.000489899	-	-	-	-	-
Unigene27150_All	2071	84	183	8.65107	18.923	1.12919	Up	7.73e-10	2.41e-08	K00928|1|0.0|753|rcu:RCOM_1445440|aspartate kinase [EC:2.7.2.4]	-	GO:0031406//carboxylic acid binding;GO:0016774//phosphotransferase activity, carboxyl group as acceptor	GO:0008652//cellular amino acid biosynthetic process;GO:0006796//phosphate-containing compound metabolic process	gi|255543571|ref|XP_002512848.1|/0/aspartate kinase, putative [Ricinus communis]
CL1722	1160	62	135	11.4	24.9227	1.12843	Up	1.32e-07	3.23e-06	-	-	-	-	-
CL5610	1226	91	198	15.8315	34.5855	1.12737	Up	1.66e-10	5.49e-09	-	-	-	-	-
CL8559	956	308	669	68.7169	149.861	1.12489	Up	7.7e-32	7.25e-30	-	-	-	-	-
Unigene13950_All	828	413	897	106.387	231.997	1.12478	Up	4.1e-42	5.38e-40	K05681|1|8e-10|62.4|cme:CMS467C|ATP-binding cassette, subfamily G (WHITE), member 2;K12843|2|2e-09|61.2|vvi:100248403|U4/U6 small nuclear ribonucleoprotein PRP3	-	GO:0016787//hydrolase activity	-	gi|224070967|ref|XP_002303308.1|/1.83579e-115/predicted protein [Populus trichocarpa]
Unigene11157_All	793	487	1057	130.987	285.445	1.12379	Up	2.99e-49	4.65e-47	-	-	-	-	gi|302142368|emb|CBI19571.3|/6.46282e-22/unnamed protein product [Vitis vinifera]
Unigene27322_All	1124	126	273	23.9098	52.0135	1.12129	Up	7.7e-14	3.38e-12	K13420|1|1e-38|159|aly:ARALYDRAFT_356368|LRR receptor-like serine/threonine-protein kinase FLS2 [EC:2.7.11.1]	GO:0030312//external encapsulating structure	-	-	gi|225463775|ref|XP_002267653.1|/1.96639e-111/PREDICTED: probably inactive leucine-rich repeat receptor-like protein kinase At2g25790-like [Vitis vinifera]
Unigene4058_All	340	48	104	30.1116	65.505	1.12129	Up	4.17e-06	8.3e-05	K00924|1|9e-43|169|ath:AT1G30270|[EC:2.7.1.-];K07198|3|7e-27|116|gmx:100796687|5'-AMP-activated protein kinase, catalytic alpha subunit [EC:2.7.11.11]	GO:0043231//intracellular membrane-bounded organelle	GO:0004674//protein serine/threonine kinase activity;GO:0032559	GO:0009267//cellular response to starvation;GO:0009743//response to carbohydrate stimulus;GO:0006813//potassium ion transport;GO:0023052//signaling;GO:0006970//response to osmotic stress;GO:0006464//cellular protein modification process	gi|296088995|emb|CBI38698.3|/2.85182e-46/unnamed protein product [Vitis vinifera]
Unigene35556_All	290	168	364	123.561	268.796	1.12129	Up	5.88e-18	3.28e-16	K08900|1|9e-17|83.2|smo:SELMODRAFT_75451|mitochondrial chaperone BCS1	GO:0044464//cell part	GO:0017111//nucleoside-triphosphatase activity;GO:0032559	-	gi|56542467|gb|AAV92898.1|/2.5519e-39/Avr9/Cf-9 rapidly elicited protein 102, partial [Nicotiana tabacum]
Unigene12436_All	610	73	158	25.5249	55.4686	1.11977	Up	1.39e-08	3.77e-07	K04733|1|3e-24|109|ath:AT5G38990|interleukin-1 receptor-associated kinase 4 [EC:2.7.11.1];K00924|3|9e-23|104|osa:4333525|[EC:2.7.1.-]	-	GO:0004713//protein tyrosine kinase activity;GO:0032559	GO:0006464//cellular protein modification process	gi|255572154|ref|XP_002527017.1|/2.17769e-65/wall-associated kinase, putative [Ricinus communis]
Unigene8788_All	846	61	132	15.3791	33.4136	1.11947	Up	2.19e-07	5.18e-06	-	-	-	-	-
Unigene17599_All	391	49	106	26.7295	58.0563	1.11902	Up	3.49e-06	7.04e-05	K15638|1|1e-29|125|ath:AT1G17060|cytochrome P450, family 72, subfamily C, polypeptide 1;K10717|3|2e-23|105|bdi:100829850|cytokinin trans-hydroxylase;K15639|4|5e-23|103|aly:ARALYDRAFT_901457|cytochrome P450, family 734, subfamily A, polypeptide 1 (PHYB activation tagged suppressor 1) [EC:1.14.-.-]	-	-	-	gi|147798934|emb|CAN63796.1|/4.59246e-36/hypothetical protein VITISV_004188 [Vitis vinifera]
Unigene8753_All	1030	138	298	28.5767	61.9582	1.11645	Up	7.03e-15	3.33e-13	K04733|1|4e-30|130|aly:ARALYDRAFT_916421|interleukin-1 receptor-associated kinase 4 [EC:2.7.11.1];K13429|3|5e-26|116|aly:ARALYDRAFT_479684|chitin elicitor receptor kinase 1	GO:0016020//membrane;GO:0009536//plastid	GO:0004672//protein kinase activity;GO:0000166//nucleotide binding	GO:0006464//cellular protein modification process	gi|359490160|ref|XP_002266973.2|/2.04687e-104/PREDICTED: U-box domain-containing protein 35-like [Vitis vinifera]
Unigene9234_All	827	69	149	17.7957	38.5834	1.11645	Up	3.88e-08	1e-06	K13783|1|1e-66|251|rcu:RCOM_1500400|MFS transporter, OPA family, solute carrier family 37 (glycerol-3-phosphate transporter), member 1/2	GO:0043231//intracellular membrane-bounded organelle	-	GO:0006810//transport	gi|255539773|ref|XP_002510951.1|/1.01482e-65/Glycerol-3-phosphate transporter, putative [Ricinus communis]
Unigene29292_All	840	51	110	12.9498	28.0436	1.11474	Up	2.45e-06	5.06e-05	K13415|1|9e-15|79.0|osa:4324691|protein brassinosteroid insensitive 1 [EC:2.7.10.1 2.7.11.1];K13420|2|3e-14|77.0|aly:ARALYDRAFT_356368|LRR receptor-like serine/threonine-protein kinase FLS2 [EC:2.7.11.1]	-	GO:0016787//hydrolase activity	GO:0032502//developmental process	gi|356497728|ref|XP_003517711.1|/1.40091e-78/PREDICTED: leucine-rich repeat-containing protein 7-like [Glycine max]
CL2127	923	167	360	38.591	83.5258	1.11396	Up	1.32e-17	7.24e-16	-	-	-	-	-
Unigene20692_All	618	637	1373	219.848	475.775	1.11378	Up	1.46e-62	2.96e-60	K09286|1|1e-19|94.4|ath:AT5G44210|EREBP-like factor	GO:0044464//cell part	GO:0003676//nucleic acid binding;GO:0001071//nucleic acid binding transcription factor activity	GO:0000160//two-component signal transduction system (phosphorelay);GO:0006351//transcription, DNA-dependent	gi|60459377|gb|AAX20034.1|/1.05949e-22/ethylene responsive element binding protein C1 [Capsicum annuum]
Unigene18749_All	338	162	349	102.228	221.12	1.11304	Up	4.29e-17	2.29e-15	-	GO:0044464//cell part	-	-	gi|225443518|ref|XP_002272134.1|/4.17104e-13/PREDICTED: uncharacterized protein LOC100243523 [Vitis vinifera]
CL680	304	65	140	45.6048	98.6221	1.11273	Up	1.08e-07	2.67e-06	-	-	-	-	-
CL13545	485	333	717	146.445	316.59	1.11226	Up	2.01e-33	2.06e-31	-	-	-	-	-
CL1507	677	190	409	59.8599	129.376	1.11191	Up	9.68e-20	5.85e-18	-	-	-	-	-
CL15285	418	126	271	64.2932	138.839	1.11068	Up	1.46e-13	6.27e-12	-	-	-	-	-
Unigene18402_All	1124	666	1432	126.38	272.833	1.11025	Up	7.53e-65	1.58e-62	-	-	-	-	gi|225431629|ref|XP_002262838.1|/2.11558e-89/PREDICTED: uncharacterized protein LOC100255146 [Vitis vinifera]
Unigene22144_All	348	40	86	24.5161	52.9224	1.11015	Up	3.35e-05	0.000560318	-	-	-	-	gi|239056186|emb|CAQ58621.1|/2.18567e-06/unknown [Vitis vinifera]
Unigene19995_All	642	47	101	15.6147	33.6904	1.10943	Up	6.91e-06	0.000132092	K00924|1|3e-07|53.5|osa:4333525|[EC:2.7.1.-]	-	GO:0004672//protein kinase activity	-	gi|356569432|ref|XP_003552905.1|/3.89479e-55/PREDICTED: probable LRR receptor-like serine/threonine-protein kinase At1g06840-like [Glycine max]
CL4332	2188	142	305	13.8424	29.8519	1.10873	Up	4.84e-15	2.31e-13	-	-	-	-	-
Unigene29123_All	1236	61	131	10.5265	22.6972	1.1085	Up	3.02e-07	7.01e-06	-	GO:0044464//cell part	-	GO:0051234//establishment of localization	gi|317106613|dbj|BAJ53120.1|/7.47853e-99/JHL07K02.10 [Jatropha curcas]
Unigene27114_All	1595	48	103	6.41876	13.8292	1.10735	Up	5.78e-06	0.000112231	K12639|1|0.0|718|vvi:100257922|cytochrome P450, family 724, subfamily B, polypeptide 1 [EC:1.14.13.-]	GO:0031410//cytoplasmic vesicle	GO:0016709//oxidoreductase activity, acting on paired donors, with incorporation or reduction of molecular oxygen, NADH or NADPH as one donor, and incorporation of one atom of oxygen;GO:0005506//iron ion binding	GO:0016129;GO:0032501//multicellular organismal process;GO:0009646//response to absence of light	gi|225447454|ref|XP_002266691.1|/0/PREDICTED: cytochrome P450 724B1 [Vitis vinifera]
Unigene26443_All	404	98	210	51.7387	111.316	1.10535	Up	9.3e-11	3.16e-09	-	-	-	-	gi|224107827|ref|XP_002314616.1|/6.35694e-14/predicted protein [Populus trichocarpa]
Unigene27131_All	1801	85	182	10.0664	21.641	1.10421	Up	1.7e-09	5.1e-08	-	GO:0043231//intracellular membrane-bounded organelle	-	-	gi|296089339|emb|CBI39111.3|/9.3028e-107/unnamed protein product [Vitis vinifera]
Unigene23283_All	1204	208	445	36.8475	79.1505	1.10303	Up	4.36e-21	2.8e-19	K08235|1|8e-125|445|gmx:100786236|xyloglucan:xyloglucosyl transferase [EC:2.4.1.207]	GO:0005576//extracellular region;GO:0030312//external encapsulating structure	GO:0016798//hydrolase activity, acting on glycosyl bonds;GO:0016758//transferase activity, transferring hexosyl groups	GO:0044042//glucan metabolic process	gi|187372980|gb|ACD03224.1|/7.38142e-136/xyloglucan endotransglucosylase/hydrolase 14 [Actinidia deliciosa]
Unigene29013_All	1889	1100	2353	124.203	266.753	1.10281	Up	3.02e-104	1.03e-101	K01376|1|9e-87|319|ath:AT5G43060|[EC:3.4.22.-];K01365|4|4e-79|294|smo:SELMODRAFT_183539|cathepsin L [EC:3.4.22.15]	-	GO:0008233//peptidase activity	-	gi|5853329|gb|AAD54424.1|AF182079_1/0/thiol protease [Matricaria chamomilla]
Unigene26083_All	1532	80	171	11.1379	23.9033	1.10173	Up	5.62e-09	1.59e-07	K00924|1|7e-31|133|aly:ARALYDRAFT_489138|[EC:2.7.1.-]	GO:0031224//intrinsic to membrane	GO:0008233//peptidase activity	GO:0019538//protein metabolic process	gi|255586856|ref|XP_002534038.1|/3.5829e-165/Aspartic proteinase nepenthesin-1 precursor, putative [Ricinus communis]
Unigene18354_All	1233	153	327	26.4667	56.7943	1.10157	Up	7.21e-16	3.6e-14	-	-	-	-	gi|359477781|ref|XP_002282250.2|/3.64941e-29/PREDICTED: uncharacterized protein LOC100244274 [Vitis vinifera]
CL11301	1689	330	705	41.673	89.388	1.10097	Up	2.22e-32	2.15e-30	-	-	-	-	-
CL9712	1432	59	126	8.78779	18.8429	1.10045	Up	5.93e-07	1.33e-05	-	-	-	-	-
Unigene2020_All	814	89	190	23.3204	49.9861	1.09993	Up	8.46e-10	2.62e-08	K02639|1|1e-59|227|vvi:100251971|ferredoxin	-	GO:0051536//iron-sulfur cluster binding;GO:0043169//cation binding	GO:0006091//generation of precursor metabolites and energy	gi|68137465|gb|AAY85661.1|/9.25007e-64/heterotrophic ferredoxin 2 [Helianthus annuus]
Unigene23652_All	504	45	96	19.0438	40.7907	1.09892	Up	1.37e-05	0.000247104	K01904|1|1e-67|253|vvi:100254698|4-coumarate--CoA ligase [EC:6.2.1.12]	-	GO:0016405//CoA-ligase activity;GO:0032559	GO:0006725//cellular aromatic compound metabolic process	gi|390516321|gb|AFL93685.1|/4.0055e-73/4-coumarate: coenzyme A ligase [Cynara cardunculus var. scolymus]
CL14906	1525	45	96	6.29381	13.481	1.09892	Up	1.37e-05	0.000247184	-	-	-	-	-
Unigene18042_All	2539	46	98	3.86426	8.26577	1.09696	Up	1.14e-05	0.000209608	-	-	-	-	gi|297742389|emb|CBI34538.3|/4.31954e-07/unnamed protein product [Vitis vinifera]
Unigene24195_All	1923	215	458	23.8468	51.0042	1.09682	Up	1.78e-21	1.16e-19	-	-	-	-	gi|224141421|ref|XP_002324071.1|/0/pho1-like protein [Populus trichocarpa]
CL11142	2898	263	560	19.3566	41.3818	1.09617	Up	6.97e-26	5.35e-24	-	-	-	-	-
Unigene18431_All	543	39	83	15.3192	32.7339	1.09545	Up	5.55e-05	0.000893649	K13412|1|2e-37|152|gmx:100809838|calcium-dependent protein kinase [EC:2.7.11.1]	GO:0009536//plastid;GO:0016020//membrane	GO:0004674//protein serine/threonine kinase activity;GO:0046872//metal ion binding;GO:0032559	GO:0009755//hormone-mediated signaling pathway;GO:0006464//cellular protein modification process	gi|365222910|gb|AEW69807.1|/3.29924e-37/Hop-interacting protein THI080 [Solanum lycopersicum]
Unigene8138_All	815	79	168	20.6748	44.144	1.09435	Up	9.21e-09	2.55e-07	-	GO:0016020//membrane;GO:0031410//cytoplasmic vesicle	-	-	gi|356520856|ref|XP_003529076.1|/1.73239e-86/PREDICTED: uncharacterized protein LOC100782313 [Glycine max]
CL2132	1141	302	642	56.4537	120.495	1.09384	Up	2.43e-29	2.12e-27	-	-	-	-	-
Unigene20281_All	1486	247	525	35.4527	75.659	1.09362	Up	2.8e-24	2.02e-22	K00475|1|5e-157|552|vvi:100253950|naringenin 3-dioxygenase [EC:1.14.11.9]	-	GO:0016706//oxidoreductase activity, acting on paired donors, with incorporation or reduction of molecular oxygen, 2-oxoglutarate as one donor, and incorporation of one atom each of oxygen into both donors;GO:0019842//vitamin binding;GO:0043169//cation binding;GO:0016701//oxidoreductase activity, acting on single donors with incorporation of molecular oxygen	GO:0009699//phenylpropanoid biosynthetic process	gi|2828006|gb|AAC15414.1|/0/flavanone 3-hydroxylase [Nicotiana tabacum]
CL11528	614	48	102	16.6741	35.5756	1.09327	Up	7.99e-06	0.000150804	-	-	-	-	-
CL14725	2063	72	153	7.44396	15.8823	1.09327	Up	4.34e-08	1.12e-06	-	-	-	-	-
Unigene55721_All	285	40	85	29.9355	63.8696	1.09327	Up	4.64e-05	0.000755584	K00924|1|3e-06|48.1|aly:ARALYDRAFT_494273|[EC:2.7.1.-]	-	GO:0004713//protein tyrosine kinase activity;GO:0032559	GO:0006464//cellular protein modification process;GO:0048229//gametophyte development	gi|297745358|emb|CBI40438.3|/4.71448e-17/unnamed protein product [Vitis vinifera]
Unigene11836_All	382	81	172	45.2264	96.424	1.09223	Up	6.48e-09	1.83e-07	-	-	-	-	gi|225455712|ref|XP_002266825.1|/2.4789e-26/PREDICTED: disease resistance response protein 206 [Vitis vinifera]
CL1022	1226	90	191	15.6575	33.3628	1.09139	Up	9.74e-10	3e-08	-	-	-	-	-
Unigene9956_All	323	50	106	33.0171	70.2786	1.08987	Up	5.59e-06	0.000108854	-	-	-	-	gi|356573402|ref|XP_003554850.1|/8.2561e-14/PREDICTED: uncharacterized protein LOC100797620 [Glycine max]
CL8882	1878	395	837	44.8613	95.4443	1.08919	Up	1.68e-37	2e-35	-	-	-	-	-
Unigene17201_All	1646	242	512	31.3586	66.6132	1.08695	Up	1.69e-23	1.18e-21	K01623|1|0.0|664|pop:POPTR_832739|fructose-bisphosphate aldolase, class I [EC:4.1.2.13]	-	GO:0016832//aldehyde-lyase activity	GO:0006007//glucose catabolic process	gi|224099429|ref|XP_002311480.1|/0/predicted protein [Populus trichocarpa]
Unigene15407_All	885	237	501	57.1184	121.231	1.08573	Up	5.46e-23	3.76e-21	-	GO:0009536//plastid	-	-	gi|255559237|ref|XP_002520639.1|/2.75974e-112/conserved hypothetical protein [Ricinus communis]
CL9711	1344	44	93	6.98271	14.8185	1.08554	Up	2.26e-05	0.000392368	-	-	-	-	-
CL340	539	48	101	18.9943	40.1285	1.07906	Up	1.1e-05	0.000202271	-	-	-	-	-
CL5173	858	68	143	16.9041	35.6918	1.07822	Up	1.66e-07	4e-06	-	-	-	-	-
Unigene24771_All	362	127	267	74.8283	157.951	1.07782	Up	8.1e-13	3.3e-11	-	GO:0044464//cell part	-	-	gi|225443518|ref|XP_002272134.1|/6.91576e-16/PREDICTED: uncharacterized protein LOC100243523 [Vitis vinifera]
CL747	1129	51	107	9.6349	20.296	1.07485	Up	6.42e-06	0.000123643	-	-	-	-	-
Unigene36164_All	230	92	193	85.3161	179.701	1.07471	Up	1.29e-09	3.9e-08	-	-	-	-	gi|439489|dbj|BAA05077.1|/2.92791e-06/zinc-finger DNA binding protein [Petunia x hybrida]
CL3284	2157	229	480	22.6442	47.6553	1.0735	Up	1.02e-21	6.74e-20	-	-	-	-	-
CL7292	1433	929	1947	138.274	290.964	1.07331	Up	6.15e-83	1.64e-80	-	-	-	-	-
CL12617	1931	221	463	24.4107	51.3474	1.07278	Up	5.56e-21	3.54e-19	-	-	-	-	-
CL630	1722	1404	2939	173.902	365.499	1.07159	Up	6.61e-124	2.65e-121	-	-	-	-	-
Unigene14695_All	491	43	90	18.6792	39.2537	1.0714	Up	3.72e-05	0.00061653	K07195|1|2e-10|63.2|vvi:100254947|exocyst complex component 7	GO:0044444//cytoplasmic part	-	GO:0006887//exocytosis	gi|359482417|ref|XP_002272396.2|/1.69342e-09/PREDICTED: exocyst complex component 7-like [Vitis vinifera]
Unigene11320_All	1490	410	857	58.6906	123.173	1.06948	Up	2.77e-37	3.26e-35	K13430|1|7e-70|263|sbi:SORBI_04g020990|serine/threonine-protein kinase PBS1 [EC:2.7.11.1]	-	GO:0004702//receptor signaling protein serine/threonine kinase activity;GO:0032559	GO:0006464//cellular protein modification process;GO:0033554//cellular response to stress	gi|255548287|ref|XP_002515200.1|/3.01673e-169/Serine/threonine-protein kinase PBS1, putative [Ricinus communis]
CL1732	1924	666	1392	73.8312	154.937	1.06938	Up	1.81e-59	3.44e-57	-	-	-	-	-
Unigene24267_All	887	45	94	10.8208	22.6947	1.06855	Up	2.59e-05	0.000444525	-	-	-	-	gi|15229471|ref|NP_187413.1|/2.90936e-45/uncharacterized protein [Arabidopsis thaliana]
Unigene6252_All	1466	45	94	6.54711	13.7314	1.06855	Up	2.59e-05	0.000444387	K07562|1|3e-27|121|sbi:SORBI_03g046345|nonsense-mediated mRNA decay protein 3;K14945|2|5e-26|117|rcu:RCOM_0126290|protein quaking	GO:0009528//plastid inner membrane	-	-	gi|224103009|ref|XP_002312888.1|/3.90833e-121/predicted protein [Populus trichocarpa]
CL15252	1612	370	772	48.9562	102.559	1.06689	Up	1.26e-33	1.31e-31	-	-	-	-	-
Unigene3622_All	1650	93	194	12.0218	25.179	1.06656	Up	1.47e-09	4.45e-08	K13065|1|0.0|744|pop:POPTR_554899|shikimate O-hydroxycinnamoyltransferase [EC:2.3.1.133]	-	GO:0050737	-	gi|73671233|gb|AAZ80046.1|/0/hydroxycinnamoyl-CoA:quinate hydroxycinnamoyltransferase [Cynara cardunculus]
Unigene46017_All	480	73	152	32.4379	67.8145	1.06391	Up	9.35e-08	2.33e-06	-	-	-	-	gi|357480721|ref|XP_003610646.1|/3.1863e-42/hypothetical protein MTR_5g005410 [Medicago truncatula]
Unigene1095_All	498	172	358	73.6665	153.948	1.06336	Up	2.35e-16	1.2e-14	K08145|1|1e-15|80.5|zma:100281441|MFS transporter, SP family, solute carrier family 2 (facilitated glucose transporter), member 8;K08150|3|5e-15|78.6|rcu:RCOM_1274910|MFS transporter, SP family, solute carrier family 2 (myo-inositol transporter), member 13	GO:0031224//intrinsic to membrane	GO:0015291//secondary active transmembrane transporter activity;GO:0016628//oxidoreductase activity, acting on the CH-CH group of donors, NAD or NADP as acceptor	GO:0008152//metabolic process;GO:0071702	gi|255539853|ref|XP_002510991.1|/1.08621e-67/sugar transporter, putative [Ricinus communis]
Unigene29811_All	583	50	104	18.2925	38.2019	1.06239	Up	1.05e-05	0.000194478	K00059|1|3e-44|176|vvi:100241750|3-oxoacyl-[acyl-carrier protein] reductase [EC:1.1.1.100]	-	GO:0003824//catalytic activity	GO:0010035//response to inorganic substance;GO:0008152//metabolic process	gi|225441639|ref|XP_002282201.1|/2.78317e-43/PREDICTED: short-chain type dehydrogenase/reductase-like [Vitis vinifera]
Unigene20493_All	391	438	911	238.929	498.955	1.06233	Up	4.08e-39	4.98e-37	-	-	GO:0046872//metal ion binding	-	gi|224112487|ref|XP_002316207.1|/1.26114e-17/predicted protein [Populus trichocarpa]
Unigene23291_All	532	608	1264	243.76	508.81	1.06166	Up	1.5e-53	2.55e-51	-	-	-	-	-
CL14760	2086	333	692	34.0487	71.0414	1.06106	Up	4.67e-30	4.17e-28	-	-	-	-	-
Unigene13630_All	616	78	162	27.0075	56.3189	1.06026	Up	3.86e-08	9.99e-07	-	-	-	-	gi|255575719|ref|XP_002528759.1|/3.71684e-28/conserved hypothetical protein [Ricinus communis]
Unigene20659_All	525	112	232	45.5019	94.6343	1.05644	Up	5.23e-11	1.81e-09	K00487|1|7e-30|127|mtr:MTR_5g075450|trans-cinnamate 4-monooxygenase [EC:1.14.13.11]	-	GO:0046872//metal ion binding;GO:0016491//oxidoreductase activity	-	gi|194474661|gb|ACF74449.1|/3.01371e-29/trans-cinnamate 4-monooxygenase [Echinacea angustifolia]
Unigene2039_All	1160	56	116	10.2968	21.4151	1.05644	Up	3.6e-06	7.22e-05	K10848|1|2e-138|490|vvi:100247853|DNA excision repair protein ERCC-4 [EC:3.1.-.-]	-	GO:0016859//cis-trans isomerase activity	GO:0044267//cellular protein metabolic process;GO:0006950//response to stress	gi|224126439|ref|XP_002329554.1|/3.48334e-143/predicted protein [Populus trichocarpa]
Unigene9370_All	1323	132	273	21.2807	44.1899	1.05417	Up	1.16e-12	4.65e-11	-	-	-	-	gi|388514929|gb|AFK45526.1|/7.04327e-50/unknown [Medicago truncatula]
Unigene2983_All	663	174	359	55.9766	115.958	1.05071	Up	4.14e-16	2.09e-14	K00924|1|5e-40|162|osa:4342410|[EC:2.7.1.-];K07198|3|5e-27|119|gmx:100796687|5'-AMP-activated protein kinase, catalytic alpha subunit [EC:2.7.11.11]	-	GO:0004674//protein serine/threonine kinase activity;GO:0032559	GO:0006464//cellular protein modification process;GO:0032501//multicellular organismal process;GO:0006972//hyperosmotic response;GO:0009926//auxin polar transport;GO:0023052//signaling	gi|255586705|ref|XP_002533977.1|/1.86951e-55/CBL-interacting serine/threonine-protein kinase, putative [Ricinus communis]
CL13681	1055	498	1026	100.681	208.264	1.04862	Up	5.93e-43	7.93e-41	-	-	-	-	-
Unigene2310_All	1371	389	801	60.5178	125.117	1.04784	Up	7.26e-34	7.55e-32	K13473|1|1e-53|208|osa:4331523|chitin elicitor-binding protein	-	-	-	gi|225428159|ref|XP_002278742.1|/1.42466e-93/PREDICTED: lysM domain-containing GPI-anchored protein 2 [Vitis vinifera]
Unigene26392_All	672	69	142	21.9003	45.2521	1.04703	Up	3.53e-07	8.17e-06	-	-	-	-	-
Unigene551_All	944	104	214	23.4981	48.5469	1.04684	Up	3.94e-10	1.26e-08	-	GO:0016020//membrane;GO:0009536//plastid	GO:0005488//binding;GO:0016301//kinase activity	-	gi|359490160|ref|XP_002266973.2|/4.79424e-65/PREDICTED: U-box domain-containing protein 35-like [Vitis vinifera]
CL15079	1193	70	144	12.5149	25.8489	1.04645	Up	2.96e-07	6.88e-06	-	-	-	-	-
Unigene51948_All	385	93	191	51.522	106.241	1.04408	Up	3.71e-09	1.07e-07	K08282|1|1e-28|122|aly:ARALYDRAFT_484960|non-specific serine/threonine protein kinase [EC:2.7.11.1];K08286|3|2e-25|112|aly:ARALYDRAFT_494187|protein-serine/threonine kinase [EC:2.7.11.-]	-	GO:0004674//protein serine/threonine kinase activity;GO:0032559;GO:0019900//kinase binding	GO:0006464//cellular protein modification process	gi|297831428|ref|XP_002883596.1|/4.94192e-51/oxidative signal-inducible1 [Arabidopsis lyrata subsp. lyrata]
CL2389	1533	77	158	10.7132	22.0717	1.0428	Up	8.53e-08	2.13e-06	-	-	-	-	-
CL6102	1859	349	716	40.0421	82.4809	1.04254	Up	3.29e-30	2.96e-28	-	-	-	-	-
Unigene18480_All	2263	146	299	13.7607	28.2948	1.03999	Up	1.84e-13	7.87e-12	-	GO:0030312//external encapsulating structure;GO:0044444//cytoplasmic part	-	GO:0008154//actin polymerization or depolymerization;GO:0003006//developmental process involved in reproduction	gi|224117388|ref|XP_002317562.1|/1.12333e-168/predicted protein [Populus trichocarpa]
Unigene3325_All	1964	173	354	18.7878	38.5995	1.03879	Up	1.22e-15	6.02e-14	-	-	-	-	gi|224128700|ref|XP_002320397.1|/1.09069e-148/predicted protein [Populus trichocarpa]
Unigene18863_All	366	45	92	26.2242	53.8303	1.03752	Up	4.86e-05	0.000788414	-	-	GO:0016301//kinase activity	-	gi|225438855|ref|XP_002278713.1|/1.06172e-08/PREDICTED: probable receptor-like protein kinase At5g24010 [Vitis vinifera]
Unigene52780_All	243	114	233	100.062	205.338	1.03711	Up	9.19e-11	3.13e-09	-	-	-	-	-
CL9761	1252	50	102	8.51798	17.4468	1.03438	Up	1.97e-05	0.000346131	-	-	-	-	-
Unigene8009_All	992	50	102	10.7505	22.0196	1.03438	Up	1.97e-05	0.000346021	-	-	-	-	gi|359474959|ref|XP_003631559.1|/3.19557e-99/PREDICTED: ser/Thr-rich protein T10 in DGCR region-like [Vitis vinifera]
Unigene15396_All	1531	79	161	11.0058	22.5201	1.03295	Up	8.12e-08	2.03e-06	K14413|1|8e-162|568|vvi:100244775|beta-1,3-galactosyltransferase [EC:2.4.1.-]	GO:0043231//intracellular membrane-bounded organelle;GO:0031224//intrinsic to membrane;GO:0031410//cytoplasmic vesicle	GO:0030246//carbohydrate binding;GO:0035250//UDP-galactosyltransferase activity	GO:0006464//cellular protein modification process;GO:0033692//cellular polysaccharide biosynthetic process	gi|225425664|ref|XP_002269607.1|/9.13242e-161/PREDICTED: beta-1,3-galactosyltransferase 15 [Vitis vinifera]
CL10608	866	763	1554	187.922	384.285	1.03204	Up	1.52e-62	3.07e-60	-	-	-	-	-
CL3740	1621	85	173	11.1842	22.8551	1.03105	Up	2.8e-08	7.35e-07	-	-	-	-	-
Unigene18514_All	1329	60	122	9.62935	19.6587	1.02966	Up	3.26e-06	6.6e-05	K15078|1|9e-74|275|rcu:RCOM_1134580|structure-specific endonuclease subunit SLX1 [EC:3.6.1.-]	GO:0044464//cell part	GO:0016788//hydrolase activity, acting on ester bonds	GO:0006259//DNA metabolic process	gi|359479058|ref|XP_002276725.2|/3.98772e-77/PREDICTED: structure-specific endonuclease subunit SLX1 homolog 2-like [Vitis vinifera]
CL8083	1396	3218	6543	491.667	1003.72	1.0296	Up	3.48e-256	3.07e-253	-	-	-	-	-
CL11062	1030	131	266	27.1272	55.305	1.02767	Up	6.29e-12	2.35e-10	-	-	-	-	-
Unigene22912_All	812	266	540	69.8709	142.416	1.02734	Up	1.15e-22	7.84e-21	-	-	-	-	gi|225441850|ref|XP_002278478.1|/1.44967e-24/PREDICTED: uncharacterized protein LOC100255467 [Vitis vinifera]
Unigene21496_All	716	68	138	20.2566	41.2749	1.02687	Up	7.8e-07	1.72e-05	K05283|1|1e-07|54.7|aly:ARALYDRAFT_354960|phosphatidylinositol glycan, class W [EC:2.3.-.-];K11982|2|3e-06|50.1|rcu:RCOM_1031870|E3 ubiquitin-protein ligase RNF115/126 [EC:6.3.2.19]	GO:0016020//membrane	-	GO:0010033//response to organic substance;GO:0009987//cellular process	gi|225451024|ref|XP_002284899.1|/5.69468e-40/PREDICTED: E3 ubiquitin-protein ligase ATL6 isoform 1 [Vitis vinifera]
CL3677	896	150	304	35.7071	72.6583	1.02492	Up	2.25e-13	9.55e-12	-	-	-	-	-
CL14042	822	153	310	39.7	80.7625	1.02455	Up	1.33e-13	5.75e-12	-	-	-	-	-
CL11191	1139	210	425	39.3248	79.9071	1.02288	Up	4.75e-18	2.67e-16	-	-	-	-	-
CL4098	921	129	261	29.8745	60.6877	1.02249	Up	1.2e-11	4.38e-10	-	-	-	-	-
Unigene15184_All	1323	89	180	14.3483	29.1362	1.02193	Up	1.87e-08	4.98e-07	K04733|1|9e-66|249|smo:SELMODRAFT_159261|interleukin-1 receptor-associated kinase 4 [EC:2.7.11.1];K13416|3|9e-64|242|rcu:RCOM_1534760|brassinosteroid insensitive 1-associated receptor kinase 1 [EC:2.7.10.1 2.7.11.1];K13430|4|1e-63|242|zma:100283091|serine/threonine-protein kinase PBS1 [EC:2.7.11.1]	-	GO:0004713//protein tyrosine kinase activity;GO:0032559	GO:0006464//cellular protein modification process	gi|255566575|ref|XP_002524272.1|/1.38222e-130/ATP binding protein, putative [Ricinus communis]
CL24	735	140	283	40.6267	82.4554	1.02119	Up	1.75e-12	6.93e-11	-	-	-	-	-
Unigene24272_All	911	49	99	11.4722	23.2722	1.02046	Up	3.21e-05	0.000538809	K14508|1|7e-80|295|rcu:RCOM_1047190|regulatory protein NPR1	-	-	-	gi|255546135|ref|XP_002514127.1|/7.17993e-79/Regulatory protein NPR1, putative [Ricinus communis]
Unigene2159_All	810	397	802	104.539	212.036	1.02027	Up	1.59e-32	1.55e-30	K08738|1|2e-49|194|rcu:RCOM_0618390|cytochrome c	GO:0044425//membrane part;GO:0044429//mitochondrial part	GO:0005506//iron ion binding	GO:0051234//establishment of localization;GO:0006091//generation of precursor metabolites and energy	gi|255575890|ref|XP_002528842.1|/1.86759e-48/Cytochrome c, putative [Ricinus communis]
CL14730	723	50	101	14.7504	29.916	1.02017	Up	2.68e-05	0.000457849	-	-	-	-	-
Unigene668_All	1645	51	103	6.61264	13.4088	1.01989	Up	2.23e-05	0.000388758	-	-	-	-	gi|224087327|ref|XP_002308122.1|/4.3972e-100/predicted protein [Populus trichocarpa]
CL3882	597	55	111	19.6498	39.817	1.01887	Up	1.09e-05	0.000199896	-	-	-	-	-
Unigene28022_All	447	64	129	30.5382	61.8019	1.01704	Up	2.16e-06	4.49e-05	-	-	-	-	gi|356496400|ref|XP_003517056.1|/7.96162e-60/PREDICTED: uncharacterized protein LOC100797900 [Glycine max]
CL10952	755	233	469	65.8233	133.029	1.01507	Up	1.57e-19	9.43e-18	-	-	-	-	-
Unigene11129_All	886	84	169	20.2216	40.8482	1.01437	Up	6.12e-08	1.55e-06	-	-	-	-	gi|359473665|ref|XP_003631341.1|/1.1922e-14/PREDICTED: LOW QUALITY PROTEIN: ankyrin repeat-containing protein At3g12360-like [Vitis vinifera]
Unigene12226_All	1621	383	770	50.3949	101.725	1.01332	Up	5.82e-31	5.36e-29	-	-	GO:0016740//transferase activity	-	gi|357509679|ref|XP_003625128.1|/3.355e-169/Glycosyltransferase [Medicago truncatula]
Unigene26462_All	337	110	221	69.6199	140.437	1.01235	Up	6.18e-10	1.94e-08	K02183|1|8e-07|50.1|osa:4334072|calmodulin;K13448|4|1e-06|49.7|ath:AT3G51920|calcium-binding protein CML	-	GO:0046872//metal ion binding	GO:0000904//cell morphogenesis involved in differentiation	gi|224127983|ref|XP_002320212.1|/8.36547e-30/predicted protein [Populus trichocarpa]
Unigene22142_All	524	122	245	49.6592	100.128	1.01171	Up	7.47e-11	2.56e-09	K08286|1|1e-35|147|ath:AT4G28490|protein-serine/threonine kinase [EC:2.7.11.-]	GO:0071944//cell periphery;GO:0016020//membrane	GO:0016301//kinase activity	GO:0050896//response to stimulus;GO:0006468//protein phosphorylation;GO:0032501//multicellular organismal process;GO:0032502//developmental process	gi|359492994|ref|XP_002283604.2|/1.99818e-65/PREDICTED: receptor-like protein kinase HAIKU2-like [Vitis vinifera]
CL2276	894	126	253	30.061	60.6042	1.01152	Up	3.7e-11	1.29e-09	-	-	-	-	-
CL967	2356	1241	2490	112.349	226.331	1.01045	Up	8.87e-96	2.7e-93	-	-	-	-	-
Unigene17451_All	491	62	124	26.9328	54.0829	1.00581	Up	4.18e-06	8.31e-05	-	-	-	-	gi|397738815|emb|CCI55154.1|/1.40395e-80/ChNRRa [Chrysanthemum x morifolium]
CL4631	1131	244	488	46.0149	92.4011	1.00581	Up	5.59e-20	3.41e-18	-	-	-	-	-
Unigene24132_All	1036	87	174	17.9114	35.9674	1.00581	Up	4.85e-08	1.24e-06	K08332|1|8e-08|56.2|vcn:VOLCADRAFT_41528|vacuolar protein 8	-	-	-	gi|147784040|emb|CAN65599.1|/1.05843e-108/hypothetical protein VITISV_025370 [Vitis vinifera]
CL2034	2352	98	196	8.88709	17.8459	1.00581	Up	6.91e-09	1.94e-07	-	-	-	-	-
CL2777	1704	80	160	10.0136	20.1081	1.00581	Up	1.68e-07	4.04e-06	-	-	-	-	-
Unigene11094_All	931	52	104	11.9131	23.9223	1.00581	Up	2.53e-05	0.000434011	-	-	-	-	gi|224084324|ref|XP_002307259.1|/1.7754e-80/predicted protein [Populus trichocarpa]
CL7077	2158	51	102	5.04068	10.1221	1.00581	Up	3.03e-05	0.000512248	-	-	-	-	-
CL10191	1279	67	134	11.1731	22.4365	1.00581	Up	1.71e-06	3.6e-05	-	-	-	-	-
Unigene5307_All	1097	1983	3961	385.555	773.247	1.00399	Up	1.22e-149	6.2e-147	K15172|1|8e-09|59.7|vcn:VOLCADRAFT_106802|transcription elongation factor SPT5	-	GO:0005488//binding	GO:0006351//transcription, DNA-dependent;GO:0006952//defense response;GO:0009743//response to carbohydrate stimulus	gi|224112487|ref|XP_002316207.1|/2.11505e-78/predicted protein [Populus trichocarpa]
CL4579	1212	286	571	50.3308	100.891	1.00329	Up	5.06e-23	3.49e-21	-	-	-	-	-
Unigene20668_All	683	24	1	7.49482	0.313545	-4.57915	Down	8.45e-07	1.86e-05	K01213|1|2e-09|60.8|rcu:RCOM_0682230|galacturan 1,4-alpha-galacturonidase [EC:3.2.1.67]	GO:0044464//cell part	GO:0004553//hydrolase activity, hydrolyzing O-glycosyl compounds	GO:0044238//primary metabolic process;GO:0045229//external encapsulating structure organization	gi|29121121|gb|AAO62947.1|/2.02952e-84/putative polygalacturonase-like protein [Lactuca sativa]
Unigene2098_All	950	149	7	33.4529	1.57795	-4.406	Down	6.23e-36	7.04e-34	-	-	-	-	-
Unigene20927_All	469	19	1	8.64075	0.456612	-4.24212	Down	2.18e-05	0.000379897	-	-	-	-	-
Unigene22743_All	264	36	2	29.085	1.62236	-4.16411	Down	3.05e-09	8.88e-08	K08913|1|3e-18|88.2|vvi:100254533|light-harvesting complex II chlorophyll a/b binding protein 2	GO:0009521;GO:0031224//intrinsic to membrane;GO:0009534//chloroplast thylakoid	GO:0046906//tetrapyrrole binding;GO:0043169//cation binding	GO:0006464//cellular protein modification process;GO:0006091//generation of precursor metabolites and energy	gi|398599|emb|CAA52750.1|/7.44269e-18/chlorophyll a/b binding protein [Amaranthus hypochondriacus]
Unigene23349_All	359	43	4	25.5473	2.38608	-3.42045	Down	1.64e-09	4.93e-08	-	-	-	-	-
Unigene9304_All	875	101	10	24.6198	2.44744	-3.33047	Down	2.9e-20	1.79e-18	-	-	-	-	-
Unigene7557_All	212	40	4	40.2434	4.04058	-3.31612	Down	1.01e-08	2.77e-07	K08912|1|1e-19|92.8|bdi:100822184|light-harvesting complex II chlorophyll a/b binding protein 1	GO:0009521;GO:0031224//intrinsic to membrane;GO:0009534//chloroplast thylakoid	GO:0046906//tetrapyrrole binding;GO:0043169//cation binding	GO:0006464//cellular protein modification process;GO:0006091//generation of precursor metabolites and energy	gi|115770|sp|P12328.1|CB21_LEMGI/8.60563e-19/RecName: Full=Chlorophyll a-b binding protein of LHCII type I, chloroplastic; Short=CAB; Short=LHCP; Flags: Precursor
Unigene27872_All	513	24	3	9.97849	1.25234	-2.99419	Down	2.87e-05	0.000488195	-	-	-	-	gi|225433373|ref|XP_002285607.1|/3.44038e-83/PREDICTED: uncharacterized protein LOC100251139 [Vitis vinifera]
Unigene51973_All	261	24	3	19.6129	2.4615	-2.99419	Down	2.87e-05	0.000488045	K13418|1|3e-10|61.6|vvi:100247683|somatic embryogenesis receptor kinase 1 [EC:2.7.10.1 2.7.11.1]	GO:0016020//membrane	GO:0016301//kinase activity;GO:0000166//nucleotide binding	GO:0009987//cellular process;GO:0008152//metabolic process	gi|359494335|ref|XP_002267870.2|/3.22203e-26/PREDICTED: probable LRR receptor-like serine/threonine-protein kinase At4g26540-like [Vitis vinifera]
Unigene20498_All	336	2040	263	1294.98	167.624	-2.94962	Down	0	0	K01602|1|1e-24|108|bdi:100825888|ribulose-bisphosphate carboxylase small chain [EC:4.1.1.39]	GO:0009536//plastid	GO:0016491//oxidoreductase activity;GO:0016831//carboxy-lyase activity	GO:0043094;GO:0015977//carbon fixation	gi|116109615|gb|ABJ74187.1|/9.60495e-26/chloroplast ribulose-1,5-bisphosphate carboxylase/oxygenase small subunit [Artemisia annua]
Unigene21539_All	1687	54	7	6.82731	0.888593	-2.94172	Down	2.68e-10	8.69e-09	K15406|1|2e-84|311|ath:AT5G37300|wax-ester synthase / diacylglycerol O-acyltransferase [EC:2.3.1.75 2.3.1.20]	-	-	-	gi|225454542|ref|XP_002278404.1|/9.76048e-119/PREDICTED: O-acyltransferase WSD1 [Vitis vinifera]
CL11133	1096	53	7	10.3142	1.36775	-2.91476	Down	4.75e-10	1.51e-08	-	-	-	-	-
Unigene23770_All	529	5000	675	2015.97	273.255	-2.88316	Down	0	0	K01602|1|5e-53|204|rcu:RCOM_1571640|ribulose-bisphosphate carboxylase small chain [EC:4.1.1.39]	GO:0009536//plastid	GO:0016491//oxidoreductase activity;GO:0016831//carboxy-lyase activity	GO:0043094;GO:0015977//carbon fixation	gi|28139169|gb|AAO25119.1|/6.23474e-54/ribulose-1,5-bisphosphate carboxylase small subunit [Chrysanthemum x morifolium]
CL15249	1208	4670	697	824.557	123.562	-2.73838	Down	0	0	-	-	-	-	-
CL12160	1732	146	23	17.9794	2.84381	-2.66045	Down	3.3e-23	2.29e-21	-	-	-	-	-
Unigene20588_All	326	31	5	20.2822	3.28452	-2.62646	Down	7.85e-06	0.000148499	-	-	-	-	-
CL1744	695	61	11	18.7204	3.38944	-2.4655	Down	1.01e-09	3.09e-08	-	-	-	-	-
Unigene23853_All	588	247	46	89.5964	16.7533	-2.41899	Down	1.79e-34	1.92e-32	-	-	-	-	gi|225447396|ref|XP_002281293.1|/8.56785e-08/PREDICTED: uncharacterized protein LOC100253416 [Vitis vinifera]
CL6160	1074	1452	272	288.359	54.2356	-2.41055	Down	1.13e-193	7.37e-191	-	-	-	-	-
Unigene6505_All	921	103	20	23.8533	4.6504	-2.35876	Down	8.25e-15	3.88e-13	-	-	-	-	gi|225423416|ref|XP_002263547.1|/3.44629e-20/PREDICTED: uncharacterized protein LOC100266436 [Vitis vinifera]
Unigene9338_All	508	36	7	15.1151	2.9509	-2.35676	Down	5.63e-06	0.000109723	K00517|1|1e-10|63.9|osa:4334183|[EC:1.14.-.-];K15506|2|3e-10|62.4|aly:ARALYDRAFT_895323|cytochrome P450, family 98, subfamily A, polypeptide 8/9 [EC:1.14.13.-];K09755|3|3e-10|62.4|aly:ARALYDRAFT_487214|ferulate-5-hydroxylase [EC:1.14.-.-]	-	GO:0046872//metal ion binding;GO:0004497//monooxygenase activity	-	gi|86279650|gb|ABC94480.1|/5.46666e-49/putative flavonoid 3'-hydroxylase cytochrome P450 [Artemisia annua]
Unigene9161_All	917	123	24	28.6093	5.60482	-2.35174	Down	2.32e-17	1.26e-15	K08914|1|2e-118|423|pop:POPTR_744667|light-harvesting complex II chlorophyll a/b binding protein 3	GO:0009521;GO:0031224//intrinsic to membrane;GO:0009534//chloroplast thylakoid	GO:0046906//tetrapyrrole binding;GO:0043169//cation binding	GO:0006464//cellular protein modification process;GO:0006091//generation of precursor metabolites and energy	gi|224122902|ref|XP_002330392.1|/1.76751e-117/light-harvesting complex II protein Lhcb3 [Populus trichocarpa]
CL5450	2000	101	20	10.7712	2.14151	-2.33047	Down	2.32e-14	1.06e-12	-	-	-	-	-
Unigene13646_All	810	186	37	48.9777	9.7822	-2.32389	Down	3.54e-25	2.64e-23	-	-	-	-	gi|225429303|ref|XP_002270096.1|/3.62714e-84/PREDICTED: uncharacterized protein LOC100243866 [Vitis vinifera]
Unigene22980_All	553	600	120	231.418	46.4704	-2.31612	Down	2.2e-77	5.34e-75	-	-	-	-	gi|224140985|ref|XP_002323857.1|/8.35694e-44/predicted protein [Populus trichocarpa]
CL3257	902	35	7	8.27623	1.66193	-2.31612	Down	9.51e-06	0.000177114	-	-	-	-	-
Unigene17144_All	820	112	23	29.1323	6.00667	-2.27798	Down	2.18e-15	1.06e-13	-	GO:0031225//anchored to membrane;GO:0031410//cytoplasmic vesicle;GO:0043231//intracellular membrane-bounded organelle	GO:0046914//transition metal ion binding	-	gi|147799545|emb|CAN70727.1|/3.02259e-54/hypothetical protein VITISV_028080 [Vitis vinifera]
Unigene15993_All	361	48	10	28.3599	5.93216	-2.25722	Down	2.93e-07	6.82e-06	K08912|1|5e-28|120|rcu:RCOM_0633890|light-harvesting complex II chlorophyll a/b binding protein 1	GO:0009521;GO:0031224//intrinsic to membrane;GO:0009534//chloroplast thylakoid	GO:0046906//tetrapyrrole binding;GO:0043169//cation binding	GO:0006464//cellular protein modification process;GO:0006091//generation of precursor metabolites and energy	gi|693922|gb|AAA80594.1|/9.30367e-29/chlorophyll a/b binding protein [Solanum tuberosum]
Unigene9077_All	1115	66	14	12.6252	2.68889	-2.23123	Down	2.1e-09	6.25e-08	K15032|1|4e-17|87.4|ppp:PHYPADRAFT_22863|mTERF domain-containing protein, mitochondrial	-	-	-	gi|359475306|ref|XP_003631646.1|/1.07344e-85/PREDICTED: uncharacterized protein LOC100853221 [Vitis vinifera]
Unigene19964_All	746	699	157	199.852	45.0693	-2.14872	Down	4.89e-82	1.27e-79	-	-	-	GO:0051234//establishment of localization	gi|337730997|gb|AEI70830.1|/2.26834e-42/non-specific lipid-transfer protein [Helianthus annuus]
Unigene24047_All	817	57	13	14.8807	3.40754	-2.12664	Down	6.87e-08	1.73e-06	-	-	-	-	gi|225435068|ref|XP_002281433.1|/1.49016e-53/PREDICTED: uncharacterized protein LOC100245073 [Vitis vinifera]
Unigene24055_All	1255	1891	440	321.38	75.0808	-2.09776	Down	3.13e-212	2.23e-209	K08917|1|3e-126|450|vvi:100241887|light-harvesting complex II chlorophyll a/b binding protein 6	GO:0009521;GO:0031224//intrinsic to membrane;GO:0009534//chloroplast thylakoid	GO:0046906//tetrapyrrole binding	GO:0006464//cellular protein modification process;GO:0006091//generation of precursor metabolites and energy	gi|8954298|gb|AAD27882.2|AF139470_1/3.51429e-128/chlorophyll a/b-binding protein CP24 precursor [Vigna radiata]
Unigene22967_All	955	256	61	57.1752	13.6787	-2.06345	Down	1.35e-29	1.18e-27	K01802|1|2e-38|157|osa:4341766|peptidylprolyl isomerase [EC:5.2.1.8];K09569|4|3e-16|84.0|zma:100282031|FK506-binding protein 2 [EC:5.2.1.8]	GO:0009534//chloroplast thylakoid	GO:0016859//cis-trans isomerase activity;GO:0005527//macrolide binding	GO:0044267//cellular protein metabolic process	gi|224081186|ref|XP_002306326.1|/3.49961e-71/predicted protein [Populus trichocarpa]
CL8749	2308	215	52	19.8689	4.82489	-2.04194	Down	8.74e-25	6.43e-23	-	-	-	-	-
Unigene20656_All	529	189	46	76.2039	18.6218	-2.03287	Down	7.51e-22	4.98e-20	K00366|1|2e-06|50.1|ota:Ot10g00930|ferredoxin-nitrite reductase [EC:1.7.7.1]	-	GO:0043169//cation binding	-	gi|118489155|gb|ABK96384.1|/6.46693e-43/unknown [Populus trichocarpa x Populus deltoides]
CL14233	873	94	23	22.9659	5.64201	-2.02522	Down	1.6e-11	5.75e-10	-	-	-	-	-
Unigene15798_All	434	77	19	37.8418	9.37527	-2.01305	Down	1.3e-09	3.95e-08	-	-	-	-	-
CL1713	1686	10725	2654	1356.78	337.104	-2.00893	Down	0	0	-	-	-	-	-
Unigene2248_All	1744	6592	1664	806.198	204.327	-1.98025	Down	0	0	K05298|1|0.0|703|pop:POPTR_412234|glyceraldehyde-3-phosphate dehydrogenase (NADP+) (phosphorylating) [EC:1.2.1.13]	GO:0009532//plastid stroma;GO:0009526//plastid envelope;GO:0009534//chloroplast thylakoid;GO:0005576//extracellular region	GO:0000166//nucleotide binding	GO:0009314//response to radiation;GO:0010038//response to metal ion;GO:0019318//hexose metabolic process;GO:0015977//carbon fixation;GO:0034285;GO:0006950//response to stress	gi|381393062|gb|AFG28405.1|/0/glyceraldehyde-3-phosphate dehydrogenase B [Pyrus x bretschneideri]
Unigene28981_All	792	190	48	51.1681	12.9788	-1.97908	Down	2.97e-21	1.93e-19	K08901|1|4e-57|219|vvi:100243071|photosystem II oxygen-evolving enhancer protein 3	GO:0009523//photosystem II;GO:0009534//chloroplast thylakoid	GO:0046872//metal ion binding;GO:0009055//electron carrier activity	GO:0022900//electron transport chain	gi|225425642|ref|XP_002272064.1|/4.01068e-56/PREDICTED: oxygen-evolving enhancer protein 3-2, chloroplastic [Vitis vinifera]
Unigene3188_All	1218	70	18	12.2581	3.16479	-1.95355	Down	1.44e-08	3.91e-07	-	-	-	-	-
Unigene15588_All	1474	4675	1205	676.48	175.069	-1.95012	Down	0	0	K01623|1|8e-170|595|gmx:100792394|fructose-bisphosphate aldolase, class I [EC:4.1.2.13]	GO:0009536//plastid	GO:0005488//binding;GO:0016832//aldehyde-lyase activity	GO:0006007//glucose catabolic process	gi|356552422|ref|XP_003544567.1|/8.65809e-169/PREDICTED: fructose-bisphosphate aldolase, cytoplasmic isozyme 1-like [Glycine max]
CL11187	1040	1425	371	292.249	76.3942	-1.93566	Down	1.51e-144	7.48e-142	-	-	-	-	-
CL1438	996	38	10	8.13758	2.15011	-1.92019	Down	4.08e-05	0.00067135	-	-	-	-	-
Unigene17937_All	551	87	23	33.6774	8.93915	-1.91357	Down	4.33e-10	1.39e-08	-	-	-	-	-
Unigene23716_All	611	68	18	23.7377	6.30887	-1.91173	Down	3.69e-08	9.56e-07	-	-	-	-	gi|297735671|emb|CBI18358.3|/1.62252e-44/unnamed protein product [Vitis vinifera]
Unigene18133_All	1048	94	25	19.131	5.10856	-1.90492	Down	9.73e-11	3.31e-09	K00924|1|4e-49|193|aly:ARALYDRAFT_473063|[EC:2.7.1.-];K13415|5|3e-46|184|aly:ARALYDRAFT_912402|protein brassinosteroid insensitive 1 [EC:2.7.10.1 2.7.11.1]	GO:0031224//intrinsic to membrane	GO:0016491//oxidoreductase activity;GO:0004672//protein kinase activity;GO:0032559	GO:0006464//cellular protein modification process;GO:0007167//enzyme linked receptor protein signaling pathway	gi|359494335|ref|XP_002267870.2|/1.27006e-117/PREDICTED: probable LRR receptor-like serine/threonine-protein kinase At4g26540-like [Vitis vinifera]
Unigene23695_All	595	312	83	111.843	29.8732	-1.90455	Down	2.62e-32	2.52e-30	K01623|1|1e-71|266|vvi:100852851|fructose-bisphosphate aldolase, class I [EC:4.1.2.13]	-	GO:0016832//aldehyde-lyase activity	GO:0006007//glucose catabolic process	gi|297735045|emb|CBI17407.3|/1.26116e-70/unnamed protein product [Vitis vinifera]
Unigene16669_All	634	109	29	36.6698	9.79555	-1.90439	Down	3.12e-12	1.21e-10	-	-	-	-	gi|225429303|ref|XP_002270096.1|/6.36694e-54/PREDICTED: uncharacterized protein LOC100243866 [Vitis vinifera]
Unigene25315_All	548	45	12	17.5147	4.68944	-1.90108	Down	8.81e-06	0.000164961	-	-	GO:0016741	GO:0006730//one-carbon metabolic process	gi|147771521|emb|CAN75691.1|/1.90224e-32/hypothetical protein VITISV_038532 [Vitis vinifera]
Unigene22940_All	1173	100	27	18.1833	4.92931	-1.88316	Down	3.47e-11	1.22e-09	-	GO:0009536//plastid	-	-	gi|147839111|emb|CAN68092.1|/6.96667e-107/hypothetical protein VITISV_012749 [Vitis vinifera]
CL14993	539	48	13	18.9943	5.16505	-1.87871	Down	5.19e-06	0.00010175	-	-	-	-	-
CL11226	799	6849	1860	1828.32	498.524	-1.87478	Down	0	0	-	-	-	-	-
CL4665	470	55	15	24.9595	6.8346	-1.86866	Down	1.13e-06	2.44e-05	-	-	-	-	-
Unigene8181_All	713	904	247	270.427	74.1869	-1.866	Down	5.18e-88	1.47e-85	-	-	-	-	gi|242083458|ref|XP_002442154.1|/1.49281e-24/hypothetical protein SORBIDRAFT_08g015240 [Sorghum bicolor]
Unigene11768_All	689	955	262	295.634	81.4333	-1.86012	Down	1.74e-92	5.14e-90	-	GO:0043231//intracellular membrane-bounded organelle	-	-	gi|351727469|ref|NP_001236138.1|/2.94525e-14/uncharacterized protein LOC100527185 [Glycine max]
Unigene15152_All	1141	193	53	36.078	9.94741	-1.85873	Down	5.93e-20	3.62e-18	-	GO:0043231//intracellular membrane-bounded organelle	GO:0003676//nucleic acid binding	-	gi|359493805|ref|XP_002285311.2|/5.72798e-74/PREDICTED: uncharacterized protein LOC100258873 [Vitis vinifera]
CL13541	2808	1219	339	92.5928	25.8537	-1.84053	Down	7.01e-116	2.66e-113	-	-	-	-	-
CL8420	1516	913	256	128.452	36.1627	-1.82866	Down	1.69e-86	4.67e-84	-	-	-	-	-
Unigene16922_All	981	262	74	56.9643	16.1541	-1.81816	Down	8.33e-26	6.36e-24	K08901|1|1e-67|254|vvi:100253736|photosystem II oxygen-evolving enhancer protein 3	GO:0009523//photosystem II;GO:0009534//chloroplast thylakoid	GO:0009055//electron carrier activity	GO:0022900//electron transport chain	gi|225461148|ref|XP_002282744.1|/1.56964e-66/PREDICTED: oxygen-evolving enhancer protein 3-1, chloroplastic [Vitis vinifera]
CL4881	1351	459	130	72.465	20.6067	-1.81417	Down	6.99e-44	9.61e-42	-	-	-	-	-
CL9192	534	77	22	30.7553	8.8227	-1.80154	Down	1.78e-08	4.78e-07	-	-	-	-	-
CL14085	1023	108	31	22.5174	6.48942	-1.79488	Down	2.64e-11	9.35e-10	-	-	-	-	-
Unigene14717_All	891	94	27	22.502	6.48942	-1.79389	Down	5.24e-10	1.66e-08	-	GO:0044464//cell part	-	GO:0007047//cellular cell wall organization	gi|255539046|ref|XP_002510588.1|/9.8269e-126/Alpha-expansin 11 precursor, putative [Ricinus communis]
CL7354	570	146	42	54.6322	15.7795	-1.7917	Down	9.2e-15	4.32e-13	-	-	-	-	-
CL6035	1636	14181	4081	1848.82	534.199	-1.79115	Down	0	0	-	-	-	-	-
CL11210	790	83	24	22.409	6.50585	-1.78427	Down	6.2e-09	1.75e-07	-	-	-	-	-
CL499	1348	62	18	9.81008	2.85958	-1.77846	Down	5.71e-07	1.28e-05	-	-	-	-	-
CL2281	1681	55	16	6.97856	2.03832	-1.77555	Down	2.6e-06	5.37e-05	-	-	-	-	-
Unigene29010_All	1936	25451	7407	2803.95	819.326	-1.77495	Down	0	0	-	GO:0009532//plastid stroma	GO:0032559	-	gi|358248528|ref|NP_001240152.1|/0/ribulose bisphosphate carboxylase/oxygenase activase 1, chloroplastic-like [Glycine max]
Unigene29341_All	503	103	30	43.6757	12.7724	-1.7738	Down	1.08e-10	3.67e-09	K10418|1|2e-11|66.2|ota:Ot01g00570|dynein light chain LC8-type	GO:0015630//microtubule cytoskeleton	GO:0003774//motor activity	GO:0009987//cellular process	gi|225461306|ref|XP_002281713.1|/7.64215e-32/PREDICTED: dynein light chain LC6, flagellar outer arm [Vitis vinifera]
Unigene21122_All	1273	41	12	6.86952	2.0187	-1.76678	Down	5.54e-05	0.00089231	K01206|1|2e-16|85.1|ath:AT1G67830|alpha-L-fucosidase [EC:3.2.1.51];K00514|3|5e-16|84.0|rcu:RCOM_1428040|zeta-carotene desaturase [EC:1.3.5.6]	-	-	-	gi|224077024|ref|XP_002305097.1|/8.35459e-101/predicted protein [Populus trichocarpa]
Unigene16991_All	838	41	12	10.4354	3.0666	-1.76678	Down	5.54e-05	0.000892051	K05658|1|6e-101|365|vvi:100262734|ATP-binding cassette, subfamily B (MDR/TAP), member 1;K00924|2|1e-63|241|osa:4337593|[EC:2.7.1.-];K13430|3|1e-57|221|zma:100283091|serine/threonine-protein kinase PBS1 [EC:2.7.11.1]	-	GO:0004702//receptor signaling protein serine/threonine kinase activity;GO:0032559	GO:0006464//cellular protein modification process	gi|359488899|ref|XP_003633841.1|/6.46235e-100/PREDICTED: probable receptor-like protein kinase At5g15080-like [Vitis vinifera]
CL929	1128	99	29	18.7196	5.50565	-1.76557	Down	2.85e-10	9.24e-09	-	-	-	-	-
CL7025	927	502	148	115.503	34.1902	-1.75628	Down	8.26e-46	1.19e-43	-	-	-	-	-
CL14628	952	71	21	15.9071	4.72392	-1.75162	Down	1.15e-07	2.84e-06	-	-	-	-	-
CL10807	1056	263	78	53.1206	15.818	-1.74771	Down	1.33e-24	9.69e-23	-	-	-	-	-
Unigene17004_All	1630	64	19	8.37458	2.49624	-1.74626	Down	5.22e-07	1.18e-05	K03320|1|0.0|739|rcu:RCOM_0610260|ammonium transporter, Amt family	GO:0031224//intrinsic to membrane	GO:0015101//organic cation transmembrane transporter activity	GO:0015837//amine transport;GO:0015696//ammonium transport;GO:0051707//response to other organism	gi|255562007|ref|XP_002522012.1|/0/ammonium transporter, putative [Ricinus communis]
Unigene8326_All	1379	340	102	52.5879	15.84	-1.73116	Down	5.89e-31	5.42e-29	K03953|1|5e-06|50.8|cre:CHLREDRAFT_186185|NADH dehydrogenase (ubiquinone) 1 alpha subcomplex 9 [EC:1.6.5.3 1.6.99.3]	GO:0009536//plastid	GO:0016491//oxidoreductase activity	GO:0006779//porphyrin-containing compound biosynthetic process	gi|225432378|ref|XP_002276628.1|/3.4574e-164/PREDICTED: uncharacterized protein LOC100244223 [Vitis vinifera]
Unigene19908_All	1103	376	113	72.7082	21.9393	-1.7286	Down	5.36e-34	5.6e-32	K08908|1|5e-113|405|rcu:RCOM_0711000|light-harvesting complex I chlorophyll a/b binding protein 2	GO:0043234//protein complex;GO:0009536//plastid	GO:0046906//tetrapyrrole binding	GO:0009639//response to red or far red light;GO:0006091//generation of precursor metabolites and energy	gi|255550389|ref|XP_002516245.1|/5.02925e-112/chlorophyll A/B binding protein, putative [Ricinus communis]
Unigene29125_All	954	103	31	23.0282	6.95878	-1.72649	Down	2.38e-10	7.78e-09	-	GO:0009534//chloroplast thylakoid	-	-	gi|255544872|ref|XP_002513497.1|/5.67867e-13/conserved hypothetical protein [Ricinus communis]
Unigene29762_All	539	1973	598	780.745	237.592	-1.71636	Down	2.6e-169	1.48e-166	-	GO:0009532//plastid stroma	GO:0032559	-	gi|158726716|gb|ABW80752.1|/1.21513e-36/chloroplast ribulose 1,5-bisphosphate carboxylase/oxygenase activase [Flaveria bidentis]
CL498	620	122	37	41.97	12.78	-1.71547	Down	6.51e-12	2.43e-10	-	-	-	-	-
Unigene1948_All	860	145	44	35.9617	10.9566	-1.71467	Down	6.9e-14	3.05e-12	-	GO:0009532//plastid stroma	-	-	gi|297745649|emb|CBI40860.3|/7.34734e-38/unnamed protein product [Vitis vinifera]
Unigene2109_All	869	108	33	26.5079	8.13231	-1.70468	Down	1.28e-10	4.29e-09	K00799|1|7e-97|351|rcu:RCOM_1599790|glutathione S-transferase [EC:2.5.1.18]	-	GO:0016765//transferase activity, transferring alkyl or aryl (other than methyl) groups	-	gi|255539098|ref|XP_002510614.1|/7.86483e-96/glutathione-s-transferase theta, gst, putative [Ricinus communis]
CL1685	1712	121	37	15.0748	4.62826	-1.7036	Down	1e-11	3.68e-10	-	-	-	-	-
CL10545	1897	6400	1961	719.587	221.376	-1.70067	Down	0	0	-	-	-	-	-
Unigene3216_All	923	231	71	53.3803	16.4731	-1.69619	Down	5.81e-21	3.7e-19	-	-	-	-	gi|290578583|gb|ADD51186.1|/1.2353e-09/tumor-related protein [Vitis cinerea var. helleri x Vitis riparia]
Unigene24690_All	275	52	16	40.3312	12.4597	-1.69463	Down	9.81e-06	0.000182147	-	-	-	-	-
Unigene18602_All	1246	299	92	51.1828	15.8121	-1.69463	Down	1.19e-26	9.44e-25	-	GO:0043234//protein complex;GO:0009534//chloroplast thylakoid	-	GO:0009767//photosynthetic electron transport chain	gi|255568932|ref|XP_002525436.1|/4.2664e-126/conserved hypothetical protein [Ricinus communis]
Unigene24082_All	1165	117	36	21.4206	6.61754	-1.69463	Down	2.61e-11	9.27e-10	K14684|1|2e-137|487|pop:POPTR_801999|solute carrier family 25 (mitochondrial phosphate transporter), member 23/24/25/41	GO:0031224//intrinsic to membrane;GO:0019866//organelle inner membrane;GO:0009526//plastid envelope;GO:0034357	GO:0000295//adenine nucleotide transmembrane transporter activity	GO:0015868//purine ribonucleotide transport;GO:0009416//response to light stimulus;GO:0009765//photosynthesis, light harvesting	gi|224090992|ref|XP_002309137.1|/1.8655e-136/predicted protein [Populus trichocarpa]
CL2162	966	262	81	57.8489	17.9568	-1.68776	Down	2.04e-23	1.42e-21	-	-	-	-	-
Unigene3209_All	842	3173	981	803.764	249.504	-1.68771	Down	9.89e-265	9.14e-262	K02639|1|2e-39|160|gmx:100813636|ferredoxin	GO:0009532//plastid stroma	GO:0005488//binding	GO:0009628//response to abiotic stimulus	gi|37779195|gb|AAO42615.1|/3.17005e-46/ferredoxin [Helianthus annuus]
Unigene47264_All	686	116	36	36.0666	11.2382	-1.68225	Down	4.01e-11	1.4e-09	K09872|1|8e-66|248|aly:ARALYDRAFT_492536|aquaporin PIP	GO:0031224//intrinsic to membrane;GO:0009536//plastid	GO:0005372//water transmembrane transporter activity	GO:0006950//response to stress;GO:0042044//fluid transport	gi|397768770|gb|AFO63680.1|/9.55903e-66/plasma intrinsic protein 1 [Eriobotrya japonica]
CL4367	808	4324	1351	1141.42	358.067	-1.67253	Down	0	0	-	-	-	-	-
Unigene46006_All	678	48	15	15.1002	4.73785	-1.67226	Down	2.61e-05	0.00044769	-	-	-	-	-
Unigene8150_All	828	115	36	29.6236	9.31091	-1.66975	Down	6.14e-11	2.12e-09	-	-	GO:0016772//transferase activity, transferring phosphorus-containing groups;GO:0005488//binding	GO:0007049//cell cycle;GO:0006796//phosphate-containing compound metabolic process	gi|225453342|ref|XP_002271136.1|/9.78381e-77/PREDICTED: cyclin-U4-1 [Vitis vinifera]
Unigene18400_All	706	67	21	20.2414	6.36993	-1.66796	Down	6.59e-07	1.47e-05	-	GO:0009536//plastid	-	-	gi|225424305|ref|XP_002284679.1|/7.22689e-32/PREDICTED: uncharacterized protein LOC100250842 [Vitis vinifera]
Unigene27151_All	2111	788	247	79.6175	25.057	-1.66787	Down	4.53e-66	9.59e-64	K09840|1|0.0|781|pop:POPTR_913328|9-cis-epoxycarotenoid dioxygenase [EC:1.13.11.51]	GO:0009570//chloroplast stroma	GO:0005488//binding;GO:0016701//oxidoreductase activity, acting on single donors with incorporation of molecular oxygen	-	gi|118123481|dbj|BAF36656.2|/0/putative carotenoid cleavage dioxygenase [Chrysanthemum x morifolium]
CL6813	733	89	28	25.8974	8.18039	-1.66257	Down	1.01e-08	2.78e-07	-	-	-	-	-
CL5686	1290	89	28	14.7154	4.64824	-1.66257	Down	1.01e-08	2.79e-07	-	-	-	-	-
CL11991	1113	98	31	18.7803	5.96467	-1.6547	Down	2.04e-09	6.08e-08	-	-	-	-	-
CL10340	1535	126	40	17.5079	5.58048	-1.64954	Down	1.13e-11	4.12e-10	-	-	-	-	-
CL2650	4047	6924	2214	364.917	117.156	-1.63914	Down	0	0	-	-	-	-	-
Unigene8006_All	1064	1427	457	286.057	91.9802	-1.63691	Down	4.31e-115	1.61e-112	K02437|1|5e-77|286|gmx:100785811|glycine cleavage system H protein	GO:0043234//protein complex;GO:0043231//intracellular membrane-bounded organelle	GO:0008168//methyltransferase activity	GO:0006546//glycine catabolic process	gi|437993|emb|CAA81073.1|/4.68145e-83/H-protein [Flaveria cronquistii]
Unigene30804_All	456	81	26	37.8871	12.2104	-1.6336	Down	6.88e-08	1.74e-06	-	-	-	-	-
CL2104	712	436	140	130.61	42.1083	-1.63309	Down	2.96e-36	3.37e-34	-	-	-	-	-
CL4871	439	56	18	27.2079	8.78068	-1.63162	Down	7.85e-06	0.000148463	-	-	-	-	-
Unigene2201_All	1650	2625	846	339.325	109.801	-1.62778	Down	2.07e-208	1.41e-205	K00605|1|0.0|719|mtr:MTR_4g132360|aminomethyltransferase [EC:2.1.2.10]	GO:0005840//ribosome;GO:0043234//protein complex;GO:0009526//plastid envelope;GO:0005576//extracellular region	GO:0016769//transferase activity, transferring nitrogenous groups;GO:0008168//methyltransferase activity	GO:0010038//response to metal ion;GO:0006544//glycine metabolic process;GO:0006730//one-carbon metabolic process	gi|3334197|sp|O49849.1|GCST_FLAAN/0/RecName: Full=Aminomethyltransferase, mitochondrial; AltName: Full=Glycine cleavage system T protein; Short=GCVT; Flags: Precursor
Unigene2716_All	613	186	60	64.7177	20.9609	-1.62646	Down	2.93e-16	1.49e-14	-	GO:0009532//plastid stroma	GO:0051536//iron-sulfur cluster binding	-	gi|388325588|pdb|3S2Q|A/2.22385e-33/Chain A, The Crystal Structure Of At5g51720 (At-Neet)
CL8009	1238	251	81	43.2438	14.0115	-1.62588	Down	2.06e-21	1.34e-19	-	-	-	-	-
Unigene17138_All	689	108	35	33.433	10.8785	-1.61979	Down	5.64e-10	1.78e-08	-	-	-	-	gi|359494079|ref|XP_002277391.2|/9.95967e-71/PREDICTED: LOW QUALITY PROTEIN: 65-kDa microtubule-associated protein 1-like [Vitis vinifera]
CL6092	655	6713	2182	2185.98	713.4	-1.6155	Down	0	0	-	-	-	-	-
CL1173	1223	89	29	15.5215	5.07799	-1.61194	Down	2.1e-08	5.57e-07	-	-	-	-	-
Unigene12253_All	549	3310	1082	1285.96	422.061	-1.60732	Down	1.48e-257	1.32e-254	-	-	-	-	-
Unigene18606_All	712	107	35	32.0534	10.5271	-1.60637	Down	8.56e-10	2.66e-08	-	-	-	-	gi|297733990|emb|CBI15237.3|/1.21837e-34/unnamed protein product [Vitis vinifera]
CL5692	1020	2955	970	617.914	203.653	-1.60129	Down	6.47e-229	4.98e-226	-	-	-	-	-
CL13354	1047	107167	35189	21831.6	7197.48	-1.60085	Down	0	0	-	-	-	-	-
Unigene8313_All	1261	94	31	15.8995	5.26461	-1.59458	Down	1.09e-08	3e-07	K13648|1|5e-24|110|zma:100382003|alpha-1,4-galacturonosyltransferase [EC:2.4.1.43]	GO:0043231//intracellular membrane-bounded organelle	GO:0008194//UDP-glycosyltransferase activity	-	gi|225423891|ref|XP_002281658.1|/1.48319e-134/PREDICTED: probable galacturonosyltransferase-like 3 [Vitis vinifera]
Unigene14674_All	586	191	63	69.5195	23.0231	-1.59434	Down	3.16e-16	1.6e-14	-	-	-	-	gi|224135995|ref|XP_002327355.1|/4.52204e-25/predicted protein [Populus trichocarpa]
CL10551	753	133	44	37.6728	12.5135	-1.59004	Down	1.09e-11	3.98e-10	-	-	-	-	-
Unigene3106_All	1473	401	133	58.0647	19.3361	-1.58637	Down	3.61e-32	3.46e-30	K08065|1|2e-52|205|gmx:100813169|nuclear transcription Y subunit beta;K02326|4|3e-09|61.6|smo:SELMODRAFT_115079|DNA polymerase epsilon subunit 3 [EC:2.7.7.7]	GO:0043231//intracellular membrane-bounded organelle	-	GO:0006743//ubiquinone metabolic process	gi|224069176|ref|XP_002326293.1|/1.78056e-89/predicted protein [Populus trichocarpa]
Unigene29161_All	1420	3794	1264	569.875	190.624	-1.57991	Down	1.08e-287	1.18e-284	-	GO:0009526//plastid envelope;GO:0042579//microbody;GO:0009570//chloroplast stroma;GO:0030529//ribonucleoprotein complex;GO:0005576//extracellular region	GO:0048037//cofactor binding	GO:0006952//defense response;GO:0048511//rhythmic process;GO:0042254//ribosome biogenesis;GO:0009657//plastid organization;GO:0008152//metabolic process	gi|388497252|gb|AFK36692.1|/1.50248e-178/unknown [Medicago truncatula]
CL8171	1756	78	26	9.47416	3.1708	-1.57915	Down	2.41e-07	5.67e-06	-	-	-	-	-
Unigene17149_All	717	699	233	207.936	69.5916	-1.57915	Down	1.74e-54	3.04e-52	K06995|1|4e-45|179|gmx:100499968|	GO:0009536//plastid	-	-	gi|351722508|ref|NP_001234944.1|/3.81093e-44/uncharacterized protein LOC100499968 [Glycine max]
CL10960	1073	51	17	10.1377	3.39289	-1.57915	Down	3.15e-05	0.000529958	-	-	-	-	-
Unigene11310_All	1457	1664	555	243.593	81.5743	-1.57829	Down	4.14e-127	1.71e-124	-	GO:0009526//plastid envelope;GO:0009570//chloroplast stroma;GO:0005576//extracellular region	GO:0048037//cofactor binding;GO:0008187//poly-pyrimidine tract binding	GO:0042254//ribosome biogenesis;GO:0008152//metabolic process	gi|224082634|ref|XP_002306773.1|/5.17785e-158/predicted protein [Populus trichocarpa]
Unigene8131_All	634	533	178	179.312	60.1244	-1.57645	Down	7.52e-42	9.78e-40	K03955|1|1e-08|58.2|bdi:100832273|NADH dehydrogenase (ubiquinone) 1 alpha/beta subcomplex 1 [EC:1.6.5.3 1.6.99.3]	GO:0009536//plastid	GO:0019842//vitamin binding;GO:0022892	GO:0006631//fatty acid metabolic process	gi|225425224|ref|XP_002267614.1|/2.31851e-44/PREDICTED: acyl carrier protein 4, chloroplastic [Vitis vinifera]
CL8825	790	242	81	65.337	21.9572	-1.5732	Down	8.29e-20	5.03e-18	-	-	-	-	-
CL1197	1242	160	54	27.477	9.31091	-1.56123	Down	1.86e-13	7.95e-12	-	-	-	-	-
Unigene26156_All	1163	53	18	9.72002	3.31446	-1.55218	Down	2.77e-05	0.000471952	K01462|1|1e-91|334|vvi:100250707|peptide deformylase [EC:3.5.1.88]	GO:0009536//plastid	GO:0016811//hydrolase activity, acting on carbon-nitrogen (but not peptide) bonds, in linear amides;GO:0046914//transition metal ion binding	GO:0010467//gene expression	gi|225452422|ref|XP_002276964.1|/1.54158e-90/PREDICTED: peptide deformylase 1B, chloroplastic [Vitis vinifera]
Unigene12252_All	636	6874	2342	2305.28	788.587	-1.5476	Down	0	0	K02638|1|2e-46|183|vvi:100248911|plastocyanin	GO:0009534//chloroplast thylakoid	GO:0046914//transition metal ion binding	GO:0051234//establishment of localization;GO:0006091//generation of precursor metabolites and energy	gi|225459768|ref|XP_002285904.1|/1.62289e-45/PREDICTED: plastocyanin, chloroplastic isoform 1 [Vitis vinifera]
Unigene26199_All	1390	196	67	30.0754	10.3224	-1.54281	Down	6.58e-16	3.29e-14	K01246|1|1e-114|411|vvi:100256507|DNA-3-methyladenine glycosylase I [EC:3.2.2.20]	-	GO:0003905//alkylbase DNA N-glycosylase activity	GO:0006281//DNA repair	gi|147816530|emb|CAN68394.1|/7.37618e-114/hypothetical protein VITISV_042519 [Vitis vinifera]
Unigene8187_All	735	149	51	43.2384	14.8595	-1.54093	Down	2.04e-12	8.06e-11	K02639|1|2e-43|173|aly:ARALYDRAFT_493404|ferredoxin	GO:0043231//intracellular membrane-bounded organelle	GO:0051536//iron-sulfur cluster binding;GO:0043169//cation binding	GO:0006091//generation of precursor metabolites and energy	gi|351629599|gb|AEQ54763.1|/7.61345e-43/ferredoxin 1 [Dimocarpus longan]
Unigene26008_All	789	315	108	85.1539	29.3134	-1.53851	Down	1.47e-24	1.07e-22	-	GO:0009534//chloroplast thylakoid;GO:0030529//ribonucleoprotein complex	GO:0003723//RNA binding;GO:0005198//structural molecule activity	GO:0010467//gene expression	gi|255576477|ref|XP_002529130.1|/3.83922e-43/Plastid-specific 30S ribosomal protein 3, chloroplast precursor, putative [Ricinus communis]
Unigene22061_All	507	61	21	25.6621	8.87016	-1.53261	Down	8.17e-06	0.000153885	-	-	-	-	gi|255568472|ref|XP_002525210.1|/1.86622e-09/zinc finger protein, putative [Ricinus communis]
Unigene10964_All	1069	174	60	34.717	12.0197	-1.53024	Down	3.93e-14	1.77e-12	-	-	-	-	gi|302143740|emb|CBI22601.3|/6.64051e-29/unnamed protein product [Vitis vinifera]
CL5047	1478	232	80	33.4799	11.5914	-1.53024	Down	2.34e-18	1.33e-16	-	-	-	-	-
Unigene12131_All	1538	58	20	8.04345	2.7848	-1.53024	Down	1.41e-05	0.000253426	K13420|1|2e-19|95.9|pop:POPTR_1075175|LRR receptor-like serine/threonine-protein kinase FLS2 [EC:2.7.11.1]	-	-	-	gi|307136193|gb|ADN34032.1|/3.93833e-87/leucine-rich repeat family protein [Cucumis melo subsp. melo]
CL4142	552	133	46	51.3906	17.8459	-1.52591	Down	4.3e-11	1.5e-09	-	-	-	-	-
Unigene20113_All	1609	156	54	20.6795	7.18717	-1.5247	Down	9.32e-13	3.77e-11	-	-	-	-	gi|356504346|ref|XP_003520957.1|/0/PREDICTED: uncharacterized protein LOC100776515 [Glycine max]
CL14687	782	75	26	20.4562	7.12011	-1.52257	Down	8.24e-07	1.82e-05	-	-	-	-	-
Unigene26180_All	1535	75	26	10.4213	3.62731	-1.52257	Down	8.24e-07	1.82e-05	K15078|1|4e-79|293|vvi:100250139|structure-specific endonuclease subunit SLX1 [EC:3.6.1.-];K15271|3|3e-75|280|rcu:RCOM_1095670|ATP-dependent DNA helicase HFM1/MER3 [EC:3.6.4.12]	-	-	-	gi|147816693|emb|CAN62262.1|/1.0791e-169/hypothetical protein VITISV_013985 [Vitis vinifera]
Unigene29179_All	1159	5225	1820	961.554	336.285	-1.51568	Down	0	0	K03542|1|7e-73|272|vvi:100245393|photosystem II 22kDa protein	GO:0043231//intracellular membrane-bounded organelle;GO:0016020//membrane	-	-	gi|326494250|dbj|BAJ90394.1|/2.46317e-72/predicted protein [Hordeum vulgare subsp. vulgare]
Unigene23114_All	1583	637	222	85.8281	30.0325	-1.51492	Down	5.74e-47	8.51e-45	K10255|1|0.0|726|vvi:100248377|omega-6 fatty acid desaturase (delta-12 desaturase) [EC:1.14.19.-]	GO:0009941//chloroplast envelope	GO:0016705//oxidoreductase activity, acting on paired donors, with incorporation or reduction of molecular oxygen	GO:0006631//fatty acid metabolic process	gi|339779644|gb|AEK06379.1|/0/plastid oleate desaturase FAD6 [Carthamus tinctorius]
Unigene2318_All	1393	126	44	19.2926	6.76428	-1.51204	Down	1.85e-10	6.11e-09	-	GO:0005618//cell wall	-	-	gi|297743386|emb|CBI36253.3|/2.28005e-155/unnamed protein product [Vitis vinifera]
Unigene24097_All	594	63	22	22.6217	7.93152	-1.51204	Down	7.13e-06	0.000136074	-	-	-	-	gi|224081821|ref|XP_002306497.1|/1.80699e-53/predicted protein [Populus trichocarpa]
Unigene469_All	795	191	67	51.2433	18.0479	-1.50553	Down	4.82e-15	2.3e-13	-	GO:0009536//plastid	-	-	gi|255574353|ref|XP_002528090.1|/8.08132e-81/conserved hypothetical protein [Ricinus communis]
CL5316	2185	190	67	18.547	6.56664	-1.49796	Down	7.15e-15	3.39e-13	-	-	-	-	-
CL551	1609	11236	3975	1489.45	529.055	-1.49329	Down	0	0	-	-	-	-	-
Unigene6198_All	866	65	23	16.0091	5.68761	-1.493	Down	6.22e-06	0.000120047	K12131|1|8e-09|59.3|aly:ARALYDRAFT_496148|pseudo-response regulator 3;K12128|2|1e-07|55.5|aly:ARALYDRAFT_483843|pseudo-response regulator 9;K12127|3|1e-07|55.5|rcu:RCOM_1471230|pseudo-response regulator 1;K12135|5|1e-07|55.1|aly:ARALYDRAFT_488429|zinc finger protein CONSTANS	-	-	GO:0006351//transcription, DNA-dependent;GO:0006605//protein targeting	gi|296090276|emb|CBI40095.3|/1.14205e-54/unnamed protein product [Vitis vinifera]
Unigene11092_All	626	4071	1441	1387.07	492.958	-1.4925	Down	6.26e-284	6.67e-281	-	GO:0009532//plastid stroma	GO:0032559	-	gi|158726716|gb|ABW80752.1|/3.11637e-62/chloroplast ribulose 1,5-bisphosphate carboxylase/oxygenase activase [Flaveria bidentis]
Unigene23722_All	442	79	28	38.122	13.5661	-1.49062	Down	6.28e-07	1.41e-05	K10999|1|4e-81|297|pop:POPTR_835809|cellulose synthase A [EC:2.4.1.12]	GO:0031224//intrinsic to membrane;GO:0043231//intracellular membrane-bounded organelle	GO:0016759//cellulose synthase activity;GO:0046914//transition metal ion binding	GO:0045229//external encapsulating structure organization;GO:0009250//glucan biosynthetic process;GO:0006972//hyperosmotic response;GO:0009832//plant-type cell wall biogenesis	gi|359476121|ref|XP_002282575.2|/1.23302e-81/PREDICTED: LOW QUALITY PROTEIN: cellulose synthase A catalytic subunit 1 [UDP-forming]-like [Vitis vinifera]
CL5573	629	141	50	47.8123	17.0231	-1.48988	Down	2.54e-11	9.01e-10	-	-	-	-	-
CL2975	780	76	27	20.7821	7.41292	-1.48723	Down	1.07e-06	2.32e-05	-	-	-	-	-
Unigene29083_All	1826	121	43	14.1337	5.04298	-1.48679	Down	6.96e-10	2.18e-08	-	-	-	-	gi|297740484|emb|CBI30666.3|/2.23198e-124/unnamed protein product [Vitis vinifera]
Unigene11198_All	1582	4482	1593	604.277	215.64	-1.48659	Down	0	0	K01673|1|2e-103|374|ath:AT3G01500|carbonic anhydrase [EC:4.2.1.1]	GO:0009532//plastid stroma;GO:0009526//plastid envelope;GO:0009534//chloroplast thylakoid;GO:0005576//extracellular region	GO:0046914//transition metal ion binding;GO:0016836//hydro-lyase activity	GO:0010035//response to inorganic substance;GO:0010118//stomatal movement;GO:0050832//defense response to fungus	gi|326582930|gb|ADZ97028.1|/2.3714e-127/carbonic anhydrase 3 [Flaveria cronquistii]
Unigene2160_All	851	129	46	32.3319	11.5757	-1.48185	Down	2.11e-10	6.92e-09	-	GO:0009536//plastid	-	-	gi|255584971|ref|XP_002533197.1|/1.89814e-38/conserved hypothetical protein [Ricinus communis]
Unigene23096_All	820	84	30	21.8492	7.83479	-1.47962	Down	3.2e-07	7.42e-06	K13523|1|2e-109|393|vvi:100262467|lysophosphatidic acid acyltransferase / lysophosphatidylinositol acyltransferase [EC:2.3.1.51 2.3.1.-]	GO:0031090//organelle membrane;GO:0043231//intracellular membrane-bounded organelle;GO:0031224//intrinsic to membrane	GO:0016411//acylglycerol O-acyltransferase activity	GO:0006644//phospholipid metabolic process	gi|156122740|gb|ABU50327.1|/5.02746e-118/1-acyl-sn-glycerol-3-phosphate acyltransferase [Helianthus annuus]
CL3703	1864	95	34	10.8705	3.90619	-1.47658	Down	5.61e-08	1.43e-06	-	-	-	-	-
CL4391	1970	81	29	8.7698	3.15248	-1.47606	Down	5.47e-07	1.23e-05	-	-	-	-	-
CL5003	1708	444	159	55.4454	19.9356	-1.47572	Down	4.9e-32	4.64e-30	-	-	-	-	-
CL11613	562	75	27	28.464	10.2884	-1.46812	Down	1.6e-06	3.38e-05	-	-	-	-	-
Unigene8061_All	1004	458	165	97.2977	35.1941	-1.46707	Down	1.01e-32	1e-30	K03506|1|3e-07|54.3|olu:OSTLU_19031|DNA polymerase epsilon subunit 4 [EC:2.7.7.7];K03004|2|3e-06|50.8|sbi:SORBI_03g003610|DNA-directed RNA polymerase I subunit RPA43	GO:0005667//transcription factor complex	GO:0001071//nucleic acid binding transcription factor activity;GO:0003677//DNA binding	-	gi|297819472|ref|XP_002877619.1|/2.43842e-62/hypothetical protein ARALYDRAFT_485217 [Arabidopsis lyrata subsp. lyrata]
Unigene15267_All	1389	122	44	18.7339	6.78376	-1.4655	Down	8.99e-10	2.77e-08	K01792|1|6e-07|53.9|smo:SELMODRAFT_166129|glucose-6-phosphate 1-epimerase [EC:5.1.3.15]	GO:0009536//plastid	-	GO:0010467//gene expression;GO:0009767//photosynthetic electron transport chain	gi|359482119|ref|XP_002276941.2|/3.11343e-96/PREDICTED: uncharacterized protein LOC100267590 [Vitis vinifera]
Unigene24252_All	1111	799	289	153.392	55.7062	-1.46132	Down	1.62e-55	2.92e-53	K08917|1|2e-132|470|vvi:100241887|light-harvesting complex II chlorophyll a/b binding protein 6	GO:0009526//plastid envelope;GO:0009523//photosystem II;GO:0031224//intrinsic to membrane;GO:0009570//chloroplast stroma;GO:0009534//chloroplast thylakoid	GO:0046906//tetrapyrrole binding	GO:0006464//cellular protein modification process;GO:0009416//response to light stimulus;GO:0006091//generation of precursor metabolites and energy	gi|8954298|gb|AAD27882.2|AF139470_1/2.34874e-133/chlorophyll a/b-binding protein CP24 precursor [Vigna radiata]
Unigene6599_All	1357	118	43	18.547	6.78592	-1.45057	Down	2.25e-09	6.65e-08	K13420|1|7e-45|179|rcu:RCOM_0633880|LRR receptor-like serine/threonine-protein kinase FLS2 [EC:2.7.11.1]	GO:0005576//extracellular region;GO:0030312//external encapsulating structure;GO:0009536//plastid	GO:0016628//oxidoreductase activity, acting on the CH-CH group of donors, NAD or NADP as acceptor;GO:0016772//transferase activity, transferring phosphorus-containing groups	GO:0006796//phosphate-containing compound metabolic process;GO:0023052//signaling	gi|359806061|ref|NP_001240925.1|/2.87847e-147/DNA-damage-repair/toleration protein DRT100-like precursor [Glycine max]
CL9340	1313	735	268	119.397	43.7109	-1.4497	Down	1.27e-50	2.05e-48	-	-	-	-	-
CL8060	682	285	104	89.1315	32.6564	-1.44857	Down	1.37e-20	8.57e-19	-	-	-	-	-
Unigene10265_All	312	63	23	43.0682	15.7868	-1.44791	Down	1.38e-05	0.000248822	-	-	-	-	-
Unigene13007_All	299	580	212	413.74	151.839	-1.44618	Down	3.65e-40	4.56e-38	-	GO:0030529//ribonucleoprotein complex;GO:0009536//plastid	GO:0003723//RNA binding;GO:0005198//structural molecule activity	GO:0010467//gene expression	gi|18418457|ref|NP_568358.1|/2.72948e-12/plastid-specific 50S ribosomal protein 6 [Arabidopsis thaliana]
Unigene14042_All	687	71	26	22.0431	8.10469	-1.4435	Down	4.05e-06	8.08e-05	-	-	-	-	gi|359806055|ref|NP_001241435.1|/6.0432e-36/uncharacterized protein LOC100808666 [Glycine max]
CL3712	870	169	62	41.4322	15.2613	-1.44087	Down	1.02e-12	4.13e-11	-	-	-	-	-
CL6876	223	87	32	83.2119	30.7302	-1.43713	Down	3.57e-07	8.23e-06	-	-	-	-	-
CL7989	1303	405	149	66.2951	24.4885	-1.4368	Down	2.82e-28	2.38e-26	-	-	-	-	-
Unigene11634_All	380	231	85	129.658	47.9022	-1.43655	Down	8.79e-17	4.61e-15	-	GO:0043231//intracellular membrane-bounded organelle	-	-	gi|359482912|ref|XP_003632859.1|/2.32018e-24/PREDICTED: pentatricopeptide repeat-containing protein At1g62350-like [Vitis vinifera]
CL14516	530	111	41	44.6702	16.5664	-1.43105	Down	9.56e-09	2.64e-07	-	-	-	-	-
Unigene17133_All	718	92	34	27.3297	10.1409	-1.43029	Down	1.81e-07	4.34e-06	K03671|1|6e-38|132|pop:POPTR_263504|thioredoxin 1	GO:0009536//plastid	GO:0015036//disulfide oxidoreductase activity	GO:0051234//establishment of localization;GO:0018904;GO:0019725//cellular homeostasis;GO:0006091//generation of precursor metabolites and energy	gi|83776783|gb|ABC46707.1|/1.5693e-45/chloroplast thioredoxin M-type [Arachis hypogaea]
Unigene10959_All	803	327	121	86.8566	32.2693	-1.42847	Down	6.03e-23	4.13e-21	-	GO:0043234//protein complex;GO:0009534//chloroplast thylakoid	GO:0043169//cation binding;GO:0051540	GO:0009767//photosynthetic electron transport chain	gi|225442545|ref|XP_002284206.1|/6.09058e-68/PREDICTED: uncharacterized protein LOC100241139 [Vitis vinifera]
Unigene25275_All	628	127	47	43.1335	16.0272	-1.42829	Down	8.66e-10	2.68e-08	K00696|1|1e-85|313|vvi:100232974|sucrose-phosphate synthase [EC:2.4.1.14]	GO:0016020//membrane	GO:0035251//UDP-glucosyltransferase activity	GO:0005984//disaccharide metabolic process	gi|61651622|dbj|BAD91190.1|/1.53591e-85/sucrose-phosphate synthase [Pyrus communis]
Unigene24091_All	1753	186	69	22.6309	8.42921	-1.42482	Down	1.2e-13	5.2e-12	K00423|1|2e-163|574|aly:ARALYDRAFT_892557|L-ascorbate oxidase [EC:1.10.3.3]	-	GO:0016682//oxidoreductase activity, acting on diphenols and related substances as donors, oxygen as acceptor;GO:0046914//transition metal ion binding	GO:0008152//metabolic process	gi|356543694|ref|XP_003540295.1|/0/PREDICTED: L-ascorbate oxidase homolog [Glycine max]
CL422	1747	97	36	11.8427	4.41296	-1.42418	Down	9.2e-08	2.29e-06	-	-	-	-	-
Unigene2120_All	901	1915	711	453.33	168.991	-1.42361	Down	1.46e-125	6e-123	K08902|1|6e-46|182|pop:POPTR_643350|photosystem II Psb27 protein	GO:0009523//photosystem II;GO:0009534//chloroplast thylakoid	-	GO:0009765//photosynthesis, light harvesting	gi|224066547|ref|XP_002302130.1|/6.6698e-45/predicted protein [Populus trichocarpa]
Unigene15520_All	730	312	116	91.1596	34.0295	-1.42161	Down	8.11e-22	5.37e-20	-	GO:0034357	-	GO:0055114//oxidation-reduction process	gi|225424301|ref|XP_002284666.1|/8.53187e-55/PREDICTED: uncharacterized protein LOC100259429 [Vitis vinifera]
Unigene28938_All	761	612	228	171.529	64.1609	-1.41869	Down	3.93e-41	5.05e-39	K02904|1|7e-48|188|ath:AT5G65220|large subunit ribosomal protein L29	GO:0009526//plastid envelope;GO:0043232;GO:0009532//plastid stroma;GO:0030529//ribonucleoprotein complex	GO:0005198//structural molecule activity	GO:0010467//gene expression;GO:0022613//ribonucleoprotein complex biogenesis	gi|330318596|gb|AEC10965.1|/5.35832e-47/50S ribosomal protein L29 [Camellia sinensis]
CL6825	1819	1757	656	206.02	77.2309	-1.41554	Down	2.17e-114	8.08e-112	-	-	-	-	-
CL14552	950	123	46	27.6155	10.3694	-1.41314	Down	2.15e-09	6.37e-08	-	-	-	-	-
CL2463	1201	72	27	12.7868	4.81438	-1.40923	Down	5.16e-06	0.000101272	-	-	-	-	-
Unigene26183_All	1180	1276	480	230.643	87.1122	-1.40471	Down	1.21e-82	3.17e-80	K02906|1|9e-113|405|vvi:100267754|large subunit ribosomal protein L3	GO:0009532//plastid stroma;GO:0030529//ribonucleoprotein complex	GO:0003723//RNA binding;GO:0005198//structural molecule activity	GO:0010467//gene expression	gi|225436243|ref|XP_002271466.1|/9.42534e-112/PREDICTED: 50S ribosomal protein L3-1, chloroplastic-like [Vitis vinifera]
Unigene10117_All	316	69	26	46.5728	17.62	-1.40227	Down	8.81e-06	0.000164909	-	-	-	-	gi|255584337|ref|XP_002532904.1|/1.41961e-21/pentatricopeptide repeat-containing protein, putative [Ricinus communis]
CL13330	869	122	46	29.9441	11.336	-1.40136	Down	3.14e-09	9.15e-08	-	-	-	-	-
CL8693	1397	106	40	16.1838	6.13174	-1.40018	Down	3.49e-08	9.06e-07	-	-	-	-	-
Unigene5673_All	473	90	34	40.5837	15.3935	-1.39858	Down	3.9e-07	8.97e-06	-	GO:0044464//cell part	-	GO:0009725//response to hormone stimulus	gi|255626041|gb|ACU13365.1|/8.33844e-24/unknown [Glycine max]
Unigene14583_All	343	66	25	41.0413	15.6087	-1.39473	Down	1.51e-05	0.0002691	K06892|1|6e-31|130|ath:AT3G19010|;K04124|4|4e-17|84.3|gmx:100795921|gibberellin 3-beta-dioxygenase [EC:1.14.11.15]	-	GO:0046914//transition metal ion binding;GO:0016706//oxidoreductase activity, acting on paired donors, with incorporation or reduction of molecular oxygen, 2-oxoglutarate as one donor, and incorporation of one atom each of oxygen into both donors;GO:0016701//oxidoreductase activity, acting on single donors with incorporation of molecular oxygen	GO:0051553	gi|224123248|ref|XP_002330269.1|/7.52221e-39/2-oxoglutarate-dependent dioxygenase [Populus trichocarpa]
Unigene8028_All	1098	506	192	98.2922	37.4472	-1.39222	Down	2.23e-33	2.27e-31	-	GO:0043231//intracellular membrane-bounded organelle	-	-	gi|255557357|ref|XP_002519709.1|/4.53215e-97/conserved hypothetical protein [Ricinus communis]
CL5204	829	129	49	33.1899	12.6579	-1.39071	Down	1.38e-09	4.19e-08	-	-	-	-	-
Unigene16999_All	973	953	363	208.906	79.8939	-1.3867	Down	5.23e-61	1.02e-58	-	GO:0031410//cytoplasmic vesicle;GO:0031090//organelle membrane;GO:0043231//intracellular membrane-bounded organelle	-	-	gi|225470739|ref|XP_002266519.1|/2.02033e-82/PREDICTED: heme-binding protein 2 [Vitis vinifera]
CL12090	1046	63	24	12.8463	4.9136	-1.38651	Down	2.58e-05	0.000442048	-	-	-	-	-
Unigene25999_All	919	139	53	32.2604	12.3504	-1.38521	Down	3.6e-10	1.16e-08	K03686|1|1e-09|62.4|zma:100191825|molecular chaperone DnaJ	GO:0009536//plastid	GO:0005515//protein binding	GO:0044267//cellular protein metabolic process;GO:0050896//response to stimulus	gi|225460530|ref|XP_002272533.1|/1.90603e-87/PREDICTED: uncharacterized protein LOC100252905 [Vitis vinifera]
CL8416	818	97	37	25.2924	9.68653	-1.38465	Down	1.7e-07	4.09e-06	-	-	-	-	-
CL8813	1593	346	132	46.3267	17.7451	-1.38442	Down	3.83e-23	2.65e-21	-	-	-	-	-
CL12920	1333	2424	926	387.858	148.765	-1.3825	Down	1.28e-151	6.56e-149	-	-	-	-	-
Unigene26073_All	1490	3829	1464	548.113	210.414	-1.38124	Down	5.25e-238	4.28e-235	K15893|1|0.0|687|rcu:RCOM_1112510|hydroxypyruvate reductase 1	GO:0005576//extracellular region;GO:0042579//microbody;GO:0009536//plastid	GO:0016616//oxidoreductase activity, acting on the CH-OH group of donors, NAD or NADP as acceptor;GO:0008187//poly-pyrimidine tract binding;GO:0000166//nucleotide binding	GO:0009853//photorespiration	gi|255581842|ref|XP_002531721.1|/0/hydroxypyruvate reductase, putative [Ricinus communis]
Unigene11275_All	1062	3300	1262	662.766	254.481	-1.38094	Down	2.43e-205	1.62e-202	K02701|1|2e-50|197|pop:POPTR_832238|photosystem I subunit PsaN	GO:0009534//chloroplast thylakoid;GO:0009522//photosystem I	GO:0005515//protein binding	GO:0009767//photosynthetic electron transport chain	gi|293337345|gb|ADE42968.1|/6.823e-50/putative photosystem I reaction center subunit [Gardenia jasminoides]
CL7662	1824	541	207	63.262	24.3033	-1.38019	Down	3.95e-35	4.38e-33	-	-	-	-	-
CL7470	888	188	72	45.156	17.3636	-1.37885	Down	3.51e-13	1.47e-11	-	-	-	-	-
Unigene17007_All	938	146	56	33.1987	12.7851	-1.37666	Down	1.58e-10	5.26e-09	-	GO:0043231//intracellular membrane-bounded organelle	GO:0001071//nucleic acid binding transcription factor activity	GO:0006351//transcription, DNA-dependent	gi|225431998|ref|XP_002279307.1|/3.41561e-47/PREDICTED: transcription factor bHLH147 [Vitis vinifera]
Unigene7949_All	977	5404	2073	1179.75	454.386	-1.3765	Down	0	0	K02695|1|2e-54|211|pop:POPTR_712066|photosystem I subunit VI	GO:0031224//intrinsic to membrane;GO:0009570//chloroplast stroma;GO:0009534//chloroplast thylakoid;GO:0009522//photosystem I	-	GO:0044237//cellular metabolic process	gi|397555|emb|CAA43841.1|/2.33933e-54/photosystem I psaH protein [Nicotiana sylvestris]
CL3314	685	99	38	30.8259	11.8799	-1.37562	Down	1.46e-07	3.55e-06	-	-	-	-	-
Unigene3689_All	1678	562	216	71.4357	27.5665	-1.37373	Down	3.5e-36	3.98e-34	K13422|1|1e-41|169|aly:ARALYDRAFT_890840|transcription factor MYC2	-	-	-	gi|224064350|ref|XP_002301432.1|/2.48785e-90/predicted protein [Populus trichocarpa]
Unigene29074_All	1973	4395	1694	475.119	183.868	-1.36962	Down	2.06e-269	1.94e-266	K00600|1|0.0|930|gmx:100499635|glycine hydroxymethyltransferase [EC:2.1.2.1]	GO:0005840//ribosome;GO:0009526//plastid envelope;GO:0044429//mitochondrial part;GO:0005576//extracellular region;GO:0016020//membrane	GO:0008187//poly-pyrimidine tract binding;GO:0016742//hydroxymethyl-, formyl- and related transferase activity;GO:0048037//cofactor binding	GO:0010038//response to metal ion;GO:0033554//cellular response to stress;GO:0006730//one-carbon metabolic process;GO:0006546//glycine catabolic process;GO:0043094	gi|1346155|sp|P49357.1|GLYM_FLAPR/0/RecName: Full=Serine hydroxymethyltransferase 1, mitochondrial; Short=SHMT; AltName: Full=Glycine hydroxymethyltransferase; AltName: Full=Serine methylase; Flags: Precursor
Unigene5098_All	743	251	97	72.0536	27.9578	-1.36582	Down	6.91e-17	3.65e-15	K07735|1|8e-75|278|gmx:100783218|putative transcriptional regulator	GO:0009507//chloroplast	-	-	gi|225452924|ref|XP_002284130.1|/7.15652e-81/PREDICTED: UPF0301 protein Cpha266_0885-like isoform 1 [Vitis vinifera]
Unigene20233_All	1120	137	53	26.09	10.1339	-1.3643	Down	7.59e-10	2.36e-08	K15450|1|4e-06|50.8|vvi:100257307|tRNA wybutosine-synthesizing protein 3 [EC:2.1.1.-]	-	-	-	gi|147803378|emb|CAN71047.1|/1.70779e-123/hypothetical protein VITISV_015116 [Vitis vinifera]
CL2910	1423	62	24	9.29304	3.61182	-1.36342	Down	3.77e-05	0.000624093	-	-	-	-	-
CL8128	1070	372	144	74.1532	28.8203	-1.36342	Down	3.12e-24	2.25e-22	-	-	-	-	-
CL8098	2593	142	55	11.6804	4.54235	-1.36258	Down	3.87e-10	1.24e-08	-	-	-	-	-
CL11170	1153	250	97	46.2468	18.0162	-1.36006	Down	9.99e-17	5.21e-15	-	-	-	-	-
Unigene8701_All	589	126	49	45.6274	17.8156	-1.35676	Down	4.24e-09	1.22e-07	-	-	GO:0005506//iron ion binding;GO:0022892	GO:0009725//response to hormone stimulus;GO:0015669//gas transport	gi|7801697|emb|CAB91629.1|/6.11871e-62/hemoglobin [Cichorium intybus x Cichorium endivia]
Unigene14175_All	1617	208	81	27.4362	10.7274	-1.35478	Down	4.35e-14	1.95e-12	-	GO:0009528//plastid inner membrane	GO:0015151//alpha-glucoside transmembrane transporter activity	GO:0005984//disaccharide metabolic process;GO:0051707//response to other organism;GO:0005982//starch metabolic process;GO:0009628//response to abiotic stimulus;GO:0032501//multicellular organismal process;GO:0000017//alpha-glucoside transport	gi|109895092|gb|ABG47411.1|/4.14687e-135/maltose transporter [Malus x domestica]
Unigene29000_All	1914	9151	3566	1019.76	398.988	-1.35381	Down	0	0	K01915|1|0.0|693|vvi:100261413|glutamine synthetase [EC:6.3.1.2]	GO:0009536//plastid	GO:0016211//ammonia ligase activity;GO:0032559	GO:0006541//glutamine metabolic process;GO:0071941	gi|8928128|sp|O22506.1|GLNA2_DAUCA/0/RecName: Full=Glutamine synthetase, chloroplastic; AltName: Full=GS2; AltName: Full=Glutamate--ammonia ligase; Flags: Precursor
Unigene23933_All	1621	11293	4410	1485.93	582.607	-1.35077	Down	0	0	K08915|1|6e-134|476|rcu:RCOM_0644360|light-harvesting complex II chlorophyll a/b binding protein 4	GO:0009536//plastid	-	GO:0006091//generation of precursor metabolites and energy	gi|110377766|gb|ABG73415.1|/4.57668e-134/chloroplast pigment-binding protein CP29 [Nicotiana tabacum]
CL981	697	297	116	90.8855	35.6406	-1.35053	Down	2.14e-19	1.28e-17	-	-	-	-	-
CL6807	1334	2203	861	352.233	138.219	-1.34957	Down	4.68e-133	2.07e-130	-	-	-	-	-
Unigene29549_All	652	335	131	109.589	43.0273	-1.34878	Down	1.21e-21	7.94e-20	-	GO:0043231//intracellular membrane-bounded organelle	-	-	gi|225448779|ref|XP_002281930.1|/1.17239e-30/PREDICTED: uncharacterized protein LOC100253510 [Vitis vinifera]
CL6705	813	125	49	32.7937	12.907	-1.34526	Down	6.14e-09	1.73e-07	-	-	-	-	-
CL941	1716	474	186	58.9158	23.2122	-1.34377	Down	8.31e-30	7.35e-28	-	-	-	-	-
CL578	1258	2763	1085	468.458	184.701	-1.34273	Down	4.22e-165	2.27e-162	-	-	-	-	-
Unigene5049_All	955	697	274	155.668	61.4423	-1.34117	Down	6.26e-43	8.37e-41	-	GO:0043231//intracellular membrane-bounded organelle;GO:0009523//photosystem II	GO:0046872//metal ion binding	GO:0044237//cellular metabolic process	gi|255571642|ref|XP_002526766.1|/2.11225e-68/Thylakoid lumenal 19 kDa protein, chloroplast precursor, putative [Ricinus communis]
Unigene2144_All	691	94	37	29.0149	11.4668	-1.33932	Down	5.22e-07	1.18e-05	K03671|1|2e-28|123|pop:POPTR_263504|thioredoxin 1	GO:0009532//plastid stroma	GO:0015036//disulfide oxidoreductase activity;GO:0030234//enzyme regulator activity	GO:2000026//regulation of multicellular organismal development;GO:0018904;GO:0010496//intercellular transport;GO:0019725//cellular homeostasis;GO:0044093;GO:0007154//cell communication	gi|15226561|ref|NP_179159.1|/3.26317e-37/thioredoxin M3 [Arabidopsis thaliana]
CL8403	901	221	87	52.3165	20.6783	-1.33915	Down	1.22e-14	5.65e-13	-	-	-	-	-
Unigene20263_All	1480	459	181	66.1488	26.1901	-1.33669	Down	1.08e-28	9.27e-27	K13420|1|3e-43|174|rcu:RCOM_0633880|LRR receptor-like serine/threonine-protein kinase FLS2 [EC:2.7.11.1]	-	GO:0016628//oxidoreductase activity, acting on the CH-CH group of donors, NAD or NADP as acceptor;GO:0016772//transferase activity, transferring phosphorus-containing groups	GO:0006796//phosphate-containing compound metabolic process	gi|38566726|emb|CAE76632.1|/6.08514e-138/leucine rich repeat protein [Cicer arietinum]
Unigene6395_All	993	6441	2542	1383.49	548.209	-1.33551	Down	0	0	K02636|1|4e-87|319|vvi:100258879|cytochrome b6-f complex iron-sulfur subunit [EC:1.10.9.1]	GO:0043234//protein complex;GO:0009526//plastid envelope;GO:0009534//chloroplast thylakoid;GO:0034357	GO:0051536//iron-sulfur cluster binding;GO:0016679//oxidoreductase activity, acting on diphenols and related substances as donors;GO:0009055//electron carrier activity	GO:0006952//defense response;GO:0022900//electron transport chain;GO:0009628//response to abiotic stimulus	gi|225461287|ref|XP_002284361.1|/4.05179e-86/PREDICTED: cytochrome b6-f complex iron-sulfur subunit, chloroplastic isoform 1 [Vitis vinifera]
Unigene24240_All	627	81	32	27.5542	10.9296	-1.33404	Down	3.48e-06	7.01e-05	K14488|1|5e-24|108|mtr:MTR_5g021820|SAUR family protein	-	-	-	gi|20149050|gb|AAM12780.1|/2.10983e-26/auxin-induced SAUR-like protein [Capsicum annuum]
Unigene5154_All	922	3525	1396	815.453	324.246	-1.33051	Down	3.58e-207	2.42e-204	K02935|1|8e-44|175|gmx:100779891|large subunit ribosomal protein L7/L12	GO:0009532//plastid stroma;GO:0015934//large ribosomal subunit;GO:0009534//chloroplast thylakoid	GO:0005488//binding	GO:0006952//defense response;GO:0010467//gene expression	gi|548746|sp|P36688.1|RK12_NICSY/6.06004e-49/RecName: Full=50S ribosomal protein L12, chloroplastic; AltName: Full=CL12; Flags: Precursor
Unigene8057_All	960	406	161	90.204	35.9149	-1.32861	Down	2.42e-25	1.81e-23	K03671|1|5e-42|169|gmx:100499776|thioredoxin 1	GO:0031976;GO:0009532//plastid stroma	GO:0015036//disulfide oxidoreductase activity;GO:0030234//enzyme regulator activity	GO:0051234//establishment of localization;GO:0005975//carbohydrate metabolic process;GO:0018904;GO:0019725//cellular homeostasis;GO:0044093;GO:0044092//negative regulation of molecular function;GO:0006091//generation of precursor metabolites and energy	gi|255547546|ref|XP_002514830.1|/3.44832e-42/thioredoxin f-type, putative [Ricinus communis]
Unigene37370_All	311	131	52	89.8425	35.8066	-1.32717	Down	3.86e-09	1.11e-07	-	-	-	-	-
CL6569	1032	209	83	43.1954	17.2234	-1.32651	Down	9.58e-14	4.17e-12	-	-	-	-	-
Unigene4998_All	996	999	397	213.933	85.3594	-1.32554	Down	1e-59	1.93e-57	K02996|1|4e-76|283|vvi:100248841|small subunit ribosomal protein S9	GO:0009526//plastid envelope;GO:0000314//organellar small ribosomal subunit;GO:0009532//plastid stroma	GO:0003723//RNA binding;GO:0005198//structural molecule activity	GO:0010467//gene expression	gi|225458416|ref|XP_002283650.1|/4.22309e-75/PREDICTED: 30S ribosomal protein S9, chloroplastic [Vitis vinifera]
Unigene14326_All	1279	83	33	13.8413	5.5254	-1.32483	Down	2.97e-06	6.06e-05	K00799|1|2e-102|371|vvi:100267329|glutathione S-transferase [EC:2.5.1.18]	-	GO:0016740//transferase activity	-	gi|297736453|emb|CBI25324.3|/1.68904e-101/unnamed protein product [Vitis vinifera]
Unigene3680_All	1542	4709	1875	651.351	260.398	-1.32272	Down	1.36e-273	1.33e-270	K08908|1|4e-131|466|pop:POPTR_548030|light-harvesting complex I chlorophyll a/b binding protein 2	GO:0031224//intrinsic to membrane;GO:0009534//chloroplast thylakoid;GO:0009522//photosystem I	GO:0046906//tetrapyrrole binding;GO:0043169//cation binding	GO:0006464//cellular protein modification process;GO:0006091//generation of precursor metabolites and energy	gi|115766|sp|P13869.1|CB12_PETHY/3.41133e-131/RecName: Full=Chlorophyll a-b binding protein, chloroplastic; AltName: Full=LHCI type II CAB; Flags: Precursor
Unigene22890_All	1020	449	179	93.8895	37.5814	-1.32095	Down	1.26e-27	1.03e-25	K00522|1|6e-70|262|gmx:100810000|ferritin heavy chain [EC:1.16.3.1]	GO:0009536//plastid	GO:0046914//transition metal ion binding	GO:0009725//response to hormone stimulus;GO:0006950//response to stress	gi|50787937|emb|CAH05075.1|/2.49069e-70/ferritin [Conyza canadensis]
Unigene2107_All	782	306	122	83.4614	33.4097	-1.32084	Down	2.54e-19	1.52e-17	-	GO:0009579//thylakoid;GO:0009507//chloroplast	-	-	gi|224130146|ref|XP_002328665.1|/5.31807e-21/predicted protein [Populus trichocarpa]
Unigene26163_All	1146	3218	1287	598.925	240.499	-1.31634	Down	3.08e-186	1.92e-183	K09873|1|6e-105|379|ath:AT2G36830|aquaporin TIP	GO:0031224//intrinsic to membrane;GO:0000325//plant-type vacuole;GO:0000322;GO:0009526//plastid envelope;GO:0031090//organelle membrane	GO:0005372//water transmembrane transporter activity;GO:0042887	GO:0055085//transmembrane transport;GO:0010476//gibberellin mediated signaling pathway;GO:0015840//urea transport;GO:0042044//fluid transport	gi|1514977|dbj|BAA12711.1|/1.10933e-109/VM23 [Raphanus sativus]
Unigene6598_All	1650	230	92	29.7314	11.9405	-1.31612	Down	8.1e-15	3.82e-13	-	GO:0009536//plastid	GO:0016740//transferase activity	-	gi|255539657|ref|XP_002510893.1|/0/Xyloglucan galactosyltransferase KATAMARI1, putative [Ricinus communis]
CL2385	1812	187	75	22.0117	8.86386	-1.31227	Down	2.88e-12	1.12e-10	-	-	-	-	-
CL8302	1579	1676	673	226.393	91.2752	-1.31053	Down	2.84e-97	8.9e-95	-	-	-	-	-
Unigene1939_All	866	448	180	110.339	44.5117	-1.30969	Down	3.16e-27	2.55e-25	K08903|1|2e-61|233|vvi:100260011|photosystem II 13kDa protein	GO:0009523//photosystem II;GO:0009532//plastid stroma;GO:0009534//chloroplast thylakoid	-	GO:0044237//cellular metabolic process	gi|225437969|ref|XP_002271666.1|/2.37579e-60/PREDICTED: photosystem II reaction center PSB28 protein, chloroplastic [Vitis vinifera]
CL8235	773	1752	704	483.421	195.035	-1.30954	Down	1.75e-101	5.65e-99	-	-	-	-	-
Unigene45117_All	865	338	136	83.3434	33.67	-1.30761	Down	7.04e-21	4.47e-19	K02692|1|5e-85|312|mtr:MTR_5g006130|photosystem I subunit II	GO:0009534//chloroplast thylakoid;GO:0009522//photosystem I	-	GO:0044237//cellular metabolic process	gi|21289|emb|CAA32182.1|/4.00015e-84/unnamed protein product [Spinacia oleracea]
CL12132	927	144	58	33.1325	13.3989	-1.30613	Down	1.05e-09	3.21e-08	-	-	-	-	-
CL9411	2149	124	50	12.3071	4.98257	-1.30453	Down	1.57e-08	4.22e-07	-	-	-	-	-
CL8524	1804	9053	3656	1070.35	434	-1.30232	Down	0	0	-	-	-	-	-
Unigene6381_All	1079	151	61	29.8488	12.1068	-1.30186	Down	4.56e-10	1.46e-08	-	GO:0043231//intracellular membrane-bounded organelle	GO:0004620//phospholipase activity;GO:0042578//phosphoric ester hydrolase activity	GO:0044238//primary metabolic process;GO:0007165//signal transduction	gi|255574752|ref|XP_002528284.1|/3.22431e-148/phospholipase C, putative [Ricinus communis]
CL9570	957	183	74	40.7859	16.5592	-1.30044	Down	6.89e-12	2.57e-10	-	-	-	-	-
CL9739	828	136	55	35.0332	14.225	-1.30029	Down	3.46e-09	1e-07	-	-	-	-	-
Unigene11155_All	704	368	149	111.493	45.3246	-1.29858	Down	2.27e-22	1.53e-20	K07253|1|7e-41|165|ppp:PHYPADRAFT_166244|phenylpyruvate tautomerase [EC:5.3.2.1];K15923|2|1e-38|157|mtr:MTR_4g127370|alpha-L-fucosidase 2 [EC:3.2.1.51]	GO:0009536//plastid	GO:0016862//intramolecular oxidoreductase activity, interconverting keto- and enol-groups	GO:0006952//defense response;GO:0009607//response to biotic stimulus	gi|388498604|gb|AFK37368.1|/1.26247e-52/unknown [Lotus japonicus]
CL11843	550	121	49	46.9238	19.0789	-1.29834	Down	2.63e-08	6.92e-07	-	-	-	-	-
Unigene19873_All	901	111	45	26.2766	10.6957	-1.29675	Down	1.02e-07	2.54e-06	-	GO:0031410//cytoplasmic vesicle	-	-	gi|351721561|ref|NP_001238493.1|/2.35579e-66/uncharacterized protein LOC100305647 precursor [Glycine max]
CL5255	1719	7829	3184	971.407	396.659	-1.29218	Down	0	0	-	-	-	-	-
CL3380	345	280	114	173.105	70.7629	-1.29058	Down	3.1e-17	1.68e-15	-	-	-	-	-
Unigene11126_All	863	480	196	118.632	48.6368	-1.28637	Down	2.64e-28	2.24e-26	-	GO:0009526//plastid envelope	GO:0008233//peptidase activity	-	gi|359473697|ref|XP_002272215.2|/4.73621e-77/PREDICTED: uncharacterized protein LOC100256260 [Vitis vinifera]
Unigene8296_All	1281	1114	455	185.484	76.0645	-1.286	Down	1.95e-63	4e-61	K02926|1|9e-85|312|rcu:RCOM_0611440|large subunit ribosomal protein L4	GO:0009532//plastid stroma;GO:0009534//chloroplast thylakoid;GO:0000315//organellar large ribosomal subunit	GO:0008187//poly-pyrimidine tract binding;GO:0005198//structural molecule activity	GO:0044238//primary metabolic process;GO:0034645//cellular macromolecule biosynthetic process;GO:0010467//gene expression	gi|147856052|emb|CAN78612.1|/3.43056e-86/hypothetical protein VITISV_028922 [Vitis vinifera]
CL14646	1404	142	58	21.5721	8.84669	-1.28596	Down	2.15e-09	6.36e-08	-	-	-	-	-
Unigene26165_All	918	754	308	175.186	71.8502	-1.28582	Down	1.72e-43	2.33e-41	K09377|1|4e-95|345|mtr:MTR_1g017950|cysteine and glycine-rich protein	-	GO:0046914//transition metal ion binding	-	gi|5070280|gb|AAD39103.1|AF116849_1/1.77573e-101/LIM domain protein WLIM-1 [Helianthus annuus]
CL13485	930	761	311	174.531	71.6139	-1.28517	Down	7.6e-44	1.04e-41	-	-	-	-	-
CL11107	1703	335	137	41.9567	17.2276	-1.28417	Down	3.53e-20	2.17e-18	-	-	-	-	-
Unigene5281_All	1193	425	174	75.9835	31.2341	-1.28257	Down	3.9e-25	2.9e-23	K07390|1|3e-24|111|smo:SELMODRAFT_107150|monothiol glutaredoxin	GO:0009532//plastid stroma	GO:0015036//disulfide oxidoreductase activity	GO:0006811//ion transport;GO:0019725//cellular homeostasis	gi|225439398|ref|XP_002263823.1|/5.8173e-101/PREDICTED: monothiol glutaredoxin-S16, chloroplastic [Vitis vinifera]
Unigene3428_All	1420	144	59	21.6294	8.89782	-1.28147	Down	1.83e-09	5.46e-08	K03320|1|0.0|726|vvi:100245069|ammonium transporter, Amt family	GO:0031224//intrinsic to membrane	GO:0015101//organic cation transmembrane transporter activity	GO:0015696//ammonium transport	gi|225434604|ref|XP_002278495.1|/0/PREDICTED: ammonium transporter 1 member 3 [Vitis vinifera]
CL3745	725	144	59	42.3638	17.4275	-1.28147	Down	1.83e-09	5.46e-08	-	-	-	-	-
CL6358	1020	156	64	32.6208	13.4369	-1.27959	Down	4.05e-10	1.3e-08	-	-	-	-	-
CL9960	1263	234	96	39.5169	16.2775	-1.27959	Down	1.8e-14	8.27e-13	-	-	-	-	-
Unigene8222_All	1479	136	56	19.6129	8.10849	-1.2743	Down	6.01e-09	1.7e-07	K00924|1|1e-20|99.4|ath:AT5G22850|[EC:2.7.1.-]	GO:0005576//extracellular region;GO:0005618//cell wall;GO:0009536//plastid	GO:0016787//hydrolase activity	GO:0019538//protein metabolic process	gi|225465837|ref|XP_002264626.1|/5.64054e-160/PREDICTED: aspartic proteinase nepenthesin-1-like isoform 1 [Vitis vinifera]
Unigene1156_All	316	119	49	80.3213	33.2069	-1.2743	Down	5.38e-08	1.37e-06	-	-	-	-	-
Unigene14676_All	586	204	84	74.2512	30.6974	-1.2743	Down	9.95e-13	4.02e-11	-	-	-	-	gi|388501472|gb|AFK38802.1|/1.26554e-43/unknown [Lotus japonicus]
CL10875	490	68	28	29.5994	12.2372	-1.2743	Down	4.14e-05	0.000679999	-	-	-	-	-
CL9439	1561	403	166	55.0647	22.7733	-1.27379	Down	1.12e-23	7.87e-22	-	-	-	-	-
Unigene523_All	925	114	47	26.2866	10.8812	-1.27249	Down	1.06e-07	2.63e-06	-	GO:0016020//membrane;GO:0005576//extracellular region	GO:0003824//catalytic activity	-	gi|147846526|emb|CAN81650.1|/2.06357e-81/hypothetical protein VITISV_003752 [Vitis vinifera]
CL10472	1014	97	40	20.4035	8.44777	-1.27217	Down	9.62e-07	2.1e-05	-	-	-	-	-
CL7906	1897	1137	469	127.839	52.9451	-1.27176	Down	1.25e-63	2.58e-61	-	-	-	-	-
Unigene2331_All	1298	569	236	93.4993	38.9365	-1.26383	Down	2.16e-32	2.09e-30	K03428|1|1e-111|401|vvi:100243913|magnesium-protoporphyrin O-methyltransferase [EC:2.1.1.11]	GO:0009526//plastid envelope	GO:0008171//O-methyltransferase activity	GO:0008213;GO:0006779//porphyrin-containing compound biosynthetic process;GO:0006730//one-carbon metabolic process	gi|7839365|gb|AAF70243.1|AF213968_1/8.27086e-112/S-adenosyl-L-methionine Mg-protoporphyrin IX methyltranserase [Nicotiana tabacum]
Unigene5321_All	1061	135	56	27.1387	11.303	-1.26365	Down	8.56e-09	2.38e-07	K03841|1|8e-134|474|vvi:100247107|fructose-1,6-bisphosphatase I [EC:3.1.3.11]	GO:0009536//plastid	GO:0019203//carbohydrate phosphatase activity	GO:0005975//carbohydrate metabolic process	gi|359494696|ref|XP_002270826.2|/8.37712e-133/PREDICTED: fructose-1,6-bisphosphatase, chloroplastic [Vitis vinifera]
Unigene17288_All	1393	3112	1291	476.496	198.47	-1.26354	Down	3.47e-169	1.96e-166	K08909|1|1e-122|437|pop:POPTR_664934|light-harvesting complex I chlorophyll a/b binding protein 3	GO:0009521;GO:0031224//intrinsic to membrane;GO:0009570//chloroplast stroma;GO:0009534//chloroplast thylakoid	GO:0046906//tetrapyrrole binding;GO:0043169//cation binding	GO:0006464//cellular protein modification process;GO:0006091//generation of precursor metabolites and energy	gi|226872|prf||1609235A/9.66866e-122/chlorophyll a/b binding protein
CL5449	2251	289	120	27.3838	11.4163	-1.26222	Down	3.44e-17	1.86e-15	-	-	-	-	-
Unigene3393_All	1275	190	79	31.7844	13.269	-1.26026	Down	8.98e-12	3.31e-10	-	-	-	GO:0050789//regulation of biological process	gi|225444922|ref|XP_002282173.1|/1.89802e-44/PREDICTED: uncharacterized protein LOC100261004 [Vitis vinifera]
Unigene7988_All	692	262	109	80.7544	33.7319	-1.25943	Down	1.13e-15	5.57e-14	-	GO:0043231//intracellular membrane-bounded organelle	-	-	gi|255557685|ref|XP_002519872.1|/1.01439e-38/conserved hypothetical protein [Ricinus communis]
CL40	1033	84	35	17.344	7.25584	-1.25722	Down	6.35e-06	0.000122477	-	-	-	-	-
Unigene1973_All	826	199	83	51.3859	21.5188	-1.25577	Down	3.33e-12	1.29e-10	-	-	-	-	gi|225455533|ref|XP_002266318.1|/1.50783e-58/PREDICTED: uncharacterized protein LOC100265251 [Vitis vinifera]
CL6566	1495	573	239	81.7493	34.2355	-1.25571	Down	2.68e-32	2.57e-30	-	-	-	-	-
Unigene28757_All	947	115	48	25.9011	10.8545	-1.25472	Down	1.28e-07	3.14e-06	-	GO:0043231//intracellular membrane-bounded organelle	GO:0016740//transferase activity	-	gi|255583289|ref|XP_002532408.1|/2.46941e-69/transferase, transferring glycosyl groups, putative [Ricinus communis]
CL7856	658	86	36	27.8768	11.7165	-1.25053	Down	5.39e-06	0.000105335	-	-	-	-	-
Unigene39332_All	267	124	52	99.0561	41.7073	-1.24795	Down	4.7e-08	1.21e-06	-	-	-	-	-
CL7910	1295	143	60	23.5525	9.92205	-1.24717	Down	4.47e-09	1.28e-07	-	-	-	-	-
Unigene7542_All	211	625	263	631.784	266.927	-1.24298	Down	1.5e-34	1.62e-32	-	-	-	-	-
Unigene13991_All	841	387	163	98.149	41.5061	-1.24165	Down	5.71e-22	3.8e-20	-	GO:0043231//intracellular membrane-bounded organelle	-	-	gi|357456819|ref|XP_003598690.1|/3.14269e-54/hypothetical protein MTR_3g019320 [Medicago truncatula]
Unigene12620_All	1314	102	43	16.5568	7.00798	-1.24035	Down	8.37e-07	1.84e-05	-	GO:0009536//plastid	-	GO:0017004//cytochrome complex assembly	gi|297741104|emb|CBI31835.3|/7.88242e-78/unnamed protein product [Vitis vinifera]
Unigene28962_All	780	960	405	262.511	111.194	-1.2393	Down	6.3e-52	1.05e-49	K02968|1|5e-32|135|vvi:100265925|small subunit ribosomal protein S20	GO:0009532//plastid stroma;GO:0030529//ribonucleoprotein complex	-	GO:0009987//cellular process	gi|363807978|ref|NP_001241947.1|/5.62793e-31/uncharacterized protein LOC100786192 [Glycine max]
CL9884	1379	71	30	10.9816	4.65883	-1.23705	Down	4.24e-05	0.000694551	-	-	-	-	-
Unigene11305_All	1319	104	44	16.8174	7.14378	-1.2352	Down	7.09e-07	1.57e-05	K06182|1|4e-25|114|ota:Ot02g07480|23S rRNA pseudouridine2604 synthase [EC:5.4.99.21];K01718|3|5e-17|87.4|cme:CMK183C|pseudouridylate synthase [EC:4.2.1.70]	GO:0009536//plastid	GO:0016866//intramolecular transferase activity;GO:0003676//nucleic acid binding	GO:0030490//maturation of SSU-rRNA;GO:0000470//maturation of LSU-rRNA;GO:0006412//translation;GO:0009451//RNA modification	gi|296085982|emb|CBI31423.3|/4.14845e-127/unnamed protein product [Vitis vinifera]
CL13474	1649	2025	857	261.924	111.296	-1.23474	Down	6.58e-107	2.31e-104	-	-	-	-	-
Unigene28777_All	963	2790	1183	617.943	263.074	-1.232	Down	4.65e-146	2.32e-143	-	GO:0009526//plastid envelope;GO:0009534//chloroplast thylakoid;GO:0009522//photosystem I;GO:0000229	-	GO:0009725//response to hormone stimulus;GO:0009767//photosynthetic electron transport chain	gi|225453634|ref|XP_002266107.1|/9.69532e-45/PREDICTED: thylakoid membrane phosphoprotein 14 kDa, chloroplastic [Vitis vinifera]
Unigene20675_All	696	106	45	32.4838	13.846	-1.23026	Down	6.01e-07	1.35e-05	K13993|1|8e-18|88.6|rcu:RCOM_0731980|HSP20 family protein	-	-	-	gi|359497244|ref|XP_003635462.1|/3.62352e-52/PREDICTED: 15.4 kDa class V heat shock protein-like [Vitis vinifera]
CL5617	1185	73	31	13.1394	5.60226	-1.22982	Down	3.58e-05	0.000596125	-	-	-	-	-
Unigene27248_All	1409	339	144	51.3168	21.8863	-1.22941	Down	3.69e-19	2.18e-17	K00696|1|1e-179|627|vvi:100232974|sucrose-phosphate synthase [EC:2.4.1.14]	GO:0016020//membrane	GO:0035251//UDP-glucosyltransferase activity	GO:0005984//disaccharide metabolic process	gi|297734791|emb|CBI17025.3|/1.1404e-178/unnamed protein product [Vitis vinifera]
Unigene1993_All	946	266	113	59.9738	25.5804	-1.22929	Down	2.36e-15	1.14e-13	K02867|1|1e-72|271|pop:POPTR_176971|large subunit ribosomal protein L11	GO:0009526//plastid envelope;GO:0009532//plastid stroma;GO:0015934//large ribosomal subunit	GO:0003723//RNA binding;GO:0005198//structural molecule activity	GO:0010467//gene expression;GO:0022613//ribonucleoprotein complex biogenesis	gi|224117752|ref|XP_002317659.1|/1.17813e-71/predicted protein [Populus trichocarpa]
CL14002	2020	134	57	14.149	6.04287	-1.22739	Down	2.07e-08	5.49e-07	-	-	-	-	-
Unigene20173_All	2347	1020	435	92.6953	39.6914	-1.22367	Down	5.22e-54	8.98e-52	K08909|1|2e-115|415|rcu:RCOM_1211480|light-harvesting complex I chlorophyll a/b binding protein 3	GO:0031224//intrinsic to membrane;GO:0009521;GO:0009534//chloroplast thylakoid;GO:0009570//chloroplast stroma	GO:0043169//cation binding;GO:0046906//tetrapyrrole binding;GO:0008135//translation factor activity, nucleic acid binding	GO:0006412//translation;GO:0006091//generation of precursor metabolites and energy;GO:0006464//cellular protein modification process	gi|350539363|ref|NP_001234645.1|/3.00229e-132/ethylene-responsive elongation factor EF-Ts precursor [Solanum lycopersicum]
Unigene19985_All	782	2877	1227	784.7	336.014	-1.22362	Down	5.81e-149	2.93e-146	K08905|1|8e-55|211|rcu:RCOM_0302140|photosystem I subunit V	GO:0031224//intrinsic to membrane;GO:0009522//photosystem I;GO:0009526//plastid envelope;GO:0009534//chloroplast thylakoid	-	GO:0009767//photosynthetic electron transport chain;GO:0031647//regulation of protein stability;GO:0042548//regulation of photosynthesis, light reaction;GO:0006740//NADPH regeneration	gi|330318808|gb|AEC11064.1|/7.85519e-57/photosystem I reaction center V [Camellia sinensis]
Unigene8013_All	1032	708	303	146.327	62.8757	-1.21862	Down	8.9e-38	1.06e-35	-	-	-	-	gi|255570865|ref|XP_002526384.1|/1.34837e-63/conserved hypothetical protein [Ricinus communis]
Unigene11087_All	680	2413	1033	756.866	325.32	-1.21818	Down	2.17e-124	8.78e-122	-	GO:0034357;GO:0009534//chloroplast thylakoid	-	GO:0006950//response to stress;GO:0042221//response to chemical stimulus;GO:0009411//response to UV	gi|224106185|ref|XP_002314076.1|/6.819e-16/predicted protein [Populus trichocarpa]
CL5057	1731	112	48	13.8004	5.93833	-1.21658	Down	3.65e-07	8.42e-06	-	-	-	-	-
CL10535	1801	1157	496	137.022	58.9777	-1.21617	Down	1.87e-60	3.62e-58	-	-	-	-	-
Unigene3709_All	1332	233	100	37.3098	16.0774	-1.21452	Down	2.11e-13	8.99e-12	-	GO:0009526//plastid envelope;GO:0009532//plastid stroma;GO:0009534//chloroplast thylakoid	-	GO:0006950//response to stress	gi|225435790|ref|XP_002285744.1|/3.82676e-104/PREDICTED: uncharacterized protein LOC100241562 [Vitis vinifera]
Unigene5164_All	697	307	132	93.9456	40.5566	-1.21189	Down	3.89e-17	2.09e-15	-	GO:0009526//plastid envelope;GO:0009532//plastid stroma;GO:0030529//ribonucleoprotein complex	GO:0005198//structural molecule activity	GO:0003006//developmental process involved in reproduction;GO:0010467//gene expression;GO:0022613//ribonucleoprotein complex biogenesis	gi|225458215|ref|XP_002281680.1|/2.96589e-38/PREDICTED: 50S ribosomal protein L31, chloroplastic isoform 1 [Vitis vinifera]
Unigene17251_All	1149	72	31	13.3654	5.77779	-1.20992	Down	5.08e-05	0.000822894	-	-	GO:0003677//DNA binding	GO:0006351//transcription, DNA-dependent	gi|12711287|emb|CAC28528.1|/2.3002e-38/GATA-1 zinc finger protein [Nicotiana tabacum]
CL13080	1776	767	331	92.1135	39.9121	-1.20658	Down	3.55e-40	4.44e-38	-	-	-	-	-
CL10759	1205	88	38	15.5764	6.75331	-1.20569	Down	7.75e-06	0.000146854	-	-	-	-	-
CL10653	765	954	412	265.985	115.334	-1.20553	Down	1.73e-49	2.72e-47	-	-	-	-	-
CL2574	1812	316	137	37.1963	16.1913	-1.19994	Down	2.4e-17	1.3e-15	-	-	-	-	-
CL10570	1317	83	36	13.442	5.85378	-1.1993	Down	1.53e-05	0.000273669	-	-	-	-	-
CL11903	1429	322	140	48.0612	20.9805	-1.19582	Down	1.47e-17	8.04e-16	-	-	-	-	-
CL12369	1340	397	173	63.1912	27.6478	-1.19256	Down	3.3e-21	2.14e-19	-	-	-	-	-
CL2862	1496	78	34	11.1207	4.86707	-1.19213	Down	3.04e-05	0.000514355	-	-	-	-	-
CL9782	1539	532	232	73.7299	32.2827	-1.19149	Down	7.61e-28	6.31e-26	-	-	-	-	-
Unigene12353_All	1180	334	146	60.372	26.4966	-1.18807	Down	5.5e-18	3.08e-16	K10610|1|3e-24|111|ota:Ot10g03450|DNA damage-binding protein 1;K03671|2|1e-07|56.2|ppp:PHYPADRAFT_150335|thioredoxin 1	GO:0009941//chloroplast envelope;GO:0009532//plastid stroma	GO:0015036//disulfide oxidoreductase activity	GO:0018904;GO:0019725//cellular homeostasis	gi|297739737|emb|CBI29919.3|/8.0534e-79/unnamed protein product [Vitis vinifera]
Unigene24370_All	960	430	188	95.5362	41.9379	-1.18779	Down	1.05e-22	7.14e-21	-	GO:0009536//plastid	GO:0042623//ATPase activity, coupled	GO:0019538//protein metabolic process	gi|225458145|ref|XP_002280558.1|/1.01636e-94/PREDICTED: lon protease 2 [Vitis vinifera]
CL11575	1277	1495	654	249.701	109.675	-1.18697	Down	1e-74	2.32e-72	-	-	-	-	-
Unigene5042_All	963	5687	2488	1259.59	553.279	-1.18687	Down	8.96e-279	9.37e-276	K02723|1|9e-35|145|pop:POPTR_726168|photosystem II PsbY protein	GO:0009534//chloroplast thylakoid;GO:0016020//membrane	-	-	gi|224110818|ref|XP_002315645.1|/1.00564e-33/hypothetical protein POPTRDRAFT_726168 [Populus trichocarpa]
Unigene11331_All	1434	13302	5821	1978.51	869.297	-1.18649	Down	0	0	K02717|1|4e-104|376|gmx:100802315|photosystem II oxygen-evolving enhancer protein 2	GO:0009523//photosystem II;GO:0009534//chloroplast thylakoid	GO:0046872//metal ion binding;GO:0016628//oxidoreductase activity, acting on the CH-CH group of donors, NAD or NADP as acceptor	GO:0044237//cellular metabolic process	gi|302595736|sp|P85189.1|PSBP_HELAN/6.54255e-113/RecName: Full=Oxygen-evolving enhancer protein 2, chloroplastic; Short=OEE2; AltName: Full=23 kDa subunit of oxygen evolving system of photosystem II; AltName: Full=23 kDa thylakoid membrane protein; AltName: Full=OEC 23 kDa subunit; Flags: Precursor
Unigene7947_All	880	2759	1209	668.713	294.214	-1.18452	Down	7.22e-136	3.25e-133	K14332|1|5e-56|216|rcu:RCOM_1282260|photosystem I subunit PsaO	GO:0009521;GO:0009536//plastid	-	GO:0009765//photosynthesis, light harvesting	gi|6996562|emb|CAB75430.1|/9.24555e-60/putative 16kDa membrane protein [Nicotiana tabacum]
Unigene17199_All	1570	7605	3334	1033.17	454.764	-1.18388	Down	0	0	K00830|1|0.0|749|rcu:RCOM_0063050|alanine-glyoxylate transaminase / serine-glyoxylate transaminase / serine-pyruvate transaminase [EC:2.6.1.44 2.6.1.45 2.6.1.51]	-	GO:0048037//cofactor binding;GO:0008483//transaminase activity	-	gi|255580601|ref|XP_002531124.1|/0/serine-pyruvate aminotransferase, putative [Ricinus communis]
CL7449	1336	187	82	29.8542	13.144	-1.18353	Down	1.19e-10	4.01e-09	-	-	-	-	-
Unigene11843_All	404	542	238	286.147	126.158	-1.18152	Down	5.53e-28	4.61e-26	-	GO:0016020//membrane;GO:0009536//plastid	GO:0035091//phosphatidylinositol binding;GO:0046914//transition metal ion binding;GO:0005515//protein binding	GO:0006952//defense response	gi|255583930|ref|XP_002532713.1|/6.54796e-27/endomembrane-associated protein, putative [Ricinus communis]
CL12485	1931	107	47	11.8188	5.21237	-1.18107	Down	1.2e-06	2.57e-05	-	-	-	-	-
CL2275	1113	91	40	17.4388	7.69635	-1.18006	Down	7.76e-06	0.000147132	-	-	-	-	-
Unigene11015_All	900	682	300	161.627	71.3836	-1.179	Down	1.12e-34	1.22e-32	K02946|1|2e-58|224|ath:AT3G13120|small subunit ribosomal protein S10	GO:0030529//ribonucleoprotein complex;GO:0009536//plastid	GO:0003723//RNA binding;GO:0005198//structural molecule activity	GO:0010467//gene expression	gi|75274488|sp|Q9M4Y3.1|RR10_MESCR/2.1236e-59/RecName: Full=30S ribosomal protein S10, chloroplastic; Flags: Precursor
Unigene16905_All	936	200	88	45.5748	20.1338	-1.17861	Down	3.14e-11	1.11e-09	K01684|1|2e-13|74.7|olu:OSTLU_29175|galactonate dehydratase [EC:4.2.1.6]	GO:0009532//plastid stroma	GO:0003824//catalytic activity	GO:0019725//cellular homeostasis	gi|359496934|ref|XP_002263959.2|/1.78076e-88/PREDICTED: UPF0308 protein At2g37240, chloroplastic [Vitis vinifera]
CL5757	1148	1084	477	201.399	88.9808	-1.17849	Down	4.47e-54	7.72e-52	-	-	-	-	-
Unigene11779_All	605	1725	760	608.141	269.016	-1.17671	Down	8.72e-85	2.39e-82	K02698|1|8e-43|171|vvi:100261762|photosystem I subunit X	GO:0009521;GO:0031224//intrinsic to membrane;GO:0009534//chloroplast thylakoid	-	GO:0044237//cellular metabolic process	gi|30013661|gb|AAP03873.1|/4.38425e-42/photosystem I reaction center subunit X psaK [Nicotiana tabacum]
CL5306	1138	24574	10834	4605.79	2038.76	-1.17576	Down	0	0	-	-	-	-	-
Unigene3432_All	777	322	142	88.3905	39.137	-1.17536	Down	3.99e-17	2.14e-15	-	-	-	-	-
Unigene29109_All	1037	238	105	48.9518	21.6836	-1.17476	Down	4.95e-13	2.06e-11	-	GO:0009523//photosystem II;GO:0009532//plastid stroma;GO:0009534//chloroplast thylakoid	GO:0046872//metal ion binding	GO:0044237//cellular metabolic process	gi|357509231|ref|XP_003624904.1|/2.00983e-99/PsbP domain-containing protein [Medicago truncatula]
Unigene6180_All	1906	335	148	37.488	16.6287	-1.17275	Down	1.07e-17	5.86e-16	-	GO:0043231//intracellular membrane-bounded organelle	GO:0016787//hydrolase activity	GO:0006753	gi|255546085|ref|XP_002514102.1|/7.53521e-178/ectonucleotide pyrophosphatase/phosphodiesterase, putative [Ricinus communis]
CL5133	284	129	57	96.8818	42.981	-1.17253	Down	1.13e-07	2.79e-06	-	-	-	-	-
Unigene27467_All	2365	445	197	40.1328	17.8384	-1.1698	Down	6.41e-23	4.39e-21	K08193|1|2e-132|471|cme:CMP354C|MFS transporter, ACS family, solute carrier family 17 (sodium-dependent inorganic phosphate cotransporter), other;K12303|4|4e-83|307|cre:CHLREDRAFT_78631|MFS transporter, ACS family, solute carrier family 17 (sodium-dependent inorganic phosphate cotransporter), member 9	GO:0009528//plastid inner membrane	GO:0015291//secondary active transmembrane transporter activity	GO:0006810//transport	gi|225454266|ref|XP_002275090.1|/0/PREDICTED: probable anion transporter 2, chloroplastic-like [Vitis vinifera]
Unigene11286_All	1023	3903	1729	813.755	361.942	-1.16884	Down	2.13e-187	1.34e-184	K02109|1|3e-40|164|vvi:100250997|F-type H+-transporting ATPase subunit b [EC:3.6.3.14]	GO:0009536//plastid;GO:0016020//membrane	-	GO:0006810//transport	gi|461595|sp|P31853.2|ATPX_SPIOL/1.58193e-40/RecName: Full=ATP synthase subunit b', chloroplastic; AltName: Full=ATP synthase F(0) sector subunit b'; AltName: Full=ATPase subunit II; Flags: Precursor
Unigene12402_All	2077	544	241	55.8642	24.8485	-1.16876	Down	1.25e-27	1.03e-25	-	GO:0043231//intracellular membrane-bounded organelle	GO:0005488//binding	GO:0044267//cellular protein metabolic process	gi|225437529|ref|XP_002275599.1|/0/PREDICTED: uncharacterized protein LOC100264117 [Vitis vinifera]
Unigene5097_All	805	176	78	46.6324	20.75	-1.16822	Down	6.29e-10	1.98e-08	-	-	-	-	gi|225430428|ref|XP_002285428.1|/2.68479e-39/PREDICTED: uncharacterized protein LOC100266438 [Vitis vinifera]
Unigene11330_All	1229	97	43	16.8341	7.49267	-1.16784	Down	4.65e-06	9.19e-05	-	-	GO:0005488//binding	-	gi|255586792|ref|XP_002534012.1|/6.8107e-52/conserved hypothetical protein [Ricinus communis]
Unigene11281_All	1086	397	176	77.9707	34.7059	-1.16775	Down	1.46e-20	9.15e-19	K02221|1|4e-54|210|vvi:100242172|YggT family protein	GO:0044464//cell part	-	-	gi|359476279|ref|XP_002280034.2|/3.94972e-53/PREDICTED: uncharacterized protein LOC100242172 [Vitis vinifera]
Unigene15102_All	1217	115	51	20.1548	8.97428	-1.16725	Down	6.09e-07	1.37e-05	K14759|1|2e-06|52.0|rcu:RCOM_1465190|isochorismate synthase / 2-succinyl-5-enolpyruvyl-6-hydroxy-3-cyclohexene-1-carboxylate synthase / 2-succinyl-6-hydroxy-2,4-cyclohexadiene-1-carboxylate synthase / O-succinylbenzoate synthase [EC:5.4.4.2 2.2.1.9 4.2.99.20 4.2.1.113]	-	GO:0016787//hydrolase activity	-	gi|225423481|ref|XP_002274292.1|/1.97074e-136/PREDICTED: uncharacterized hydrolase yugF [Vitis vinifera]
CL13066	997	478	212	102.259	45.5366	-1.16714	Down	2.03e-24	1.47e-22	-	-	-	-	-
Unigene2189_All	1849	7484	3321	863.312	384.638	-1.16638	Down	0	0	K03781|1|0.0|931|vvi:100244516|catalase [EC:1.11.1.6]	GO:0042579//microbody	GO:0005506//iron ion binding;GO:0004601//peroxidase activity	GO:0042743//hydrogen peroxide metabolic process;GO:0006950//response to stress	gi|1168785|sp|P45739.1|CATA_HELAN/0/RecName: Full=Catalase
Unigene8283_All	1150	223	99	41.3597	18.4356	-1.16573	Down	3.61e-12	1.39e-10	-	GO:0009523//photosystem II;GO:0009534//chloroplast thylakoid	GO:0046872//metal ion binding	GO:0044237//cellular metabolic process	gi|225430097|ref|XP_002284586.1|/1.23609e-108/PREDICTED: psbP domain-containing protein 5, chloroplastic [Vitis vinifera]
CL5118	2598	304	135	24.9577	11.1279	-1.1653	Down	4.73e-16	2.38e-14	-	-	-	-	-
CL11864	1742	162	72	19.8352	8.85124	-1.16411	Down	3.34e-09	9.67e-08	-	-	-	-	-
Unigene10102_All	366	81	36	47.2036	21.064	-1.16411	Down	3.03e-05	0.000512855	K03671|1|7e-08|53.5|vvi:100245250|thioredoxin 1	-	-	-	gi|255558409|ref|XP_002520230.1|/2.1393e-09/thioredoxin m(mitochondrial)-type, putative [Ricinus communis]
Unigene11304_All	1384	1029	458	158.581	70.8679	-1.16201	Down	2.56e-50	4.1e-48	K00861|1|2e-11|68.9|sbi:SORBI_01g048850|riboflavin kinase [EC:2.7.1.26]	GO:0009526//plastid envelope;GO:0009532//plastid stroma	GO:0016788//hydrolase activity, acting on ester bonds	GO:0006259//DNA metabolic process	gi|225456794|ref|XP_002277650.1|/3.18261e-125/PREDICTED: protein CbbY [Vitis vinifera]
CL4135	2529	696	310	58.6991	26.2502	-1.16101	Down	1.54e-34	1.66e-32	-	-	-	-	-
CL6308	2583	229	102	18.9096	8.4566	-1.16097	Down	2.19e-12	8.62e-11	-	-	-	-	-
CL10240	1721	240	107	29.7441	13.3144	-1.15961	Down	6.85e-13	2.81e-11	-	-	-	-	-
Unigene28924_All	662	480	214	154.651	69.227	-1.15961	Down	2.8e-24	2.02e-22	-	GO:0009534//chloroplast thylakoid	GO:0005488//binding;GO:0001071//nucleic acid binding transcription factor activity	GO:0009642//response to light intensity;GO:0009791//post-embryonic development;GO:0003006//developmental process involved in reproduction;GO:0010467//gene expression	gi|225428894|ref|XP_002285346.1|/1.74475e-29/PREDICTED: uncharacterized protein LOC100248700 [Vitis vinifera]
CL10505	835	157	70	40.1037	17.9528	-1.15953	Down	6.5e-09	1.83e-07	-	-	-	-	-
Unigene2223_All	2894	511	228	37.6611	16.8716	-1.15848	Down	1.05e-25	7.96e-24	-	-	-	-	gi|225451725|ref|XP_002276947.1|/4.11177e-110/PREDICTED: uncharacterized protein LOC100266999 [Vitis vinifera]
CL7993	912	8327	3723	1947.44	874.215	-1.15552	Down	0	0	-	-	-	-	-
Unigene27363_All	896	246	110	58.5596	26.2908	-1.15534	Down	4.15e-13	1.73e-11	-	-	-	-	gi|225462634|ref|XP_002265965.1|/3.09178e-10/PREDICTED: miraculin [Vitis vinifera]
CL11398	857	123	55	30.6122	13.7436	-1.15534	Down	3.09e-07	7.16e-06	-	-	-	-	-
CL1657	1215	143	64	25.1033	11.2804	-1.15406	Down	3.46e-08	9.01e-07	-	-	-	-	-
CL7353	1595	239	107	31.9601	14.3662	-1.15359	Down	9.5e-13	3.84e-11	-	-	-	-	-
CL7721	421	192	86	97.2725	43.7458	-1.15289	Down	1.64e-10	5.46e-09	-	-	-	-	-
CL3356	1632	12349	5546	1613.92	727.746	-1.14906	Down	0	0	-	-	-	-	-
Unigene29153_All	1581	149	67	20.1013	9.07534	-1.14727	Down	2.08e-08	5.52e-07	-	GO:0009536//plastid	-	GO:0008152//metabolic process	gi|356512089|ref|XP_003524753.1|/1.20364e-155/PREDICTED: phytoene dehydrogenase, chloroplastic/chromoplastic-like [Glycine max]
Unigene23091_All	699	229	103	69.8762	31.5559	-1.14689	Down	3.56e-12	1.37e-10	-	-	-	-	-
CL14001	1547	449	202	61.9052	27.9628	-1.14655	Down	1.97e-22	1.33e-20	-	-	-	-	-
Unigene18158_All	1178	200	90	36.2122	16.3613	-1.14619	Down	8.39e-11	2.86e-09	K07574|1|6e-23|106|vvi:100243481|RNA-binding protein	GO:0043231//intracellular membrane-bounded organelle	-	-	gi|147771494|emb|CAN73653.1|/8.15455e-23/hypothetical protein VITISV_005730 [Vitis vinifera]
Unigene40657_All	230	80	36	74.1879	33.5193	-1.14619	Down	4.24e-05	0.000695391	-	-	-	-	-
CL4975	967	1231	554	271.52	122.688	-1.14606	Down	1.4e-58	2.61e-56	-	-	-	-	-
CL9430	1100	1362	613	264.092	119.34	-1.14596	Down	1.29e-64	2.69e-62	-	-	-	-	-
Unigene14268_All	1234	706	318	122.028	55.1864	-1.14483	Down	2.85e-34	3.01e-32	K11294|1|3e-38|157|smo:SELMODRAFT_15428|nucleolin;K14411|2|2e-25|114|vcn:VOLCADRAFT_107445|RNA-binding protein Musashi	GO:0032991//macromolecular complex;GO:0009536//plastid	GO:0003676//nucleic acid binding	GO:0006396//RNA processing	gi|296087572|emb|CBI34828.3|/5.20313e-84/unnamed protein product [Vitis vinifera]
Unigene18792_All	548	91	41	35.4186	16.0222	-1.14443	Down	1.28e-05	0.000232838	K14270|1|2e-64|243|pop:POPTR_253584|aminotransferase	-	GO:0016740//transferase activity;GO:0048037//cofactor binding;GO:0016846//carbon-sulfur lyase activity	GO:0008652//cellular amino acid biosynthetic process	gi|224136826|ref|XP_002322425.1|/1.59548e-63/predicted protein [Populus trichocarpa]
CL6840	442	102	46	49.2208	22.2872	-1.14305	Down	3.88e-06	7.76e-05	-	-	-	-	-
Unigene8237_All	2141	1023	462	101.913	46.211	-1.14103	Down	1.2e-48	1.85e-46	K00366|1|0.0|877|aly:ARALYDRAFT_899777|ferredoxin-nitrite reductase [EC:1.7.7.1]	-	GO:0051540;GO:0005506//iron ion binding;GO:0016664	GO:0008152//metabolic process	gi|46367705|dbj|BAD15365.1|/0/nitrite reductase [Nicotiana tabacum]
Unigene2021_All	889	259	117	62.1397	28.1841	-1.14063	Down	1.78e-13	7.62e-12	-	GO:0044436;GO:0009534//chloroplast thylakoid;GO:0009532//plastid stroma	-	-	gi|255572525|ref|XP_002527197.1|/3.20179e-60/Thylakoid lumenal 16.5 kDa protein, chloroplast precursor, putative [Ricinus communis]
Unigene11100_All	644	606	274	200.705	91.1139	-1.13933	Down	1.96e-29	1.71e-27	-	-	-	-	-
Unigene11014_All	788	84	38	22.7365	10.3271	-1.13858	Down	3e-05	0.00050748	-	-	-	-	gi|224137592|ref|XP_002327164.1|/5.72366e-47/predicted protein [Populus trichocarpa]
Unigene20162_All	2078	455	206	46.7021	21.2296	-1.13741	Down	1.93e-22	1.31e-20	-	GO:0005576//extracellular region;GO:0044464//cell part	-	-	gi|225425505|ref|XP_002266341.1|/0/PREDICTED: probable polygalacturonase non-catalytic subunit JP630-like [Vitis vinifera]
Unigene11236_All	1700	523	237	65.6181	29.8552	-1.13611	Down	1.63e-25	1.23e-23	-	GO:0043234//protein complex;GO:0009534//chloroplast thylakoid	GO:0003824//catalytic activity	GO:0009767//photosynthetic electron transport chain	gi|341833960|gb|AEK94315.1|/0/hypothetical protein [Pyrus x bretschneideri]
CL6377	1897	7410	3358	833.147	379.082	-1.13606	Down	0	0	-	-	-	-	-
Unigene16967_All	974	545	247	119.346	54.3073	-1.13593	Down	1.63e-26	1.28e-24	K02939|1|1e-72|271|pop:POPTR_931364|large subunit ribosomal protein L9	GO:0000315//organellar large ribosomal subunit;GO:0009532//plastid stroma	GO:0003723//RNA binding;GO:0005198//structural molecule activity	GO:0010467//gene expression;GO:0022613//ribonucleoprotein complex biogenesis	gi|224118434|ref|XP_002331481.1|/1.22854e-71/predicted protein [Populus trichocarpa]
Unigene27242_All	1149	11746	5325	2180.42	992.475	-1.13551	Down	0	0	K08912|1|8e-135|478|gmx:547819|light-harvesting complex II chlorophyll a/b binding protein 1	GO:0009521;GO:0031224//intrinsic to membrane;GO:0009534//chloroplast thylakoid	GO:0046906//tetrapyrrole binding;GO:0043169//cation binding	GO:0006464//cellular protein modification process;GO:0006091//generation of precursor metabolites and energy	gi|217944|dbj|BAA03104.1|/1.49706e-138/light-harvesting chlorophyll a/b-binding protein (LHCP) precursor [Lactuca sativa]
Unigene53675_All	1142	172	78	32.1243	14.6268	-1.13505	Down	2.33e-09	6.87e-08	K00696|1|9e-139|491|rcu:RCOM_1329250|sucrose-phosphate synthase [EC:2.4.1.14]	GO:0016020//membrane	GO:0035251//UDP-glucosyltransferase activity	GO:0005984//disaccharide metabolic process	gi|255561468|ref|XP_002521744.1|/9.59085e-138/sucrose phosphate syntase, putative [Ricinus communis]
Unigene29291_All	431	743	337	367.69	167.445	-1.1348	Down	1.68e-35	1.88e-33	-	-	-	-	gi|388496034|gb|AFK36083.1|/3.72911e-06/unknown [Lotus japonicus]
Unigene10938_All	923	130	59	30.0409	13.689	-1.13391	Down	2.17e-07	5.15e-06	-	GO:0031225//anchored to membrane	GO:0016787//hydrolase activity;GO:0005488//binding	GO:0051234//establishment of localization;GO:0010876	gi|49204581|dbj|BAD24657.1|/3.01455e-40/xylogen protein 1 [Zinnia elegans]
CL5916	1118	130	59	24.8012	11.3013	-1.13391	Down	2.17e-07	5.15e-06	-	-	-	-	-
Unigene5324_All	1339	715	325	113.893	51.9784	-1.13169	Down	4.41e-34	4.63e-32	-	GO:0009526//plastid envelope;GO:0009534//chloroplast thylakoid	GO:0051536//iron-sulfur cluster binding;GO:0003824//catalytic activity	GO:0008152//metabolic process	gi|224100707|ref|XP_002334345.1|/4.58454e-89/predicted protein [Populus trichocarpa]
Unigene8291_All	1252	6766	3077	1152.65	526.312	-1.13097	Down	8e-307	9.43e-304	K02694|1|3e-73|273|rcu:RCOM_1426230|photosystem I subunit III	GO:0009526//plastid envelope;GO:0009570//chloroplast stroma;GO:0009534//chloroplast thylakoid;GO:0009522//photosystem I	-	GO:0044237//cellular metabolic process	gi|1172664|sp|P46486.1|PSAF_FLATR/1.39004e-92/RecName: Full=Photosystem I reaction center subunit III, chloroplastic; AltName: Full=Light-harvesting complex I 17 kDa protein; AltName: Full=PSI-F; Flags: Precursor
CL7208	2037	741	337	77.5886	35.429	-1.13091	Down	3.18e-35	3.54e-33	-	-	-	-	-
Unigene39976_All	726	312	142	91.6619	41.8863	-1.12984	Down	1.03e-15	5.07e-14	K01759|1|3e-21|100|pop:POPTR_713477|lactoylglutathione lyase [EC:4.4.1.5]	GO:0009526//plastid envelope;GO:0016020//membrane;GO:0042579//microbody	GO:0043169//cation binding;GO:0016846//carbon-sulfur lyase activity	GO:0044238//primary metabolic process;GO:0010038//response to metal ion	gi|194466181|gb|ACF74321.1|/1.76639e-20/unknown [Arachis hypogaea]
Unigene26003_All	867	638	291	156.954	71.8776	-1.12673	Down	2.2e-30	1.99e-28	-	GO:0009534//chloroplast thylakoid	GO:0043169//cation binding	-	gi|225451241|ref|XP_002276406.1|/1.39606e-52/PREDICTED: rubredoxin-like [Vitis vinifera]
CL12911	1471	114	52	16.5296	7.57026	-1.12664	Down	1.38e-06	2.94e-05	-	-	-	-	-
CL13975	939	171	78	38.842	17.7889	-1.12664	Down	3.22e-09	9.37e-08	-	-	-	-	-
CL7556	1351	127	58	20.0502	9.19375	-1.12489	Down	3.56e-07	8.23e-06	-	-	-	-	-
Unigene323_All	1861	247	113	28.3088	13.0033	-1.12238	Down	1.26e-12	5.05e-11	K15634|1|0.0|659|vvi:100255054|probable phosphoglycerate mutase [EC:5.4.2.1]	GO:0009536//plastid	GO:0016868//intramolecular transferase activity, phosphotransferases	-	gi|371782085|emb|CCE46056.1|/0/2-carboxy-D-arabinitol 1-phosphate (CA1P) phosphatase [Nicotiana tabacum]
Unigene28972_All	708	4112	1882	1238.77	569.254	-1.12176	Down	7.27e-185	4.43e-182	K02693|1|6e-27|119|mtr:MTR_7g099390|photosystem I subunit IV	GO:0009534//chloroplast thylakoid;GO:0009522//photosystem I	-	GO:0044237//cellular metabolic process	gi|131178|sp|P12354.1|PSAE_SPIOL/3.15874e-27/RecName: Full=Photosystem I reaction center subunit IV, chloroplastic; Short=PSI-E; Flags: Precursor
Unigene8134_All	893	5827	2668	1391.76	639.815	-1.12118	Down	6.88e-261	6.25e-258	K02721|1|1e-29|128|pop:POPTR_715100|photosystem II PsbW protein	GO:0009534//chloroplast thylakoid;GO:0016020//membrane	-	-	gi|388502126|gb|AFK39129.1|/2.0477e-30/unknown [Lotus japonicus]
Unigene11728_All	656	107	49	34.7897	15.996	-1.12095	Down	3.21e-06	6.51e-05	-	-	-	-	gi|308154454|gb|ADO15279.1|/5.47606e-44/palmate-like pentafoliata 1 transcription factor [Vitis vinifera]
CL4607	1016	312	143	65.4986	30.1413	-1.11972	Down	1.65e-15	8.06e-14	-	-	-	-	-
CL3834	1861	4692	2151	537.752	247.522	-1.11938	Down	6.13e-210	4.25e-207	-	-	-	-	-
CL185	696	506	232	155.064	71.3836	-1.1192	Down	3.47e-24	2.48e-22	-	-	-	-	-
Unigene25976_All	625	170	78	58.0149	26.726	-1.11818	Down	4.45e-09	1.27e-07	-	GO:0009534//chloroplast thylakoid	-	-	gi|225434875|ref|XP_002283174.1|/2.56229e-08/PREDICTED: uncharacterized protein LOC100248460 [Vitis vinifera]
CL3035	918	377	173	87.593	40.3574	-1.11798	Down	2.19e-18	1.25e-16	-	-	-	-	-
CL15073	1971	270	124	29.2178	13.4727	-1.11681	Down	1.44e-13	6.18e-12	-	-	-	-	-
Unigene12180_All	1494	235	108	33.5497	15.4808	-1.11582	Down	5.56e-12	2.09e-10	K06942|1|1e-148|299|ppp:PHYPADRAFT_57046|	GO:0009532//plastid stroma	GO:0032561//guanyl ribonucleotide binding	-	gi|326511136|dbj|BAJ87582.1|/8.74118e-162/predicted protein [Hordeum vulgare subsp. vulgare]
Unigene20145_All	1611	1639	754	216.997	100.23	-1.11437	Down	4.59e-74	1.06e-71	K03841|1|0.0|671|vvi:100240924|fructose-1,6-bisphosphatase I [EC:3.1.3.11]	GO:0009532//plastid stroma;GO:0009526//plastid envelope;GO:0005576//extracellular region	GO:0043169//cation binding;GO:0016628//oxidoreductase activity, acting on the CH-CH group of donors, NAD or NADP as acceptor;GO:0019203//carbohydrate phosphatase activity	GO:0005984//disaccharide metabolic process;GO:0009767//photosynthetic electron transport chain;GO:0015977//carbon fixation;GO:0006000//fructose metabolic process;GO:0006950//response to stress	gi|225440564|ref|XP_002276567.1|/0/PREDICTED: fructose-1,6-bisphosphatase, chloroplastic-like [Vitis vinifera]
Unigene26013_All	887	1121	516	269.558	124.579	-1.11353	Down	3.66e-51	5.94e-49	K09872|1|3e-101|366|ath:AT4G35100|aquaporin PIP	GO:0031225//anchored to membrane;GO:0043231//intracellular membrane-bounded organelle	GO:0005372//water transmembrane transporter activity	GO:0009725//response to hormone stimulus;GO:0006810//transport	gi|297744599|emb|CBI37861.3|/2.11796e-104/unnamed protein product [Vitis vinifera]
Unigene14304_All	1527	2993	1378	418.06	193.255	-1.11321	Down	1.82e-133	8.13e-131	K00026|1|2e-179|627|vvi:100232924|malate dehydrogenase [EC:1.1.1.37]	GO:0005777//peroxisome;GO:0009536//plastid;GO:0005576//extracellular region	GO:0016615//malate dehydrogenase activity	GO:0043648//dicarboxylic acid metabolic process;GO:0044262//cellular carbohydrate metabolic process;GO:0009060//aerobic respiration;GO:0006635//fatty acid beta-oxidation;GO:0009853//photorespiration	gi|359475502|ref|XP_003631692.1|/2.15228e-178/PREDICTED: malate dehydrogenase, glyoxysomal [Vitis vinifera]
CL8600	1114	1820	838	348.463	161.094	-1.11311	Down	6.8e-82	1.75e-79	-	-	-	-	-
CL718	1740	1886	869	231.187	106.952	-1.11209	Down	1.13e-84	3.08e-82	-	-	-	-	-
CL10306	1425	141	65	21.1045	9.76829	-1.11137	Down	1.07e-07	2.66e-06	-	-	-	-	-
Unigene23140_All	1530	258	119	35.9666	16.6562	-1.1106	Down	6.3e-13	2.59e-11	K06129|1|3e-162|570|gmx:100804027|lysophospholipase III [EC:3.1.1.5]	GO:0031410//cytoplasmic vesicle;GO:0031090//organelle membrane;GO:0043231//intracellular membrane-bounded organelle	GO:0008374//O-acyltransferase activity	GO:0044238//primary metabolic process	gi|356514509|ref|XP_003525948.1|/3.13055e-161/PREDICTED: lecithin-cholesterol acyltransferase-like 1-like [Glycine max]
CL7210	1016	91	42	19.1037	8.8527	-1.10967	Down	2.07e-05	0.000362848	-	-	-	-	-
Unigene5709_All	565	117	54	44.168	20.4675	-1.10967	Down	1.35e-06	2.88e-05	-	GO:0043231//intracellular membrane-bounded organelle	-	-	gi|115461873|ref|NP_001054536.1|/5.14702e-07/Os05g0128100 [Oryza sativa Japonica Group]
Unigene14253_All	1062	132	61	26.5106	12.3006	-1.10785	Down	2.94e-07	6.84e-06	-	-	-	-	gi|217072644|gb|ACJ84682.1|/1.32273e-53/unknown [Medicago truncatula]
CL3459	503	106	49	44.9478	20.8616	-1.1074	Down	4.44e-06	8.8e-05	-	-	-	-	-
Unigene512_All	979	214	99	46.6232	21.6557	-1.1063	Down	6.62e-11	2.27e-09	-	-	-	-	gi|224103803|ref|XP_002313199.1|/1.84987e-75/predicted protein [Populus trichocarpa]
Unigene29089_All	1261	324	150	54.8025	25.4739	-1.10522	Down	9.53e-16	4.72e-14	-	GO:0005576//extracellular region;GO:0009532//plastid stroma	GO:0003824//catalytic activity;GO:0048037//cofactor binding	-	gi|224072767|ref|XP_002303871.1|/4.1941e-129/predicted protein [Populus trichocarpa]
CL1199	865	762	353	187.893	87.3934	-1.10431	Down	7.09e-35	7.77e-33	-	-	-	-	-
CL3788	1295	82	38	13.5056	6.28397	-1.10381	Down	5.78e-05	0.000928567	-	-	-	-	-
Unigene28882_All	715	2708	1255	807.818	375.887	-1.10373	Down	2.61e-119	1.02e-116	K01100|1|1e-92|337|aly:ARALYDRAFT_907013|sedoheptulose-bisphosphatase [EC:3.1.3.37]	GO:0009532//plastid stroma;GO:0009526//plastid envelope;GO:0005576//extracellular region	GO:0043169//cation binding;GO:0019203//carbohydrate phosphatase activity	GO:0006952//defense response;GO:0005982//starch metabolic process;GO:0005985//sucrose metabolic process;GO:0015977//carbon fixation	gi|297816906|ref|XP_002876336.1|/1.08422e-91/sedoheptulose-bisphosphatase [Arabidopsis lyrata subsp. lyrata]
CL7824	1058	8605	3989	1734.75	807.418	-1.10334	Down	0	0	-	-	-	-	-
CL10051	1646	934	433	121.029	56.335	-1.10324	Down	2.65e-42	3.49e-40	-	-	-	-	-
CL13772	1174	1855	860	337.013	156.874	-1.1032	Down	2.91e-82	7.57e-80	-	-	-	-	-
CL13299	1179	656	305	118.675	55.3995	-1.09908	Down	4.92e-30	4.38e-28	-	-	-	-	-
Unigene13997_All	943	305	142	68.9857	32.2475	-1.09711	Down	9.43e-15	4.42e-13	-	GO:0044439	GO:0005515//protein binding	GO:0007031//peroxisome organization	gi|225466121|ref|XP_002267934.1|/4.2836e-90/PREDICTED: peroxisomal membrane protein 11-4 [Vitis vinifera]
Unigene28821_All	961	895	417	198.642	92.925	-1.09603	Down	3.38e-40	4.24e-38	-	GO:0044435;GO:0030529//ribonucleoprotein complex	GO:0003723//RNA binding	-	gi|297790935|ref|XP_002863352.1|/7.94969e-39/hypothetical protein ARALYDRAFT_494259 [Arabidopsis lyrata subsp. lyrata]
CL1236	1066	103	48	20.6087	9.64282	-1.09573	Down	7.29e-06	0.000138881	-	-	-	-	-
CL13656	286	163	76	121.56	56.9072	-1.09499	Down	1.63e-08	4.38e-07	-	-	-	-	-
Unigene26673_All	591	178	83	64.2397	30.0753	-1.09488	Down	3.58e-09	1.04e-07	-	GO:0009521;GO:0043231//intracellular membrane-bounded organelle	GO:0005515//protein binding	GO:0044237//cellular metabolic process	gi|224060851|ref|XP_002300278.1|/3.9263e-24/predicted protein [Populus trichocarpa]
CL6764	2106	9389	4381	950.893	445.487	-1.0939	Down	0	0	-	-	-	-	-
Unigene14169_All	1634	195	91	25.4538	11.9264	-1.09373	Down	6.66e-10	2.09e-08	K04079|1|0.0|751|pop:POPTR_592912|molecular chaperone HtpG	GO:0044444//cytoplasmic part;GO:0016020//membrane;GO:0030312//external encapsulating structure	GO:0005515//protein binding;GO:0032559	GO:0006952//defense response;GO:0010035//response to inorganic substance;GO:0044267//cellular protein metabolic process	gi|224134805|ref|XP_002327494.1|/0/predicted protein [Populus trichocarpa]
CL7466	1342	182	85	28.9261	13.564	-1.09259	Down	2.54e-09	7.47e-08	-	-	-	-	-
CL13617	1373	152	71	23.6126	11.0741	-1.09237	Down	5.27e-08	1.35e-06	-	-	-	-	-
Unigene17674_All	551	492	230	190.451	89.3915	-1.09121	Down	1.11e-22	7.58e-21	K07304|1|3e-42|169|vvi:100258013|peptide-methionine (S)-S-oxide reductase [EC:1.8.4.11]	-	GO:0016671//oxidoreductase activity, acting on a sulfur group of donors, disulfide as acceptor	GO:0043412//macromolecule modification	gi|12230349|sp|Q9SEC2.1|MSRA_LACSA/1.33421e-41/RecName: Full=Peptide methionine sulfoxide reductase; AltName: Full=Peptide-methionine (S)-S-oxide reductase; Short=Peptide Met(O) reductase; AltName: Full=Protein-methionine-S-oxide reductase
CL8577	945	94	44	21.2162	9.97105	-1.08935	Down	2.02e-05	0.000353702	-	-	-	-	-
Unigene21915_All	406	205	96	107.696	50.6367	-1.08871	Down	2.84e-10	9.2e-09	-	-	-	-	gi|359485811|ref|XP_003633339.1|/4.68572e-17/PREDICTED: uncharacterized protein LOC100853006 [Vitis vinifera]
Unigene16982_All	1001	209	98	44.5331	20.9658	-1.08684	Down	2.02e-10	6.64e-09	-	GO:0009528//plastid inner membrane	-	-	gi|388494298|gb|AFK35215.1|/5.17611e-97/unknown [Lotus japonicus]
Unigene2220_All	2057	460	216	47.6974	22.4874	-1.08479	Down	4.05e-21	2.61e-19	K14640|1|0.0|765|vvi:100247658|solute carrier family 20 (sodium-dependent phosphate transporter)	GO:0009526//plastid envelope	GO:0015291//secondary active transmembrane transporter activity	GO:0015698//inorganic anion transport	gi|1814405|gb|AAB41897.1|/0/putative phosphate permease [Mesembryanthemum crystallinum]
Unigene5037_All	1073	445	209	88.4568	41.7125	-1.08449	Down	1.8e-20	1.12e-18	K13691|1|2e-41|168|pop:POPTR_718172|pathogen-inducible salicylic acid glucosyltransferase [EC:2.4.1.-];K13692|3|1e-39|161|ath:AT1G05560|UDP-glucose:(indol-3-yl)acetate beta-D-glucosyltransferase [EC:2.4.1.121]	-	GO:0016757//transferase activity, transferring glycosyl groups	-	gi|357491089|ref|XP_003615832.1|/3.99018e-74/Cytokinin-O-glucosyltransferase [Medicago truncatula]
Unigene16946_All	915	430	202	100.235	47.277	-1.08417	Down	7.96e-20	4.84e-18	-	GO:0009534//chloroplast thylakoid	-	GO:0006950//response to stress	gi|225432876|ref|XP_002280020.1|/2.65117e-81/PREDICTED: uncharacterized protein LOC100252711 [Vitis vinifera]
CL12885	695	928	436	284.796	134.345	-1.08399	Down	6.58e-41	8.4e-39	-	-	-	-	-
Unigene15808_All	379	87	41	48.9611	23.1667	-1.07958	Down	4.71e-05	0.000766776	-	GO:0009536//plastid	-	-	gi|302143205|emb|CBI20500.3|/2.10338e-17/unnamed protein product [Vitis vinifera]
Unigene28906_All	646	645	304	212.96	100.777	-1.07942	Down	9.4e-29	8.11e-27	-	GO:0030529//ribonucleoprotein complex;GO:0009536//plastid	GO:0005198//structural molecule activity	GO:0010467//gene expression	gi|400992|sp|P30956.1|RK28_TOBAC/2.85657e-45/RecName: Full=50S ribosomal protein L28, chloroplastic; AltName: Full=CL28; Flags: Precursor
CL564	1538	611	288	84.7336	40.1011	-1.07929	Down	2.56e-27	2.07e-25	-	-	-	-	-
Unigene20156_All	2499	1894	893	161.653	76.5253	-1.07889	Down	4.86e-81	1.24e-78	K06207|1|0.0|1093|vvi:100264026|GTP-binding protein	GO:0043231//intracellular membrane-bounded organelle	GO:0017111//nucleoside-triphosphatase activity;GO:0008135//translation factor activity, nucleic acid binding;GO:0032561//guanyl ribonucleotide binding	GO:0006412//translation;GO:0009207	gi|225441779|ref|XP_002283552.1|/0/PREDICTED: GTP-binding protein TypA/BipA homolog isoform 1 [Vitis vinifera]
[truncated: 71 more rows]
