# Supplementary material for: RNA-Seq derived identification of differential transcription in the chrysanthemum leaf following inoculation with Alternaria tenuissima
Source: BMC Genomics. 2014 Jan 4;15:9. doi: 10.1186/1471-2164-15-9 (PMC3890596; doi:10.1186/1471-2164-15-9)
Supplement: Additional file 9: Table S8 — Genes differentially transcribed in the contrast between libraries C and D. The criteria applied for assigning significance were: P-value < 0.05, FDR ≤ 0.001, and estimated absolute |log2Ratio(D/C)| ≥ 1. Genes listed in descending order of absolute |log2Ratio(D/C)|. GeneIDs retrieved from the Chrysanthemum Reference Sequence Database. Annotation of unigene sequences performed using BlastX (E <10). The “GeneLength” column gives the length of exon sequence. C– and D expression: frequency of unigene transcripts in libraries C and D, respectively. C- and D-RPKM: reads per kb per million reads for each unigene in libraries C and D, respectively. Log2 Ratio(D/C): the ratio between the RPKM in D and the RPKM in C. Up-Down-Regulation(D/C), P-value and FDR of each gene are also shown. KEGG: annotation according to the KEGG database by BLAST. Blast nr: identification of homologues in GenBank. GO Component, GO Function and Go Process: ontology information of Cellular Components, Molecular Function and Biological Processes of Gene-corresponding GO terms. “-”: no hit. [file 1471-2164-15-9-S9.xls]

## Sheet: Supplementary Table S9
GeneID	Gene_length	C-Expression	D-Expression	C-RPKM	D-RPKM	log2 Ratio(D/C)	Up-Down-Regulation(D/C)	P-value	FDR	KEGG Orthology	GO Component	GO Function	GO Process	Blast nr
Unigene13680_All	286	0	35	0.01	26.2073	11.3558	Up	3.24098e-11	2.93037e-09	K04120|1|2e-07|52.0|ppp:PHYPADRAFT_107108|ent-copalyl diphosphate synthase [EC:5.5.1.13];K04121|2|8e-07|50.1|vvi:100267397|ent-kaurene synthase [EC:4.2.3.19]	-	GO:0046872//metal ion binding;GO:0003824//catalytic activity	-	gi|359497234|ref|XP_003635459.1|/1.27368e-30/PREDICTED: (E,E)-geranyllinalool synthase-like [Vitis vinifera]
Unigene1747_All	455	0	41	0.01	19.2971	10.9142	Up	5.15566e-13	5.50507e-11	K04120|1|2e-16|82.8|ppp:PHYPADRAFT_107108|ent-copalyl diphosphate synthase [EC:5.5.1.13];K04121|2|2e-15|79.7|bdi:100827748|ent-kaurene synthase [EC:4.2.3.19]	GO:0043231//intracellular membrane-bounded organelle	GO:0016838//carbon-oxygen lyase activity, acting on phosphates	GO:0016101//diterpenoid metabolic process;GO:0009719;GO:0006950//response to stress;GO:0051707//response to other organism	gi|359497519|ref|XP_003635550.1|/7.13727e-43/PREDICTED: (E,E)-geranyllinalool synthase-like, partial [Vitis vinifera]
Unigene28473_All	270	0	16	0.01	12.6904	10.3095	Up	1.60541e-05	0.000606851	-	-	GO:0016706//oxidoreductase activity, acting on paired donors, with incorporation or reduction of molecular oxygen, 2-oxoglutarate as one donor, and incorporation of one atom each of oxygen into both donors;GO:0016701//oxidoreductase activity, acting on single donors with incorporation of molecular oxygen	GO:0051553;GO:0071241//cellular response to inorganic substance;GO:0010039//response to iron ion;GO:0009723//response to ethylene stimulus	gi|224081447|ref|XP_002306414.1|/1.75997e-19/predicted protein [Populus trichocarpa]
CL6451	379	1	37	0.568435	20.9066	5.20082	Up	1.62557e-10	1.36416e-08	-	-	-	-	-
CL9066	1278	1	21	0.168573	3.51891	4.38368	Up	6.09416e-06	0.000254376	-	-	-	-	-
CL11209	415	10	60	1.70171	30.9616	4.18542	Up	5.41482e-10	4.27527e-08	-	-	-	-	-
Unigene4171_All	446	2	36	0.966084	17.2857	4.16129	Up	3.1555e-09	2.25914e-07	-	GO:0043231//intracellular membrane-bounded organelle	GO:0016838//carbon-oxygen lyase activity, acting on phosphates	GO:0016101//diterpenoid metabolic process;GO:0009719;GO:0006950//response to stress;GO:0051707//response to other organism	gi|359494876|ref|XP_002279869.2|/6.84946e-24/PREDICTED: (E,E)-geranyllinalool synthase-like [Vitis vinifera]
Unigene14595_All	472	2	28	0.912868	12.7039	3.79872	Up	5.01958e-07	2.56506e-05	K13495|1|1e-25|113|rcu:RCOM_1099970|cis-zeatin O-glucosyltransferase [EC:2.4.1.215]	-	GO:0016758//transferase activity, transferring hexosyl groups	-	gi|342306012|dbj|BAK55742.1|/1.51962e-25/UDP-glucose glucosyltransferase [Gardenia jasminoides]
Unigene18055_All	1020	96	1282	20.2764	269.158	3.73058	Up	4.8556e-264	1.81463e-260	K15406|1|8e-72|268|ath:AT5G37300|wax-ester synthase / diacylglycerol O-acyltransferase [EC:2.3.1.75 2.3.1.20]	-	-	-	gi|224120784|ref|XP_002318416.1|/4.81599e-98/predicted protein [Populus trichocarpa]
Unigene3919_All	370	2	26	1.16452	15.0484	3.6918	Up	1.75095e-06	8.12538e-05	K04121|1|4e-15|77.8|sbi:SORBI_06g028220|ent-kaurene synthase [EC:4.2.3.19];K14038|2|8e-15|76.6|osa:4329728|ent-pimara-8(14),15-diene synthase [EC:4.2.3.30];K16082|5|3e-14|74.7|osa:4329729|ent-isokaurene synthase [EC:4.2.3.103]	-	GO:0016829//lyase activity	-	gi|226290819|gb|ACO40485.1|/1.16151e-31/terpene synthase [Actinidia deliciosa]
CL3510	577	2	24	0.746748	8.90749	3.57633	Up	6.05208e-06	0.000253185	-	-	-	-	-
Unigene41429_All	322	5	48	3.34529	31.9231	3.2544	Up	4.4409e-10	3.53619e-08	-	-	-	GO:0009743//response to carbohydrate stimulus	gi|255585570|ref|XP_002533474.1|/1.0069e-19/E3 ubiquitin ligase PUB14, putative [Ricinus communis]
Unigene50586_All	210	3	28	3.07767	28.5535	3.21376	Up	2.76418e-06	0.00012347	-	-	-	-	gi|224102775|ref|XP_002334124.1|/1.42618e-13/predicted protein [Populus trichocarpa]
Unigene17403_All	292	8	72	5.90238	52.8043	3.16129	Up	3.61796e-14	4.2519e-12	K15403|1|2e-24|108|aly:ARALYDRAFT_895153|fatty acid omega-hydroxy dehydrogenase [EC:1.1.-.-]	GO:0031410//cytoplasmic vesicle	GO:0016491//oxidoreductase activity;GO:0050662//coenzyme binding;GO:0016832//aldehyde-lyase activity	GO:0044281//small molecule metabolic process	gi|359474262|ref|XP_003631426.1|/6.9423e-29/PREDICTED: protein HOTHEAD isoform 2 [Vitis vinifera]
Unigene37934_All	457	10	86	4.71415	40.2997	3.0957	Up	2.25182e-16	3.20387e-14	-	-	-	-	gi|356538357|ref|XP_003537670.1|/3.95285e-09/PREDICTED: lysine histidine transporter-like 8-like [Glycine max]
CL3725	1094	9	76	1.77233	14.877	3.06937	Up	1.64438e-14	2.00393e-12	-	-	-	-	-
CL13633	229	267	409	46.6896	382.479	3.03421	Up	6.68122e-08	3.9508e-06	-	-	-	-	-
CL11803	1292	143	1080	23.8448	179.012	2.90831	Up	2.16228e-177	5.27013e-174	-	-	-	-	-
CL8702	1180	21	154	3.83404	27.9485	2.86583	Up	2.91128e-26	6.60731e-24	-	-	-	-	-
Unigene17555_All	334	6	43	3.87012	27.5703	2.83267	Up	3.63682e-08	2.22084e-06	-	-	-	-	-
Unigene42498_All	237	9	60	8.18114	54.2154	2.72833	Up	1.50168e-10	1.26588e-08	K13229|1|1e-07|53.1|zma:541977|2,4-dihydroxy-1,4-benzoxazin-3-one-glucoside dioxygenase [EC:1.14.20.2]	-	GO:0016706//oxidoreductase activity, acting on paired donors, with incorporation or reduction of molecular oxygen, 2-oxoglutarate as one donor, and incorporation of one atom each of oxygen into both donors	GO:0008152//metabolic process	gi|5031283|gb|AAD38147.1|AF139500_1/1.4908e-10/unknown [Prunus armeniaca]
Unigene12456_All	607	8	52	2.83936	18.3457	2.6918	Up	3.41948e-09	2.42952e-07	K07019|1|3e-70|262|vvi:100247959|	-	-	-	gi|297739535|emb|CBI29717.3|/1.53871e-71/unnamed protein product [Vitis vinifera]
Unigene664_All	1508	22	142	3.14298	20.1654	2.68168	Up	9.06538e-23	1.77688e-20	K13495|1|1e-124|445|rcu:RCOM_1099970|cis-zeatin O-glucosyltransferase [EC:2.4.1.215]	-	GO:0016757//transferase activity, transferring glycosyl groups	-	gi|356500519|ref|XP_003519079.1|/6.6927e-124/PREDICTED: zeatin O-glucosyltransferase-like [Glycine max]
Unigene36678_All	258	6	38	5.01016	31.5416	2.65433	Up	5.98492e-07	3.01711e-05	-	-	-	-	gi|359474262|ref|XP_003631426.1|/2.17832e-06/PREDICTED: protein HOTHEAD isoform 2 [Vitis vinifera]
Unigene25586_All	511	19	117	8.01037	49.0326	2.6138	Up	1.61355e-18	2.57698e-16	K15638|1|5e-36|148|aly:ARALYDRAFT_494050|cytochrome P450, family 72, subfamily C, polypeptide 1;K15639|3|9e-27|117|aly:ARALYDRAFT_901457|cytochrome P450, family 734, subfamily A, polypeptide 1 (PHYB activation tagged suppressor 1) [EC:1.14.-.-];K10717|5|3e-15|79.3|vvi:100258332|cytokinin trans-hydroxylase	-	-	-	gi|336462660|gb|AEI59771.1|/3.41616e-59/cytochrome P450 [Helianthus annuus]
Unigene30934_All	385	8	45	4.47661	25.0306	2.48322	Up	1.55251e-07	8.64255e-06	K12843|1|5e-08|54.3|vvi:100248403|U4/U6 small nuclear ribonucleoprotein PRP3;K05681|2|5e-07|50.8|cme:CMS467C|ATP-binding cassette, subfamily G (WHITE), member 2	GO:0031224//intrinsic to membrane	GO:0042626//ATPase activity, coupled to transmembrane movement of substances;GO:0015604//organic phosphonate transmembrane transporter activity;GO:0032559	GO:0009207;GO:0051234//establishment of localization;GO:0006950//response to stress	gi|356515478|ref|XP_003526427.1|/2.28713e-48/PREDICTED: pleiotropic drug resistance protein 1-like [Glycine max]
Unigene27468_All	806	22	123	5.88041	32.6806	2.47445	Up	2.55834e-18	4.02852e-16	-	-	-	GO:0050896//response to stimulus	gi|15787895|gb|AAL07539.1|/9.20611e-48/resistance gene analog NBS4 [Helianthus annuus]
CL1329	1807	330	1771	39.3437	209.884	2.41539	Up	4.58756e-236	1.60731e-232	-	-	-	-	-
Unigene14340_All	508	6	32	2.54453	13.4898	2.4064	Up	1.55184e-05	0.000589783	K01696|1|1e-33|140|vvi:100250414|tryptophan synthase beta chain [EC:4.2.1.20]	GO:0009532//plastid stroma	GO:0016628//oxidoreductase activity, acting on the CH-CH group of donors, NAD or NADP as acceptor;GO:0048037//cofactor binding;GO:0016836//hydro-lyase activity	GO:0009683;GO:0006568//tryptophan metabolic process;GO:0006950//response to stress	gi|225444361|ref|XP_002264829.1|/9.19773e-33/PREDICTED: tryptophan synthase beta chain 2, chloroplastic-like [Vitis vinifera]
Unigene20392_All	358	6	31	3.61067	18.5438	2.3606	Up	2.63402e-05	0.000941096	-	-	GO:0003824//catalytic activity	-	gi|255538068|ref|XP_002510099.1|/6.46619e-30/E3 ubiquitin ligase PUB14, putative [Ricinus communis]
Unigene19322_All	309	7	36	4.88044	24.9496	2.35393	Up	5.80358e-06	0.000244983	-	GO:0031410//cytoplasmic vesicle	-	-	gi|125548488|gb|EAY94310.1|/3.09136e-08/hypothetical protein OsI_16079 [Oryza sativa Indica Group]
Unigene20491_All	460	10	51	4.68341	23.7428	2.34186	Up	6.4857e-08	3.83923e-06	K01179|1|8e-39|157|zma:100285405|endoglucanase [EC:3.2.1.4]	-	GO:0016798//hydrolase activity, acting on glycosyl bonds	GO:0008152//metabolic process	gi|254031739|gb|ACT54547.1|/3.14512e-49/endo-1,4-beta-glucanase [Dimocarpus longan]
Unigene4336_All	535	8	39	3.22148	15.611	2.27677	Up	3.64162e-06	0.000159237	K01537|1|6e-67|251|aly:ARALYDRAFT_486846|Ca2+-transporting ATPase [EC:3.6.3.8]	GO:0031224//intrinsic to membrane	GO:0046873//metal ion transmembrane transporter activity;GO:0019829//cation-transporting ATPase activity;GO:0005515//protein binding;GO:0032559	GO:0009206;GO:0006816//calcium ion transport	gi|225432826|ref|XP_002279567.1|/5.99898e-68/PREDICTED: putative calcium-transporting ATPase 13, plasma membrane-type-like [Vitis vinifera]
Unigene7973_All	863	45	219	11.2337	54.3442	2.2743	Up	1.25988e-28	3.16711e-26	-	-	-	-	gi|302142006|emb|CBI19209.3|/1.65445e-21/unnamed protein product [Vitis vinifera]
CL13803	1954	17	82	1.87432	8.98689	2.26145	Up	1.59749e-11	1.50004e-09	-	-	-	-	-
Unigene56294_All	270	8	38	6.38331	30.1398	2.23929	Up	6.08536e-06	0.000254198	-	-	-	-	-
Unigene11800_All	705	70	320	21.3909	97.2033	2.18401	Up	3.5254e-39	1.26684e-36	K13464|1|3e-22|103|vvi:100262641|jasmonate ZIM domain-containing protein	-	-	GO:0006952//defense response;GO:0009719;GO:0009607//response to biotic stimulus;GO:0010033//response to organic substance;GO:0007275//multicellular organismal development;GO:0050789//regulation of biological process	gi|225425136|ref|XP_002262750.1|/3.35325e-21/PREDICTED: protein TIFY 9 [Vitis vinifera]
Unigene51581_All	462	10	45	4.66313	20.8589	2.16129	Up	1.38889e-06	6.58146e-05	K10999|1|3e-31|132|gmx:100781996|cellulose synthase A [EC:2.4.1.12]	-	-	-	gi|225426270|ref|XP_002264890.1|/1.90808e-46/PREDICTED: cellulose synthase-like protein G3 [Vitis vinifera]
Unigene5894_All	480	13	57	5.83474	25.4304	2.12381	Up	7.18256e-08	4.22054e-06	K10999|1|1e-18|90.1|gmx:100789617|cellulose synthase A [EC:2.4.1.12]	-	GO:0016740//transferase activity	-	gi|359473940|ref|XP_002264604.2|/3.64559e-38/PREDICTED: cellulose synthase-like protein G3-like, partial [Vitis vinifera]
Unigene23353_All	500	23	100	9.91009	42.8302	2.11166	Up	9.44834e-13	9.88162e-11	-	-	-	-	gi|225452406|ref|XP_002273842.1|/5.53486e-43/PREDICTED: uncharacterized protein LOC100247330 [Vitis vinifera]
Unigene26682_All	548	11	47	4.32446	18.367	2.08652	Up	1.38891e-06	6.57598e-05	-	-	-	-	gi|225448138|ref|XP_002263444.1|/2.11295e-15/PREDICTED: uncharacterized protein LOC100266411 [Vitis vinifera]
Unigene6349_All	715	81	346	24.4061	103.631	2.08614	Up	6.14416e-40	2.23655e-37	K15639|1|3e-46|183|aly:ARALYDRAFT_901457|cytochrome P450, family 734, subfamily A, polypeptide 1 (PHYB activation tagged suppressor 1) [EC:1.14.-.-];K10717|3|8e-45|178|gmx:100808392|cytokinin trans-hydroxylase	-	GO:0016491//oxidoreductase activity;GO:0005506//iron ion binding	GO:0008152//metabolic process	gi|373501798|gb|AEY75218.1|/7.5259e-85/cytochrome P450 CYP72A129 [Panax ginseng]
Unigene11069_All	681	18	76	5.69436	23.8994	2.06937	Up	8.66426e-10	6.6901e-08	K15014|1|2e-97|352|pop:POPTR_817747|solute carrier family 29 (equilibrative nucleoside transporter), member 1/2/3	GO:0016020//membrane	GO:0015932//nucleobase-containing compound transmembrane transporter activity	GO:0015858//nucleoside transport	gi|224076725|ref|XP_002304987.1|/2.28993e-96/equilibrative nucleoside transporter [Populus trichocarpa]
CL13697	786	9	38	2.46683	10.3534	2.06937	Up	1.66749e-05	0.000626097	-	-	-	-	-
Unigene21785_All	313	41	171	28.2201	116.996	2.05166	Up	4.15338e-20	7.27594e-18	K10256|1|6e-29|123|vvi:100258789|omega-6 fatty acid desaturase (delta-12 desaturase) [EC:1.14.19.-]	GO:0016020//membrane	GO:0016491//oxidoreductase activity	GO:0006629//lipid metabolic process	gi|31322143|gb|AAO38036.1|/2.32915e-40/delta12-fatty acid acetylenase [Dimorphotheca sinuata]
CL6298	810	84	344	22.3416	90.948	2.02531	Up	2.76264e-38	9.67925e-36	-	-	-	-	-
Unigene37822_All	271	13	53	10.3346	41.8819	2.01884	Up	5.05618e-07	2.58141e-05	-	-	GO:0016703	GO:0009608//response to symbiont;GO:0008152//metabolic process;GO:0010038//response to metal ion	gi|224140777|ref|XP_002323755.1|/1.02366e-35/predicted protein [Populus trichocarpa]
Unigene12350_All	450	14	57	6.70248	27.1258	2.0169	Up	1.88087e-07	1.02766e-05	-	-	-	-	-
Unigene49352_All	245	30	121	26.38	105.764	2.00334	Up	3.04602e-14	3.61002e-12	-	-	-	-	-
Unigene34207_All	294	19	76	13.9228	55.3587	1.99136	Up	2.2183e-09	1.61498e-07	K00517|1|2e-22|102|ath:AT4G31940|[EC:1.14.-.-]	-	GO:0005506//iron ion binding;GO:0004497//monooxygenase activity	-	gi|225458465|ref|XP_002284031.1|/8.78203e-24/PREDICTED: cytochrome P450 82C4 [Vitis vinifera]
Unigene48859_All	254	11	44	9.32994	37.097	1.99136	Up	5.96334e-06	0.000250594	-	GO:0031224//intrinsic to membrane	GO:0005267//potassium channel activity	GO:0030001//metal ion transport	gi|262316884|emb|CAZ64538.1|/2.55767e-39/inward rectifying shaker-like K+ channel [Vitis vinifera]
Unigene8794_All	863	18	72	4.49347	17.8666	1.99136	Up	5.91434e-09	4.04324e-07	K13496|1|3e-46|183|aly:ARALYDRAFT_902799|UDP-glucosyl transferase 73C [EC:2.4.1.-]	-	GO:0035251//UDP-glucosyltransferase activity	-	gi|225455734|ref|XP_002268089.1|/2.59282e-83/PREDICTED: UDP-glycosyltransferase 89B1-like [Vitis vinifera]
Unigene38726_All	224	17	66	16.3501	63.098	1.94829	Up	4.0664e-08	2.46971e-06	K13229|1|2e-09|58.5|zma:541977|2,4-dihydroxy-1,4-benzoxazin-3-one-glucoside dioxygenase [EC:1.14.20.2];K05933|2|2e-08|55.5|pop:POPTR_573016|aminocyclopropanecarboxylate oxidase [EC:1.14.17.4]	-	GO:0046914//transition metal ion binding;GO:0016706//oxidoreductase activity, acting on paired donors, with incorporation or reduction of molecular oxygen, 2-oxoglutarate as one donor, and incorporation of one atom each of oxygen into both donors	GO:0008152//metabolic process	gi|15721876|dbj|BAB68392.1|/4.90983e-21/CmE8 [Cucumis melo]
CL12384	815	169	655	44.6734	172.109	1.94584	Up	8.34916e-68	5.57187e-65	-	-	-	-	-
Unigene12042_All	1341	38	146	6.10484	23.3155	1.93326	Up	3.46098e-16	4.80237e-14	K14493|1|3e-35|147|ppp:PHYPADRAFT_118478|gibberellin receptor GID1 [EC:3.-.-.-];K13258|2|1e-30|132|gmx:547489|2-hydroxyisoflavanone dehydratase [EC:4.2.1.105]	-	GO:0004091//carboxylesterase activity	-	gi|255539621|ref|XP_002510875.1|/5.78602e-92/Gibberellin receptor GID1, putative [Ricinus communis]
Unigene10028_All	625	18	69	6.20458	23.6423	1.92996	Up	2.4321e-08	1.52675e-06	K07019|1|2e-59|213|bdi:100829888|	-	-	-	gi|357126079|ref|XP_003564716.1|/1.96318e-58/PREDICTED: embryogenesis-associated protein EMB8-like [Brachypodium distachyon]
Unigene12012_All	450	37	141	17.7137	67.1006	1.92146	Up	1.44656e-15	1.8991e-13	K13068|1|1e-13|73.2|ath:AT3G21560|sinapate 1-glucosyltransferase [EC:2.4.1.120];K13691|3|8e-10|60.8|vvi:100249215|pathogen-inducible salicylic acid glucosyltransferase [EC:2.4.1.-]	-	GO:0016758//transferase activity, transferring hexosyl groups	-	gi|75288886|sp|Q66PF4.1|CGT_FRAAN/7.28497e-21/RecName: Full=Cinnamate beta-D-glucosyltransferase; AltName: Full=UDP-glucose:cinnamate glucosyltransferase; Short=FaGT2
CL11230	1276	37	139	6.24699	23.3284	1.90085	Up	3.63194e-15	4.62726e-13	-	-	-	-	-
Unigene38219_All	248	11	41	9.55566	35.404	1.88948	Up	2.47016e-05	0.000888212	K00517|1|8e-15|76.6|ath:AT3G52970|[EC:1.14.-.-];K16084|3|3e-08|55.1|osa:4329723|cytochrome P450, family 76, subfamily M, polypeptide 7 (ent-cassa-12,15-diene 11-hydroxylase) [EC:1.14.13.145];K13083|4|3e-06|48.1|gmx:547705|cytochrome P450, family 75, subfamily A (flavonoid 3',5'-hydroxylase) [EC:1.14.13.88]	-	GO:0016712//oxidoreductase activity, acting on paired donors, with incorporation or reduction of molecular oxygen, reduced flavin or flavoprotein as one donor, and incorporation of one atom of oxygen;GO:0005506//iron ion binding	GO:0008152//metabolic process	gi|403399733|sp|D1MI46.1|C76BA_SWEMU/4.11929e-29/RecName: Full=Geraniol 8-hydroxylase; AltName: Full=Cytochrome P450 76B10; AltName: Full=Geraniol 10-hydroxylase; Short=SmG10H
Unigene5716_All	680	59	219	18.6923	68.9692	1.88351	Up	8.58522e-23	1.68867e-20	K06892|1|1e-79|293|pop:POPTR_550478|;K00475|3|1e-27|120|mtr:MTR_8g075890|naringenin 3-dioxygenase [EC:1.14.11.9]	-	GO:0046914//transition metal ion binding;GO:0016706//oxidoreductase activity, acting on paired donors, with incorporation or reduction of molecular oxygen, 2-oxoglutarate as one donor, and incorporation of one atom each of oxygen into both donors	GO:0008152//metabolic process	gi|224115488|ref|XP_002317046.1|/2.54358e-79/predicted protein [Populus trichocarpa]
CL5846	1837	446	1651	52.3053	192.468	1.87959	Up	1.44904e-160	3.12424e-157	-	-	-	-	-
Unigene26181_All	1246	35	128	6.05159	21.9995	1.86208	Up	9.88424e-14	1.1104e-11	K08241|1|5e-77|286|vvi:100260930|jasmonate O-methyltransferase [EC:2.1.1.141]	-	-	-	gi|224144626|ref|XP_002325354.1|/2.20393e-90/predicted protein [Populus trichocarpa]
CL9388	738	17	62	4.96263	17.991	1.8581	Up	2.60502e-07	1.39477e-05	-	-	-	-	-
CL9064	708	186	669	56.5978	202.354	1.83807	Up	3.20292e-64	2.06378e-61	-	-	-	-	-
Unigene4201_All	313	12	43	8.25956	29.4201	1.83267	Up	2.30152e-05	0.000835072	K13418|1|9e-06|46.6|rcu:RCOM_0186340|somatic embryogenesis receptor kinase 1 [EC:2.7.10.1 2.7.11.1]	-	GO:0004713//protein tyrosine kinase activity;GO:0000166//nucleotide binding	GO:0009987//cellular process	gi|255555127|ref|XP_002518601.1|/4.88453e-30/S-locus-specific glycoprotein S6 precursor, putative [Ricinus communis]
Unigene20323_All	478	24	86	10.8169	38.5292	1.83267	Up	1.71519e-09	1.2668e-07	K06892|1|2e-69|259|pop:POPTR_550478|;K05278|3|4e-34|141|aly:ARALYDRAFT_487705|flavonol synthase [EC:1.14.11.23]	-	GO:0046914//transition metal ion binding;GO:0016706//oxidoreductase activity, acting on paired donors, with incorporation or reduction of molecular oxygen, 2-oxoglutarate as one donor, and incorporation of one atom each of oxygen into both donors	GO:0008152//metabolic process	gi|224061517|ref|XP_002300519.1|/1.51751e-68/predicted protein [Populus trichocarpa]
Unigene11268_All	1151	476	1690	89.0946	314.435	1.81935	Up	3.01228e-157	5.82284e-154	K00422|1|8e-52|202|vvi:100256583|polyphenol oxidase [EC:1.10.3.1]	-	-	-	gi|353228391|emb|CBZ41491.1|/1.51804e-90/polyphenol oxidase precursor (chloroplast) [Taraxacum officinale]
CL13844	1276	125	440	21.1047	73.8451	1.80694	Up	7.27254e-42	2.85094e-39	-	-	-	-	-
Unigene16766_All	243	18	63	15.9583	55.5206	1.79872	Up	3.81174e-07	1.98586e-05	K10256|1|5e-10|60.8|pop:POPTR_667376|omega-6 fatty acid desaturase (delta-12 desaturase) [EC:1.14.19.-]	-	GO:0016491//oxidoreductase activity	GO:0008152//metabolic process	gi|2501790|gb|AAB80696.1|/5.62915e-10/omega-6 fatty acid desaturase [Petroselinum crispum]
Unigene33444_All	283	114	394	86.7837	298.147	1.78053	Up	6.19826e-37	2.08061e-34	K00430|1|7e-35|143|rcu:RCOM_1182920|peroxidase [EC:1.11.1.7]	-	GO:0005506//iron ion binding;GO:0003824//catalytic activity;GO:0016209//antioxidant activity	GO:0008152//metabolic process;GO:0006950//response to stress	gi|19698452|gb|AAL93154.1|AF485268_1/1.11693e-34/bacterial-induced class III peroxidase [Gossypium hirsutum]
Unigene28985_All	858	14	48	3.51528	11.9805	1.76897	Up	1.23745e-05	0.000486118	-	-	GO:0005543//phospholipid binding	GO:0023052//signaling;GO:0033036	gi|297736774|emb|CBI25975.3|/3.22995e-110/unnamed protein product [Vitis vinifera]
Unigene13090_All	383	14	48	7.87497	26.8388	1.76897	Up	1.23745e-05	0.000486459	-	GO:0009536//plastid	GO:0046872//metal ion binding;GO:0016838//carbon-oxygen lyase activity, acting on phosphates	GO:0006644//phospholipid metabolic process;GO:0006950//response to stress	gi|75207042|sp|Q9SPN1.1|LLOS5_ARTAN/2.08111e-41/RecName: Full=R-linalool synthase QH5, chloroplastic; Flags: Precursor
Unigene4432_All	204	20	68	21.1212	71.3836	1.7569	Up	2.06148e-07	1.12415e-05	-	-	-	-	-
Unigene9160_All	735	492	1668	144.211	485.991	1.75275	Up	1.68614e-147	3.04908e-144	K00422|1|5e-16|82.8|vvi:100256583|polyphenol oxidase [EC:1.10.3.1]	-	-	-	gi|353228391|emb|CBZ41491.1|/3.28366e-38/polyphenol oxidase precursor (chloroplast) [Taraxacum officinale]
Unigene45901_All	883	117	388	28.546	94.1003	1.72091	Up	8.77374e-35	2.76314e-32	K05894|1|1e-74|278|gmx:100803381|12-oxophytodienoic acid reductase [EC:1.3.1.42]	-	GO:0016628//oxidoreductase activity, acting on the CH-CH group of donors, NAD or NADP as acceptor;GO:0000166//nucleotide binding	GO:0009694//jasmonic acid metabolic process	gi|356497438|ref|XP_003517567.1|/1.1382e-73/PREDICTED: 12-oxophytodienoate reductase 2-like [Glycine max]
CL2328	1749	106	350	13.0568	42.8547	1.71465	Up	2.2148e-31	6.20786e-29	-	-	-	-	-
Unigene23289_All	403	39	128	20.8487	68.0182	1.70596	Up	2.47872e-12	2.49914e-10	K00799|1|2e-44|175|gmx:547936|glutathione S-transferase [EC:2.5.1.18]	-	GO:0016765//transferase activity, transferring alkyl or aryl (other than methyl) groups	-	gi|359494285|ref|XP_003634751.1|/2.82715e-46/PREDICTED: uncharacterized protein LOC100232878 [Vitis vinifera]
Unigene869_All	322	41	134	27.4314	89.1187	1.6999	Up	8.6748e-13	9.08957e-11	-	-	-	-	-
Unigene4686_All	259	115	373	95.6572	308.41	1.68891	Up	1.1444e-32	3.30686e-30	K10256|1|2e-26|115|vvi:100252129|omega-6 fatty acid desaturase (delta-12 desaturase) [EC:1.14.19.-]	GO:0031224//intrinsic to membrane	GO:0016705//oxidoreductase activity, acting on paired donors, with incorporation or reduction of molecular oxygen	GO:0006631//fatty acid metabolic process	gi|31322135|gb|AAO38032.1|/1.34743e-40/delta12-fatty acid acetylenase [Helianthus annuus]
Unigene35515_All	311	16	51	11.0836	35.118	1.66379	Up	1.5708e-05	0.000595777	K10999|1|1e-23|106|rcu:RCOM_0443860|cellulose synthase A [EC:2.4.1.12]	GO:0016020//membrane	GO:0016757//transferase activity, transferring glycosyl groups	GO:0009987//cellular process	gi|73624747|gb|AAZ79231.1|/3.15872e-37/cellulose synthase-like protein CslG [Nicotiana tabacum]
Unigene10158_All	468	54	172	24.8581	78.705	1.66274	Up	1.45059e-15	1.89994e-13	-	-	GO:0016740//transferase activity	-	gi|297735674|emb|CBI18361.3|/2.22432e-13/unnamed protein product [Vitis vinifera]
CL6785	2514	92	293	7.88392	24.9587	1.66256	Up	1.84224e-25	4.03408e-23	-	-	-	-	-
CL9441	432	16	50	7.97914	24.786	1.63522	Up	2.41362e-05	0.000870674	-	-	-	-	-
CL10383	1551	393	1219	54.5884	168.311	1.62446	Up	2.0153e-97	2.13158e-94	-	-	-	-	-
Unigene50547_All	269	21	65	16.8185	51.7465	1.62141	Up	1.61688e-06	7.55324e-05	K03327|1|3e-37|150|gmx:100796652|multidrug resistance protein, MATE family	GO:0044464//cell part	GO:0015291//secondary active transmembrane transporter activity	GO:0003006//developmental process involved in reproduction;GO:0015893//drug transport	gi|255586695|ref|XP_002533973.1|/5.44571e-37/multidrug resistance pump, putative [Ricinus communis]
Unigene12048_All	1638	55	170	7.23383	22.2257	1.61939	Up	6.94592e-15	8.65276e-13	K13832|1|0.0|738|pop:POPTR_742170|3-dehydroquinate dehydratase / shikimate dehydrogenase [EC:4.2.1.10 1.1.1.25]	GO:0009532//plastid stroma	GO:0016616//oxidoreductase activity, acting on the CH-OH group of donors, NAD or NADP as acceptor;GO:0000166//nucleotide binding;GO:0016836//hydro-lyase activity	GO:0032787//monocarboxylic acid metabolic process;GO:0008652//cellular amino acid biosynthetic process;GO:0003006//developmental process involved in reproduction	gi|224130894|ref|XP_002328402.1|/0/dehydroquinate dehydratase/ shikimate dehydrogenase [Populus trichocarpa]
Unigene26640_All	630	17	52	5.81337	17.6759	1.60434	Up	2.14314e-05	0.000781145	-	-	-	-	gi|225457955|ref|XP_002274931.1|/5.6269e-19/PREDICTED: uncharacterized protein LOC100241980 [Vitis vinifera]
CL3107	448	21	64	10.0986	30.593	1.59905	Up	2.46172e-06	0.000110932	-	-	-	-	-
Unigene38929_All	516	22	67	9.18529	27.8064	1.59802	Up	1.43684e-06	6.78571e-05	K13030|1|8e-31|130|sbi:SORBI_01g001220|cyanohydrin beta-glucosyltransferase [EC:2.4.1.85];K13493|2|3e-15|79.3|ath:AT5G05860|cytokinin-N-glucosyltransferase [EC:2.4.1.-];K13068|4|2e-14|76.6|aly:ARALYDRAFT_479675|sinapate 1-glucosyltransferase [EC:2.4.1.120];K13691|5|7e-14|74.7|mtr:MTR_8g088560|pathogen-inducible salicylic acid glucosyltransferase [EC:2.4.1.-]	-	GO:0016758//transferase activity, transferring hexosyl groups	-	gi|356547881|ref|XP_003542333.1|/4.10188e-52/PREDICTED: UDP-glycosyltransferase 85A2-like [Glycine max]
CL8875	618	23	70	8.01787	24.2566	1.59708	Up	8.39372e-07	4.12027e-05	-	-	-	-	-
Unigene11769_All	849	329	991	83.4849	249.969	1.58216	Up	1.24535e-76	9.69609e-74	K13692|1|5e-71|265|vvi:100252177|UDP-glucose:(indol-3-yl)acetate beta-D-glucosyltransferase [EC:2.4.1.121]	-	GO:0035251//UDP-glucosyltransferase activity	-	gi|225428920|ref|XP_002285408.1|/5.43777e-70/PREDICTED: UDP-glycosyltransferase 84B1 [Vitis vinifera]
Unigene14701_All	719	48	144	14.3824	42.8898	1.57633	Up	2.16656e-12	2.19626e-10	K13065|1|6e-08|55.8|vvi:100265530|shikimate O-hydroxycinnamoyltransferase [EC:2.3.1.133]	-	GO:0016747//transferase activity, transferring acyl groups other than amino-acyl groups	-	gi|147782846|emb|CAN61304.1|/2.83043e-63/hypothetical protein VITISV_040201 [Vitis vinifera]
CL1850	1003	24	72	5.15502	15.3727	1.57633	Up	7.4332e-07	3.68101e-05	-	-	-	-	-
CL8803	1936	298	893	33.1612	98.7793	1.57471	Up	9.07004e-69	6.3556e-66	-	-	-	-	-
Unigene1932_All	1021	723	2159	152.557	452.842	1.56966	Up	7.2594e-163	1.62779e-159	-	-	-	-	gi|390430817|gb|AFL91226.1|/1.16235e-67/Kunitz-like protease inhibitor, partial [Helianthus annuus]
Unigene25356_All	240	253	754	227.106	672.791	1.56679	Up	6.33572e-58	3.44823e-55	-	-	-	-	gi|307136124|gb|ADN33970.1|/8.15439e-09/lipase [Cucumis melo subsp. melo]
Unigene31250_All	250	31	92	26.7142	78.8075	1.56073	Up	2.65522e-08	1.65385e-06	K00517|1|2e-10|62.0|ath:AT3G52970|[EC:1.14.-.-];K13261|2|5e-09|57.4|gmx:100776878|cytochrome P450, family 93, subfamily A, polypeptide 1 (3,9-dihydroxypterocarpan 6a-monooxygenase) [EC:1.14.13.28];K05280|3|1e-07|52.8|sbi:SORBI_04g024750|flavonoid 3'-monooxygenase [EC:1.14.13.21]	-	GO:0046872//metal ion binding	-	gi|359474275|ref|XP_003631427.1|/9.81858e-15/PREDICTED: 7-ethoxycoumarin O-deethylase-like [Vitis vinifera]
Unigene24237_All	671	143	423	45.9127	135.001	1.55601	Up	6.47304e-33	1.90982e-30	K13692|1|2e-67|253|rcu:RCOM_0811310|UDP-glucose:(indol-3-yl)acetate beta-D-glucosyltransferase [EC:2.4.1.121]	-	GO:0035251//UDP-glucosyltransferase activity	GO:0034614//cellular response to reactive oxygen species;GO:0009414//response to water deprivation;GO:0009850//auxin metabolic process;GO:0042538//hyperosmotic salinity response;GO:0009737//response to abscisic acid stimulus;GO:0009653//anatomical structure morphogenesis	gi|255555269|ref|XP_002518671.1|/2.40014e-66/UDP-glucosyltransferase, putative [Ricinus communis]
Unigene38242_All	588	40	118	14.6556	42.9759	1.55208	Up	3.3502e-10	2.70224e-08	K01762|1|2e-80|296|pop:POPTR_757558|1-aminocyclopropane-1-carboxylate synthase [EC:4.4.1.14]	-	GO:0016740//transferase activity;GO:0048037//cofactor binding;GO:0016846//carbon-sulfur lyase activity	GO:0008652//cellular amino acid biosynthetic process	gi|30039240|gb|AAP14019.1|AF380836_1/1.92993e-84/putative ACC synthase 1 [Lactuca sativa]
Unigene34573_All	249	19	56	16.4389	48.1625	1.55079	Up	1.66631e-05	0.000626074	K15406|1|1e-06|49.3|ath:AT5G37300|wax-ester synthase / diacylglycerol O-acyltransferase [EC:2.3.1.75 2.3.1.20]	-	GO:0016411//acylglycerol O-acyltransferase activity	-	gi|297741254|emb|CBI32385.3|/1.19853e-28/unnamed protein product [Vitis vinifera]
Unigene25880_All	1045	139	409	28.6562	83.816	1.54838	Up	1.15765e-31	3.2942e-29	K01166|1|7e-15|79.7|vvi:100249919|ribonuclease T2 [EC:3.1.27.1]	-	-	-	gi|255543735|ref|XP_002512930.1|/1.75711e-18/ribonuclease t2, putative [Ricinus communis]
Unigene5755_All	582	139	408	51.4531	150.126	1.54485	Up	1.72608e-31	4.88689e-29	K00360|1|2e-14|76.6|ppp:PHYPADRAFT_184973|nitrate reductase (NADH) [EC:1.7.1.1];K13076|4|6e-08|55.5|zma:100279397|delta8-fatty-acid desaturase [EC:1.14.19.4]	GO:0031090//organelle membrane;GO:0009534//chloroplast thylakoid	GO:0046872//metal ion binding	-	gi|76781152|gb|ABA54491.1|/7.99263e-43/cytochrome b5 type 28 [Crepis alpina]
CL9337	1021	367	1067	77.4391	223.799	1.53107	Up	1.36e-78	1.12116e-75	-	-	-	-	-
CL13507	1283	103	298	17.2954	49.7404	1.52403	Up	5.40504e-23	1.07445e-20	-	-	-	-	-
Unigene7245_All	422	61	176	31.1413	89.3141	1.52006	Up	3.87362e-14	4.53335e-12	K00430|1|2e-45|179|ath:AT5G05340|peroxidase [EC:1.11.1.7]	GO:0005576//extracellular region;GO:0030312//external encapsulating structure	GO:0016209//antioxidant activity;GO:0005506//iron ion binding;GO:0003824//catalytic activity	GO:0042743//hydrogen peroxide metabolic process;GO:0006950//response to stress	gi|269856432|gb|ACZ51443.1|/5.02847e-51/peroxidase protein [Mikania micrantha]
Unigene14467_All	394	23	66	12.5763	35.873	1.5122	Up	4.33982e-06	0.000187284	K09872|1|2e-49|192|rcu:RCOM_1356060|aquaporin PIP	GO:0031224//intrinsic to membrane	-	GO:0006810//transport	gi|349891782|gb|AEQ20672.1|/1.32507e-51/PIP2;1 [Karelinia caspia]
Unigene5949_All	798	42	120	11.3388	32.2031	1.50594	Up	5.78946e-10	4.55822e-08	K01723|1|6e-69|258|mtr:MTR_4g068550|hydroperoxide dehydratase [EC:4.2.1.92]	-	GO:0005506//iron ion binding;GO:0003824//catalytic activity	-	gi|350539693|ref|NP_001234502.1|/7.58145e-71/cytochrome P450 CYP74C4 [Solanum lycopersicum]
Unigene16929_All	682	815	2325	257.45	730.06	1.50372	Up	1.21775e-164	2.84435e-161	K10256|1|3e-75|279|pop:POPTR_561258|omega-6 fatty acid desaturase (delta-12 desaturase) [EC:1.14.19.-]	GO:0031224//intrinsic to membrane	GO:0016628//oxidoreductase activity, acting on the CH-CH group of donors, NAD or NADP as acceptor;GO:0016705//oxidoreductase activity, acting on paired donors, with incorporation or reduction of molecular oxygen	GO:0006631//fatty acid metabolic process	gi|6634080|emb|CAB64256.1|/4.96423e-107/(8,11)-linoleoyl desaturase [Calendula officinalis]
Unigene19871_All	1088	503	1434	99.5999	282.254	1.50278	Up	3.4412e-102	4.01889e-99	K08150|1|6e-44|176|vvi:100268023|MFS transporter, SP family, solute carrier family 2 (myo-inositol transporter), member 13	GO:0031224//intrinsic to membrane	GO:0016628//oxidoreductase activity, acting on the CH-CH group of donors, NAD or NADP as acceptor;GO:0005356	GO:0008152//metabolic process;GO:0071702	gi|356541627|ref|XP_003539275.1|/2.6591e-166/PREDICTED: sugar transport protein 13-like [Glycine max]
Unigene5862_All	463	39	111	18.1469	51.3407	1.50038	Up	2.83276e-09	2.04374e-07	-	-	-	-	-
Unigene3207_All	1682	43	122	5.5076	15.5329	1.49584	Up	5.0725e-10	4.03339e-08	K11818|1|3e-116|417|ath:AT4G31500|cytochrome P450, family 83, subfamily B, polypeptide 1 [EC:1.14.-.-];K00517|3|6e-111|399|ath:AT3G26300|[EC:1.14.-.-]	-	GO:0016491//oxidoreductase activity;GO:0005506//iron ion binding	-	gi|225458055|ref|XP_002278300.1|/4.03475e-157/PREDICTED: cytochrome P450 83B1 [Vitis vinifera]
CL6817	2130	2715	7675	274.606	771.647	1.49058	Up	0	0	-	-	-	-	-
Unigene38741_All	306	22	62	15.4889	43.3901	1.48613	Up	1.1121e-05	0.00044058	-	GO:0031090//organelle membrane;GO:0009526//plastid envelope	GO:0004721//phosphoprotein phosphatase activity;GO:0017111//nucleoside-triphosphatase activity;GO:0000166//nucleotide binding;GO:0015405;GO:0046915//transition metal ion transmembrane transporter activity;GO:0031559//oxidosqualene cyclase activity	GO:0015691//cadmium ion transport;GO:0015893//drug transport;GO:0050832//defense response to fungus;GO:0006796//phosphate-containing compound metabolic process;GO:0046700;GO:0016104//triterpenoid biosynthetic process;GO:0071365//cellular response to auxin stimulus;GO:0009814//defense response, incompatible interaction;GO:0019762//glucosinolate catabolic process;GO:0044270;GO:0052482	gi|359482570|ref|XP_002278313.2|/6.18569e-33/PREDICTED: ABC transporter G family member 29-like [Vitis vinifera]
Unigene9448_All	1121	27	76	5.18893	14.5187	1.4844	Up	1.12961e-06	5.42619e-05	K15638|1|1e-68|258|ath:AT1G17060|cytochrome P450, family 72, subfamily C, polypeptide 1;K15639|3|6e-65|246|aly:ARALYDRAFT_901457|cytochrome P450, family 734, subfamily A, polypeptide 1 (PHYB activation tagged suppressor 1) [EC:1.14.-.-];K10717|5|3e-45|180|vvi:100258332|cytokinin trans-hydroxylase	-	GO:0046872//metal ion binding	-	gi|296082833|emb|CBI22134.3|/1.15084e-103/unnamed protein product [Vitis vinifera]
Unigene29592_All	617	26	73	9.07837	25.3371	1.48075	Up	1.92982e-06	8.89654e-05	K13496|1|4e-08|56.2|ath:AT2G36770|UDP-glucosyl transferase 73C [EC:2.4.1.-]	-	GO:0035251//UDP-glucosyltransferase activity	-	gi|225455734|ref|XP_002268089.1|/3.03352e-38/PREDICTED: UDP-glycosyltransferase 89B1-like [Vitis vinifera]
CL6418	1121	137	384	26.329	73.3577	1.47829	Up	5.81478e-28	1.44232e-25	-	-	-	-	-
CL7224	1996	112	313	12.0886	33.5818	1.47403	Up	5.45788e-23	1.08112e-20	-	-	-	-	-
Unigene52601_All	278	24	67	18.5989	51.6119	1.47249	Up	5.64442e-06	0.000238984	-	-	GO:0016787//hydrolase activity	-	gi|15625495|gb|AAL04119.1|AF409131_1/1.05481e-24/lectin [Sambucus nigra]
CL11338	459	24	67	11.2647	31.2595	1.47249	Up	5.64442e-06	0.000239165	-	-	-	-	-
CL2106	328	749	2086	491.958	1361.95	1.46907	Up	6.0633e-143	1.02999e-139	-	-	-	-	-
CL8396	226	23	64	21.925	60.6445	1.4678	Up	9.66462e-06	0.000388094	-	-	-	-	-
Unigene43866_All	259	50	139	41.5901	114.93	1.46645	Up	6.07948e-11	5.32505e-09	-	-	-	-	gi|147855295|emb|CAN83887.1|/1.50853e-07/hypothetical protein VITISV_001638 [Vitis vinifera]
CL14829	763	22	61	6.21181	17.1208	1.46267	Up	1.65627e-05	0.000623553	-	-	-	-	-
Unigene21797_All	480	24	66	10.7718	29.4458	1.4508	Up	8.37976e-06	0.000341142	K00799|1|8e-43|170|rcu:RCOM_0731950|glutathione S-transferase [EC:2.5.1.18]	-	GO:0016740//transferase activity;GO:0016829//lyase activity	-	gi|255558914|ref|XP_002520480.1|/7.25264e-42/glutathione s-transferase, putative [Ricinus communis]
Unigene3424_All	615	58	159	20.3176	55.3658	1.44627	Up	4.28724e-12	4.24619e-10	-	-	-	-	-
Unigene48806_All	219	42	115	41.3166	112.454	1.44454	Up	4.11392e-09	2.88273e-07	-	GO:0031224//intrinsic to membrane	GO:0016628//oxidoreductase activity, acting on the CH-CH group of donors, NAD or NADP as acceptor;GO:0005356	GO:0008152//metabolic process;GO:0071702	gi|297812851|ref|XP_002874309.1|/1.08187e-13/hypothetical protein ARALYDRAFT_489474 [Arabidopsis lyrata subsp. lyrata]
CL3108	882	389	1060	95.0169	257.37	1.43759	Up	2.88536e-71	2.12826e-68	-	-	-	-	-
Unigene9937_All	256	273	731	229.743	611.501	1.41233	Up	1.98425e-48	8.89863e-46	-	-	-	-	-
CL10990	689	30	80	9.38041	24.8651	1.4064	Up	1.60481e-06	7.50313e-05	-	-	-	-	-
Unigene28813_All	1023	244	643	51.3847	134.603	1.3893	Up	8.58286e-42	3.34124e-39	K00430|1|8e-138|488|pop:POPTR_714789|peroxidase [EC:1.11.1.7]	-	GO:0005506//iron ion binding;GO:0003824//catalytic activity;GO:0016209//antioxidant activity	GO:0008152//metabolic process;GO:0006950//response to stress	gi|224082496|ref|XP_002306716.1|/9.01961e-137/predicted protein [Populus trichocarpa]
Unigene36723_All	218	51	134	50.4003	131.634	1.38503	Up	7.6587e-10	5.93819e-08	-	-	GO:0016757//transferase activity, transferring glycosyl groups	-	gi|37993661|gb|AAR06916.1|/2.32901e-16/UDP-glycosyltransferase 85C2 [Stevia rebaudiana]
Unigene23112_All	1571	269	706	36.8889	96.2384	1.38343	Up	1.93899e-45	8.29738e-43	K13811|1|0.0|761|pop:POPTR_818792|3'-phosphoadenosine 5'-phosphosulfate synthase [EC:2.7.7.4 2.7.1.25]	GO:0009536//plastid	GO:0004779//sulfate adenylyltransferase activity	GO:0006790//sulfur compound metabolic process	gi|224085819|ref|XP_002307709.1|/0/predicted protein [Populus trichocarpa]
Unigene2437_All	419	47	123	24.1659	62.8653	1.37929	Up	4.26504e-09	2.97745e-07	-	-	-	-	-
Unigene27819_All	470	100	261	45.8376	118.922	1.37541	Up	1.18436e-17	1.82398e-15	-	-	-	GO:0009414//response to water deprivation;GO:0007275//multicellular organismal development;GO:0006979//response to oxidative stress	gi|363497938|gb|AEW24432.1|/3.10378e-15/late embryogenesis abundant protein 3L-1 [Camellia sinensis]
CL13134	1951	200	521	22.0847	57.1874	1.37265	Up	1.37653e-33	4.2167e-31	-	-	-	-	-
Unigene14254_All	1550	91	237	12.6482	32.7444	1.37231	Up	4.07886e-16	5.60423e-14	K15400|1|9e-73|272|rcu:RCOM_1447050|omega-hydroxypalmitate O-feruloyl transferase [EC:2.3.1.188]	-	GO:0016746//transferase activity, transferring acyl groups	-	gi|84578877|dbj|BAE72881.1|/0/benzoyl CoA benzoic acid benzoyltransferase [Verbena x hybrida]
Unigene25423_All	306	35	91	24.6415	63.6854	1.36988	Up	5.18676e-07	2.63847e-05	K13496|1|1e-19|92.4|ath:AT2G36780|UDP-glucosyl transferase 73C [EC:2.4.1.-]	-	GO:0016758//transferase activity, transferring hexosyl groups	-	gi|37993663|gb|AAR06917.1|/1.53232e-23/UDP-glycosyltransferase 73E1 [Stevia rebaudiana]
Unigene5923_All	441	285	739	139.228	358.861	1.36598	Up	1.31887e-46	5.73124e-44	-	-	-	-	-
Unigene2985_All	473	91	235	41.4477	106.396	1.36009	Up	8.52056e-16	1.13725e-13	K10256|1|1e-28|123|mtr:MTR_7g093200|omega-6 fatty acid desaturase (delta-12 desaturase) [EC:1.14.19.-]	-	-	-	gi|6063030|gb|AAF03100.1|AF162199_1/1.15815e-41/oleate 12-hydroxylase [Lactuca sativa]
CL5299	1527	579	1488	81.6882	208.681	1.3531	Up	9.61678e-91	9.62674e-88	-	-	-	-	-
Unigene21841_All	294	119	304	87.2006	221.435	1.34447	Up	1.13423e-19	1.92093e-17	K05933|1|6e-31|130|vvi:100232928|aminocyclopropanecarboxylate oxidase [EC:1.14.17.4]	-	GO:0043169//cation binding;GO:0019842//vitamin binding;GO:0016641//oxidoreductase activity, acting on the CH-NH2 group of donors, oxygen as acceptor	GO:0006950//response to stress;GO:0003006//developmental process involved in reproduction;GO:0009692	gi|460279|gb|AAB71421.1|/1.03499e-32/1-aminocyclopropapne-1-carboxylic acid oxidase [Helianthus annuus]
CL11691	590	268	683	97.8594	247.907	1.34102	Up	4.76474e-42	1.89434e-39	-	-	-	-	-
Unigene2751_All	605	48	122	17.0925	43.1842	1.33714	Up	1.11434e-08	7.29764e-07	K04079|1|2e-78|289|gmx:100807416|molecular chaperone HtpG	GO:0044424//intracellular part	GO:0005515//protein binding;GO:0032559	GO:0044267//cellular protein metabolic process;GO:0050896//response to stimulus	gi|402746927|gb|AFQ94045.1|/2.01308e-79/heat shock protein 90 [Lactuca sativa]
Unigene19118_All	442	46	116	22.421	56.2025	1.32578	Up	3.15452e-08	1.94753e-06	-	GO:0044464//cell part	GO:0017111//nucleoside-triphosphatase activity;GO:0015604//organic phosphonate transmembrane transporter activity;GO:0032559	GO:0009207	gi|394994948|gb|AFN42938.1|/2.58296e-63/pleiotropic drug resistance transporter 5b [Nicotiana tabacum]
CL7937	1035	67	168	13.9461	34.7607	1.31759	Up	3.25738e-11	2.94045e-09	-	-	-	-	-
CL3782	414	86	213	44.7526	110.179	1.29981	Up	1.3992e-13	1.55627e-11	-	-	-	-	-
Unigene17465_All	525	42	104	17.2349	42.4223	1.29949	Up	2.52334e-07	1.35362e-05	-	-	-	-	-
Unigene12342_All	554	327	809	127.162	312.722	1.29821	Up	3.69376e-47	1.61769e-44	K09755|1|5e-66|248|ath:AT4G36220|ferulate-5-hydroxylase [EC:1.14.-.-]	GO:0043231//intracellular membrane-bounded organelle	GO:0004497//monooxygenase activity;GO:0005506//iron ion binding	GO:0009411//response to UV;GO:0012501//programmed cell death;GO:0006631//fatty acid metabolic process;GO:0009699//phenylpropanoid biosynthetic process	gi|46403211|gb|AAS92625.1|/6.44916e-68/coniferylalcohol 5-hydroxylase [Centaurium erythraea]
CL7793	737	56	137	16.3697	39.8082	1.28204	Up	4.57276e-09	3.18435e-07	-	-	-	-	-
CL7264	469	36	88	16.5367	40.1818	1.28087	Up	2.78096e-06	0.00012412	-	-	-	-	-
Unigene40096_All	212	50	122	50.8105	123.238	1.27824	Up	3.45108e-08	2.11664e-06	-	-	GO:0016747//transferase activity, transferring acyl groups other than amino-acyl groups	-	gi|146387237|pdb|2E1T|A/1.32766e-19/Chain A, Crystal Structure Of Dendranthema Morifolium Dmat Complexed With Malonyl-Coa
Unigene23051_All	841	164	400	42.0114	101.855	1.27767	Up	1.35998e-23	2.80287e-21	-	-	GO:0005488//binding	GO:0010087//phloem or xylem histogenesis	gi|225425172|ref|XP_002264588.1|/2.56493e-64/PREDICTED: NAC domain-containing protein 29 isoform 1 [Vitis vinifera]
Unigene30864_All	419	41	100	21.0809	51.11	1.27767	Up	6.0697e-07	3.05162e-05	K08237|1|4e-08|55.1|vvi:100246482|hydroquinone glucosyltransferase [EC:2.4.1.218]	-	GO:0016740//transferase activity	-	gi|37993657|gb|AAR06914.1|/3.49574e-52/UDP-glycosyltransferase 71E1 [Stevia rebaudiana]
Unigene29142_All	1562	448	1090	61.7898	149.44	1.27412	Up	3.54786e-61	2.09354e-58	K00789|1|0.0|719|rcu:RCOM_1354270|S-adenosylmethionine synthetase [EC:2.5.1.6]	GO:0044424//intracellular part;GO:0016020//membrane	GO:0046914//transition metal ion binding;GO:0016765//transferase activity, transferring alkyl or aryl (other than methyl) groups;GO:0032559	GO:0009108//coenzyme biosynthetic process	gi|217315773|gb|ACK37352.1|/0/S-adenosyl-L-methionine synthetase [Chrysanthemum coronarium]
CL11225	1632	37	90	4.88429	11.8098	1.27376	Up	2.36556e-06	0.000106942	-	-	-	-	-
CL5767	1495	1153	2802	166.153	401.372	1.27243	Up	5.1168e-154	9.56125e-151	-	-	-	-	-
Unigene28024_All	601	56	136	20.074	48.4601	1.27147	Up	6.51654e-09	4.40656e-07	-	-	-	-	-
Unigene4453_All	226	82	199	78.1673	188.567	1.27044	Up	2.18306e-12	2.20899e-10	K01183|1|3e-17|84.7|ath:AT3G54420|chitinase [EC:3.2.1.14]	GO:0005576//extracellular region;GO:0030312//external encapsulating structure	GO:0004553//hydrolase activity, hydrolyzing O-glycosyl compounds;GO:0030247//polysaccharide binding	GO:0009793//embryo development ending in seed dormancy;GO:0033554//cellular response to stress;GO:0006026	gi|261824327|gb|ACX94236.1|/2.46506e-18/chitinase [Lactuca sativa]
Unigene52465_All	283	40	97	30.4504	73.4016	1.26935	Up	1.01873e-06	4.9316e-05	K01240|1|5e-07|50.8|aly:ARALYDRAFT_482605|uridine nucleosidase [EC:3.2.2.3]	-	GO:0003824//catalytic activity	-	gi|15239592|ref|NP_197390.1|/4.11097e-29/Inosine-uridine preferring nucleoside hydrolase family protein [Arabidopsis thaliana]
Unigene29296_All	439	139	337	68.2135	164.394	1.26903	Up	6.3188e-20	1.08656e-17	K09755|1|5e-56|214|vvi:100267863|ferulate-5-hydroxylase [EC:1.14.-.-]	-	GO:0016491//oxidoreductase activity;GO:0005506//iron ion binding	GO:0008152//metabolic process	gi|46403211|gb|AAS92625.1|/2.12625e-57/coniferylalcohol 5-hydroxylase [Centaurium erythraea]
Unigene19581_All	285	33	80	24.9453	60.1125	1.2689	Up	9.27078e-06	0.000373349	-	-	GO:0003676//nucleic acid binding;GO:0046914//transition metal ion binding	-	gi|222423788|dbj|BAH19860.1|/1.31806e-27/AT4G12040 [Arabidopsis thaliana]
Unigene13361_All	256	62	150	52.1761	125.479	1.26599	Up	1.23502e-09	9.30549e-08	K10775|1|4e-32|134|gmx:100811101|phenylalanine ammonia-lyase [EC:4.3.1.24]	GO:0044424//intracellular part	GO:0016840	GO:0006558//L-phenylalanine metabolic process	gi|356572452|ref|XP_003554382.1|/5.69268e-31/PREDICTED: phenylalanine ammonia-lyase 1-like isoform 1 [Glycine max]
Unigene28971_All	763	67	162	18.9178	45.4685	1.26512	Up	2.75444e-10	2.24105e-08	K13464|1|3e-21|100|rcu:RCOM_0684970|jasmonate ZIM domain-containing protein	-	-	GO:0050896//response to stimulus	gi|389986103|gb|AFL46169.1|/5.80852e-25/jasmonate ZIM domain protein d [Nicotiana attenuata]
CL12682	1200	254	608	45.6008	108.503	1.25061	Up	6.2819e-34	1.94558e-31	-	-	-	-	-
Unigene29426_All	326	56	134	37.0075	88.0252	1.2501	Up	1.3154e-08	8.50505e-07	K05279|1|1e-36|149|rcu:RCOM_0596300|flavonol 3-O-methyltransferase [EC:2.1.1.76];K13066|5|3e-34|140|pop:POPTR_824484|caffeic acid 3-O-methyltransferase [EC:2.1.1.68]	-	GO:0005515//protein binding;GO:0008171//O-methyltransferase activity	GO:0006730//one-carbon metabolic process;GO:0009699//phenylpropanoid biosynthetic process	gi|29839290|sp|Q43239.1|COMT1_ZINEL/4.94537e-43/RecName: Full=Caffeic acid 3-O-methyltransferase; Short=CAOMT; Short=COMT; AltName: Full=S-adenosysl-L-methionine:caffeic acid 3-O-methyltransferase
CL4403	1764	350	837	42.7454	101.612	1.24924	Up	5.3583e-46	2.31058e-43	-	-	-	-	-
Unigene17227_All	1696	715	1698	90.8239	214.403	1.23918	Up	2.38692e-90	2.307e-87	K01761|1|0.0|664|pop:POPTR_709036|methionine-gamma-lyase [EC:4.4.1.11]	GO:0044444//cytoplasmic part	GO:0016765//transferase activity, transferring alkyl or aryl (other than methyl) groups;GO:0048037//cofactor binding;GO:0016846//carbon-sulfur lyase activity	GO:0009087//methionine catabolic process	gi|224057996|ref|XP_002299428.1|/0/predicted protein [Populus trichocarpa]
CL5710	1396	120	284	18.5189	43.5665	1.23422	Up	2.27576e-16	3.22974e-14	-	-	-	-	-
Unigene3546_All	825	36	85	9.40088	22.064	1.23083	Up	8.05204e-06	0.000328516	-	-	GO:0003824//catalytic activity	-	gi|296089040|emb|CBI38743.3|/9.80653e-69/unnamed protein product [Vitis vinifera]
Unigene20238_All	1078	104	245	20.7842	48.6707	1.22756	Up	3.24726e-14	3.83231e-12	K05666|1|1e-21|102|olu:OSTLU_35503|ATP-binding cassette, subfamily C (CFTR/MRP), member 2	GO:0031224//intrinsic to membrane	GO:0017111//nucleoside-triphosphatase activity;GO:0016628//oxidoreductase activity, acting on the CH-CH group of donors, NAD or NADP as acceptor;GO:0015405;GO:0032559	GO:0006810//transport;GO:0009207	gi|359490537|ref|XP_002267650.2|/5.27726e-137/PREDICTED: ABC transporter C family member 10-like [Vitis vinifera]
CL1660	1459	202	475	29.8274	69.7201	1.22494	Up	4.71734e-26	1.06203e-23	-	-	-	-	-
Unigene4574_All	260	72	169	59.6594	139.198	1.22232	Up	3.47566e-10	2.79138e-08	K05933|1|3e-26|114|gmx:100784459|aminocyclopropanecarboxylate oxidase [EC:1.14.17.4]	-	GO:0005488//binding;GO:0016491//oxidoreductase activity	GO:0008152//metabolic process	gi|161376520|gb|ABX71522.1|/1.54524e-28/1-aminocyclopropane-1-carboxylic acid oxidase [Helianthus annuus]
CL15258	444	49	115	23.7757	55.467	1.22214	Up	2.3385e-07	1.26414e-05	-	-	-	-	-
Unigene38793_All	425	55	129	27.88	65.0011	1.22123	Up	4.37756e-08	2.64437e-06	K14493|1|3e-13|72.0|ath:AT5G27320|gibberellin receptor GID1 [EC:3.-.-.-]	-	-	GO:0000904//cell morphogenesis involved in differentiation	gi|225463175|ref|XP_002269719.1|/5.0324e-35/PREDICTED: probable carboxylesterase 18 [Vitis vinifera]
Unigene14556_All	448	161	377	77.4226	180.212	1.21887	Up	7.52836e-21	1.37467e-18	-	-	-	-	gi|224065244|ref|XP_002301735.1|/1.691e-14/predicted protein [Populus trichocarpa]
Unigene26729_All	601	41	96	14.697	34.2071	1.21877	Up	2.47692e-06	0.000111527	-	-	-	-	gi|224062972|ref|XP_002300955.1|/6.94839e-24/predicted protein [Populus trichocarpa]
Unigene17054_All	778	47	110	13.0148	30.2784	1.21813	Up	4.59236e-07	2.37052e-05	K12471|1|1e-85|314|pop:POPTR_552810|epsin	GO:0043231//intracellular membrane-bounded organelle	GO:0005515//protein binding;GO:0008289//lipid binding	-	gi|224069034|ref|XP_002302884.1|/1.1546e-84/predicted protein [Populus trichocarpa]
Unigene18024_All	1736	527	1228	65.4004	151.485	1.2118	Up	1.24368e-63	7.83353e-61	K08150|1|4e-58|224|ath:AT2G43330|MFS transporter, SP family, solute carrier family 2 (myo-inositol transporter), member 13	GO:0031224//intrinsic to membrane	GO:0016628//oxidoreductase activity, acting on the CH-CH group of donors, NAD or NADP as acceptor;GO:0022857//transmembrane transporter activity	GO:0008152//metabolic process;GO:0071702	gi|171906300|gb|ACB56939.1|/0/mannitol transporter [Artemisia annua]
Unigene2779_All	620	58	135	20.1538	46.6296	1.2102	Up	2.6722e-08	1.66258e-06	K13424|1|9e-23|104|pop:POPTR_663578|WRKY transcription factor 33;K13423|3|2e-22|103|aly:ARALYDRAFT_481938|WRKY transcription factor 25	-	GO:0003677//DNA binding;GO:0001071//nucleic acid binding transcription factor activity	GO:0010467//gene expression	gi|119391220|dbj|BAF41990.1|/9.84781e-45/transcription factor WRKY-1 [Coptis japonica var. dissecta]
Unigene23385_All	634	591	1371	200.825	463.093	1.20536	Up	2.9766e-70	2.13926e-67	K00430|1|5e-75|278|gmx:100820620|peroxidase [EC:1.11.1.7]	-	GO:0046872//metal ion binding;GO:0003824//catalytic activity	GO:0006950//response to stress;GO:0008152//metabolic process	gi|17066703|gb|AAL35364.1|AF442386_1/5.84151e-80/peroxidase [Capsicum annuum]
Unigene6512_All	606	170	393	60.436	138.88	1.20036	Up	3.44698e-21	6.37725e-19	K05933|1|6e-88|321|vvi:100256784|aminocyclopropanecarboxylate oxidase [EC:1.14.17.4]	-	GO:0016641//oxidoreductase activity, acting on the CH-NH2 group of donors, oxygen as acceptor;GO:0019842//vitamin binding;GO:0043169//cation binding	GO:0009692	gi|460279|gb|AAB71421.1|/1.02495e-91/1-aminocyclopropapne-1-carboxylic acid oxidase [Helianthus annuus]
Unigene19853_All	840	189	435	48.4733	110.9	1.19399	Up	4.18354e-23	8.40577e-21	-	-	GO:0030246//carbohydrate binding	GO:0008037//cell recognition;GO:0042044//fluid transport	gi|255569355|ref|XP_002525645.1|/4.06658e-86/Epidermis-specific secreted glycoprotein EP1 precursor, putative [Ricinus communis]
Unigene5947_All	528	323	743	131.792	301.353	1.19319	Up	2.80642e-38	9.77157e-36	K09873|1|1e-43|173|ath:AT2G36830|aquaporin TIP	GO:0031224//intrinsic to membrane;GO:0000325//plant-type vacuole;GO:0000322;GO:0009526//plastid envelope;GO:0031090//organelle membrane	GO:0005372//water transmembrane transporter activity;GO:0042887	GO:0055085//transmembrane transport;GO:0010476//gibberellin mediated signaling pathway;GO:0015840//urea transport;GO:0042044//fluid transport	gi|363809106|dbj|BAL41684.1|/1.28168e-43/tonoplast intrinsic protein [Tulipa gesneriana]
CL14412	788	160	366	43.7435	99.466	1.18514	Up	1.79272e-19	2.98208e-17	-	-	-	-	-
CL4633	354	120	274	73.0294	165.755	1.18251	Up	6.59038e-15	8.22814e-13	-	-	-	-	-
Unigene9592_All	616	96	218	33.5746	75.7872	1.17459	Up	4.82968e-12	4.76659e-10	-	-	GO:0016703	GO:0009608//response to symbiont;GO:0008152//metabolic process;GO:0010038//response to metal ion	gi|357460979|ref|XP_003600771.1|/6.45518e-81/2-nitropropane dioxygenase-like protein [Medicago truncatula]
Unigene31929_All	390	41	93	22.6485	51.0668	1.17297	Up	6.90228e-06	0.000284506	-	GO:0043231//intracellular membrane-bounded organelle	GO:0005515//protein binding	GO:0051707//response to other organism;GO:0031347//regulation of defense response;GO:0010467//gene expression;GO:0010033//response to organic substance	gi|17980964|gb|AAL50787.1|AF452177_1/1.65092e-09/WRKY transcription factor 60 [Arabidopsis thaliana]
Unigene20379_All	498	166	373	71.8122	160.398	1.15936	Up	3.45818e-19	5.70173e-17	-	-	-	-	-
CL8559	956	298	669	67.155	149.861	1.15806	Up	4.2245e-33	1.25967e-30	-	-	-	-	-
Unigene31107_All	220	180	401	176.266	390.339	1.14697	Up	3.43972e-20	6.06364e-18	-	GO:0031224//intrinsic to membrane	GO:0017111//nucleoside-triphosphatase activity;GO:0032559	GO:0051234//establishment of localization;GO:0009207	gi|359482993|ref|XP_002285178.2|/1.49795e-31/PREDICTED: pleiotropic drug resistance protein 1 isoform 1 [Vitis vinifera]
CL10952	755	211	469	60.2081	133.029	1.14371	Up	2.9913e-23	6.11994e-21	-	-	-	-	-
CL7528	1095	235	522	46.2353	102.088	1.14275	Up	1.14735e-25	2.53221e-23	-	-	-	-	-
Unigene4729_All	494	55	122	23.9859	52.8875	1.14074	Up	4.59602e-07	2.37023e-05	K01535|1|2e-79|292|rcu:RCOM_1513370|H+-transporting ATPase [EC:3.6.3.6]	GO:0031224//intrinsic to membrane	GO:0043169//cation binding;GO:0015662//ATPase activity, coupled to transmembrane movement of ions, phosphorylative mechanism;GO:0032559	GO:0006818//hydrogen transport;GO:0009206;GO:0006811//ion transport;GO:0009207	gi|379059756|gb|AFC88896.1|/1.75124e-78/plasma membrane H+-ATPase [Melastoma malabathricum]
CL14574	915	205	453	48.2672	106.022	1.13525	Up	2.90506e-22	5.5204e-20	-	-	-	-	-
Unigene5424_All	567	63	139	23.9374	52.4991	1.13302	Up	8.53794e-08	4.95466e-06	-	-	-	-	gi|225440562|ref|XP_002276542.1|/5.98208e-64/PREDICTED: uncharacterized protein LOC100246012 [Vitis vinifera]
Unigene29332_All	446	90	198	43.4738	95.0715	1.12887	Up	1.78652e-10	1.49253e-08	K09286|1|5e-19|91.3|aly:ARALYDRAFT_494572|EREBP-like factor	-	GO:0003676//nucleic acid binding;GO:0001071//nucleic acid binding transcription factor activity	GO:0000160//two-component signal transduction system (phosphorelay);GO:0006351//transcription, DNA-dependent	gi|224125408|ref|XP_002329798.1|/4.59436e-20/AP2/ERF domain-containing transcription factor [Populus trichocarpa]
Unigene43648_All	225	40	88	38.2999	83.7568	1.12887	Up	2.22504e-05	0.000808369	-	-	-	-	-
Unigene6519_All	589	575	1264	210.316	459.57	1.12773	Up	1.5038e-58	8.34651e-56	K09755|1|7e-81|297|pop:POPTR_836596|ferulate-5-hydroxylase [EC:1.14.-.-]	-	GO:0016491//oxidoreductase activity;GO:0005506//iron ion binding	GO:0008152//metabolic process	gi|224134158|ref|XP_002327770.1|/6.42466e-80/cytochrome P450 5-hydroxylase for coniferaldehyde, coniferyl alcohol and ferulic acid [Populus trichocarpa]
Unigene7564_All	376	142	312	81.3617	177.7	1.12702	Up	1.21602e-15	1.60018e-13	K13030|1|1e-19|92.8|sbi:SORBI_01g001220|cyanohydrin beta-glucosyltransferase [EC:2.4.1.85]	-	GO:0016757//transferase activity, transferring glycosyl groups	-	gi|37993661|gb|AAR06916.1|/6.51712e-43/UDP-glycosyltransferase 85C2 [Stevia rebaudiana]
Unigene30873_All	229	41	90	38.5716	84.1641	1.12566	Up	1.8721e-05	0.000694549	-	-	GO:0046872//metal ion binding;GO:0016682//oxidoreductase activity, acting on diphenols and related substances as donors, oxygen as acceptor	GO:0006950//response to stress;GO:0008152//metabolic process	gi|350538127|ref|NP_001233816.1|/3.80627e-22/laccase precursor [Solanum lycopersicum]
Unigene8272_All	1701	186	408	23.5575	51.366	1.12463	Up	6.30922e-20	1.08825e-17	K13289|1|1e-101|369|mtr:MTR_4g021500|cathepsin A (carboxypeptidase C) [EC:3.4.16.5];K09756|3|7e-93|339|ath:AT5G09640|serine carboxypeptidase-like 19 [EC:3.4.16.- 2.3.1.91]	-	-	-	gi|4101705|gb|AAD01264.1|/5.3927e-125/glucose acyltransferase [Solanum berthaultii]
Unigene56819_All	213	86	188	86.9838	189.016	1.11969	Up	6.65546e-10	5.20351e-08	-	-	-	-	gi|225440067|ref|XP_002282335.1|/2.87143e-06/PREDICTED: uncharacterized protein LOC100244817 [Vitis vinifera]
Unigene15036_All	1296	51	111	8.47783	18.3416	1.11335	Up	2.41628e-06	0.000109059	K05356|1|1e-24|112|sbi:SORBI_0011s005450|all-trans-nonaprenyl-diphosphate synthase [EC:2.5.1.84 2.5.1.85];K10760|2|6e-20|97.1|vvi:100247527|adenylate isopentenyltransferase (cytokinin synthase)	-	-	-	gi|111146936|gb|ABH07409.1|/9.61273e-169/putative pol polyprotein [Brassica oleracea var. botrytis]
Unigene27062_All	993	120	261	26.0347	56.2874	1.11238	Up	4.45646e-13	4.78583e-11	-	-	GO:0017111//nucleoside-triphosphatase activity;GO:0000166//nucleotide binding	-	gi|359482570|ref|XP_002278313.2|/1.10597e-75/PREDICTED: ABC transporter G family member 29-like [Vitis vinifera]
Unigene17691_All	668	46	100	14.8355	32.0585	1.11166	Up	7.89648e-06	0.000322874	-	-	-	GO:0006950//response to stress	gi|5821136|dbj|BAA83710.1|/2.31845e-37/heat shock factor [Nicotiana tabacum]
Unigene15476_All	1218	92	200	16.2727	35.1644	1.11166	Up	2.41892e-10	1.99411e-08	-	-	-	-	gi|255559727|ref|XP_002520883.1|/2.41341e-25/conserved hypothetical protein [Ricinus communis]
CL12121	2390	265	575	23.8873	51.5217	1.10893	Up	7.3485e-27	1.72361e-24	-	-	-	-	-
CL494	1019	78	169	16.4907	35.5167	1.10684	Up	6.7088e-09	4.53111e-07	-	-	-	-	-
CL12794	383	55	119	30.9374	66.5378	1.10482	Up	1.21576e-06	5.80519e-05	-	-	-	-	-
CL3249	400	883	1909	475.577	1022.04	1.1037	Up	1.42654e-84	1.26935e-81	-	-	-	-	-
Unigene1430_All	217	1275	2745	1265.81	2708.96	1.09767	Up	9.9468e-120	1.39399e-116	-	-	-	-	-
Unigene12318_All	2083	271	583	28.0285	59.9376	1.09657	Up	9.43244e-27	2.17598e-24	K10526|1|0.0|766|aly:ARALYDRAFT_472278|OPC-8:0 CoA ligase 1 [EC:6.2.1.-]	GO:0042579//microbody	GO:0016703;GO:0016405//CoA-ligase activity	GO:0006950//response to stress;GO:0009694//jasmonic acid metabolic process	gi|297850466|ref|XP_002893114.1|/0/opc-8:0 CoA ligase1 [Arabidopsis lyrata subsp. lyrata]
Unigene2249_All	903	274	587	65.3706	139.21	1.09055	Up	1.06336e-26	2.44302e-24	-	-	-	GO:0006952//defense response;GO:0001906//cell killing	gi|20385169|gb|AAM21199.1|AF364864_1/2.67668e-86/pathogenesis-related protein 5-1 [Helianthus annuus]
CL8300	1374	57	122	8.93733	19.0149	1.08921	Up	1.18573e-06	5.67631e-05	-	-	-	-	-
Unigene29928_All	347	57	122	35.3887	75.2923	1.08921	Up	1.18573e-06	5.67146e-05	K00224|1|1e-26|115|aly:ARALYDRAFT_476671|[EC:1.3.1.-];K13081|5|3e-12|68.2|vvi:100233112|leucoanthocyanidin reductase [EC:1.17.1.3]	-	-	-	gi|356496731|ref|XP_003517219.1|/8.27734e-30/PREDICTED: isoflavone reductase homolog A622-like [Glycine max]
Unigene40843_All	311	58	124	40.1779	85.3849	1.08758	Up	9.98228e-07	4.84071e-05	-	-	-	-	-
Unigene10557_All	572	51	109	19.2085	40.8085	1.08712	Up	4.58646e-06	0.000196716	-	-	-	-	-
CL8732	734	106	226	31.1121	65.9375	1.08362	Up	4.25472e-11	3.79795e-09	-	-	-	-	-
Unigene40171_All	572	53	113	19.9618	42.306	1.08362	Up	3.24544e-06	0.000143593	K00422|1|3e-35|145|vvi:100256583|polyphenol oxidase [EC:1.10.3.1]	GO:0044424//intracellular part	-	-	gi|399769475|emb|CCA94610.1|/9.64426e-62/polyphenol oxidase precursor (chloroplast) [Taraxacum officinale]
Unigene6291_All	1746	674	1432	83.164	175.638	1.07857	Up	1.27203e-61	7.66748e-59	K00224|1|8e-103|372|aly:ARALYDRAFT_658933|[EC:1.3.1.-];K13081|5|6e-55|213|vvi:100233112|leucoanthocyanidin reductase [EC:1.17.1.3]	-	GO:0016628//oxidoreductase activity, acting on the CH-CH group of donors, NAD or NADP as acceptor	GO:0008152//metabolic process	gi|357484709|ref|XP_003612642.1|/5.7849e-122/Isoflavone reductase-like protein [Medicago truncatula]
Unigene35706_All	273	59	125	46.5596	98.0545	1.0745	Up	1.15149e-06	5.51712e-05	-	GO:0031224//intrinsic to membrane	-	-	gi|357144536|ref|XP_003573327.1|/2.21395e-22/PREDICTED: lysine histidine transporter 1-like [Brachypodium distachyon]
Unigene21570_All	1339	69	146	11.1017	23.3503	1.07266	Up	1.50686e-07	8.41348e-06	K13082|1|2e-72|271|pop:POPTR_710083|bifunctional dihydroflavonol 4-reductase/flavanone 4-reductase [EC:1.1.1.219 1.1.1.234]	-	GO:0016491//oxidoreductase activity;GO:0005488//binding	GO:0008152//metabolic process	gi|296089142|emb|CBI38845.3|/3.49401e-105/unnamed protein product [Vitis vinifera]
CL5610	1226	94	198	16.518	34.5855	1.06613	Up	1.12834e-09	8.54763e-08	-	-	-	-	-
Unigene27360_All	1071	71	149	14.282	29.7932	1.06079	Up	1.45793e-07	8.17289e-06	K01904|1|1e-125|447|vvi:100254698|4-coumarate--CoA ligase [EC:6.2.1.12]	-	GO:0016405//CoA-ligase activity;GO:0032559	GO:0006725//cellular aromatic compound metabolic process	gi|390516321|gb|AFL93685.1|/3.30045e-153/4-coumarate: coenzyme A ligase [Cynara cardunculus var. scolymus]
Unigene40710_All	205	103	216	108.244	225.642	1.05975	Up	2.43636e-10	2.00554e-08	-	-	-	-	-
Unigene32329_All	274	172	359	135.238	280.585	1.05294	Up	4.46386e-16	6.08844e-14	-	-	GO:0005488//binding	GO:0006952//defense response;GO:0051707//response to other organism;GO:0050789//regulation of biological process	gi|297842781|ref|XP_002889272.1|/2.61879e-07/WRKY DNA-binding protein 40 [Arabidopsis lyrata subsp. lyrata]
Unigene26677_All	604	94	196	33.5282	69.4927	1.05148	Up	2.0841e-09	1.5272e-07	K12356|1|3e-20|60.1|vvi:100265092|coniferyl-alcohol glucosyltransferase [EC:2.4.1.111]	-	GO:0016757//transferase activity, transferring glycosyl groups	-	gi|14349253|dbj|BAB60721.1|/1.50254e-39/glucosyltransferase [Nicotiana tabacum]
Unigene29623_All	630	402	838	137.469	284.855	1.05112	Up	2.46388e-35	7.8034e-33	-	-	-	-	-
Unigene6830_All	267	158	329	127.487	263.879	1.04953	Up	8.70162e-15	1.07681e-12	-	-	-	-	gi|357452511|ref|XP_003596532.1|/6.68788e-19/Centrin-2 [Medicago truncatula]
CL8333	449	58	120	27.8292	57.2341	1.04027	Up	3.47354e-06	0.000152841	-	-	-	-	-
Unigene3477_All	686	91	188	28.5783	58.6886	1.03816	Up	6.39452e-09	4.32928e-07	K14652|1|2e-59|226|rcu:RCOM_0338130|3,4-dihydroxy 2-butanone 4-phosphate synthase / GTP cyclohydrolase II [EC:4.1.99.12 3.5.4.25]	GO:0009536//plastid	GO:0003933//GTP cyclohydrolase activity;GO:0046914//transition metal ion binding;GO:0016830//carbon-carbon lyase activity	GO:0006771//riboflavin metabolic process	gi|298561264|dbj|BAJ09646.1|/1.02367e-59/GTP cyclohydrolase II/3,4-dihydroxy-2-butanone 4-phosphate synthase [Nicotiana benthamiana]
Unigene36593_All	267	63	130	50.8334	104.268	1.03645	Up	1.45839e-06	6.86435e-05	K00423|1|1e-24|109|smo:SELMODRAFT_104957|L-ascorbate oxidase [EC:1.10.3.3]	-	GO:0046914//transition metal ion binding;GO:0016682//oxidoreductase activity, acting on diphenols and related substances as donors, oxygen as acceptor	GO:0008152//metabolic process	gi|350537917|ref|NP_001234829.1|/3.09519e-40/ascorbate oxidase precursor [Solanum lycopersicum]
Unigene11030_All	967	527	1086	117.41	240.505	1.03451	Up	3.62082e-44	1.5377e-41	K10525|1|1e-69|261|pop:POPTR_873764|allene oxide cyclase [EC:5.3.99.6]	GO:0009536//plastid	GO:0009975//cyclase activity	-	gi|302321136|gb|ADL16493.1|/2.36794e-107/allene oxide cyclase [Artemisia annua]
Unigene21174_All	909	118	243	27.9665	57.2483	1.03353	Up	4.69986e-11	4.17535e-09	K13464|1|2e-20|98.2|vvi:100262965|jasmonate ZIM domain-containing protein	-	-	-	gi|386778767|gb|AFJ23868.1|/9.86279e-20/jasmonate ZIM-domain protein 2 [Vitis quinquangularis]
Unigene17171_All	1624	58	119	7.69417	15.6921	1.0282	Up	4.71488e-06	0.000201761	-	GO:0016020//membrane	GO:0046872//metal ion binding	-	gi|255587116|ref|XP_002534143.1|/4.39194e-161/protein binding protein, putative [Ricinus communis]
CL7297	1154	178	365	33.2303	67.734	1.02738	Up	9.77308e-16	1.29824e-13	-	-	-	-	-
Unigene1395_All	217	239	490	237.278	483.567	1.02713	Up	1.34724e-20	2.44413e-18	K09873|1|8e-21|96.7|osa:4324303|aquaporin TIP	GO:0044464//cell part	-	GO:0051234//establishment of localization	gi|3298468|dbj|BAA31520.1|/6.32782e-22/SAMIPF [Aster tripolium]
Unigene19336_All	225	181	371	173.307	353.111	1.02679	Up	5.88218e-16	7.96481e-14	-	-	-	-	gi|351722150|ref|NP_001236722.1|/5.6961e-07/uncharacterized protein LOC100527230 [Glycine max]
CL15087	1205	359	734	64.1841	130.445	1.02316	Up	7.02586e-30	1.85781e-27	-	-	-	-	-
CL7925	2523	58	118	4.95257	10.0158	1.01603	Up	6.38358e-06	0.000265468	-	-	-	-	-
Unigene26462_All	337	109	221	69.6813	140.437	1.01108	Up	7.19144e-10	5.60692e-08	K02183|1|8e-07|50.1|osa:4334072|calmodulin;K13448|4|1e-06|49.7|ath:AT3G51920|calcium-binding protein CML	-	GO:0046872//metal ion binding	GO:0000904//cell morphogenesis involved in differentiation	gi|224127983|ref|XP_002320212.1|/8.36547e-30/predicted protein [Populus trichocarpa]
CL3101	2058	1278	2588	133.784	269.302	1.00931	Up	9.49412e-99	1.06444e-95	-	-	-	-	-
Unigene6038_All	1562	160	324	22.0678	44.4205	1.00929	Up	9.03542e-14	1.01708e-11	K05666|1|4e-55|214|olu:OSTLU_35503|ATP-binding cassette, subfamily C (CFTR/MRP), member 2;K05658|2|7e-20|97.1|bdi:100830015|ATP-binding cassette, subfamily B (MDR/TAP), member 1	GO:0031224//intrinsic to membrane	GO:0017111//nucleoside-triphosphatase activity;GO:0016628//oxidoreductase activity, acting on the CH-CH group of donors, NAD or NADP as acceptor;GO:0015405;GO:0032559	GO:0006810//transport;GO:0009207	gi|359490537|ref|XP_002267650.2|/2.65329e-139/PREDICTED: ABC transporter C family member 10-like [Vitis vinifera]
Unigene10921_All	1008	749	1516	160.081	322.076	1.0086	Up	1.53365e-58	8.42874e-56	K00430|1|4e-107|385|vvi:100259700|peroxidase [EC:1.11.1.7]	-	GO:0046872//metal ion binding;GO:0003824//catalytic activity	-	gi|75317444|sp|Q4W1I8.1|PER1_ZINEL/3.25044e-123/RecName: Full=Basic peroxidase; AltName: Full=ZePrx33.44; AltName: Full=ZePrx34.70; Flags: Precursor
Unigene39891_All	530	76	153	30.8928	61.8209	1.00082	Up	3.77896e-07	1.97061e-05	-	-	-	-	gi|359486994|ref|XP_003633503.1|/1.04208e-08/PREDICTED: LOW QUALITY PROTEIN: bifunctional dihydroflavonol 4-reductase/flavanone 4-reductase-like [Vitis vinifera]
Unigene39564_All	232	32	0	29.7154	0.01	-11.537	Down	2.10902e-10	1.75152e-08	-	-	-	-	-
Unigene7393_All	218	16	0	15.8119	0.01	-10.6268	Down	1.45007e-05	0.000556767	-	-	-	-	-
Unigene11796_All	618	41	0	14.2927	0.01	-10.4811	Down	4.00952e-13	4.31412e-11	-	-	-	-	gi|337730996|gb|AEI70829.1|/3.3925e-37/non-specific lipid-transfer protein [Helianthus annuus]
Unigene25868_All	519	26	0	10.7926	0.01	-10.0758	Down	1.37426e-08	8.855e-07	-	-	-	-	-
Unigene6720_All	526	26	0	10.649	0.01	-10.0565	Down	1.37426e-08	8.86519e-07	-	-	-	-	-
CL2186	1672	78	0	10.0503	0.01	-9.97302	Down	2.61104e-24	5.54431e-22	-	-	-	-	-
Unigene27684_All	358	16	0	9.62846	0.01	-9.91116	Down	1.45007e-05	0.000556386	-	GO:0043231//intracellular membrane-bounded organelle	-	GO:0009314//response to radiation	gi|255558162|ref|XP_002520108.1|/6.94867e-21/transcription regulator, putative [Ricinus communis]
Unigene5710_All	529	22	0	8.95956	0.01	-9.80728	Down	2.22534e-07	1.20763e-05	-	-	-	-	gi|225454743|ref|XP_002273566.1|/3.68922e-22/PREDICTED: S-norcoclaurine synthase [Vitis vinifera]
Unigene8845_All	458	16	0	7.52617	0.01	-9.55577	Down	1.45007e-05	0.000557149	-	-	-	-	-
Unigene8773_All	585	18	0	6.62882	0.01	-9.37261	Down	3.6035e-06	0.000158063	-	-	-	-	gi|297739889|emb|CBI30071.3|/6.94422e-42/unnamed protein product [Vitis vinifera]
Unigene27030_All	1294	27	0	4.4952	0.01	-8.81224	Down	6.85076e-09	4.61586e-07	K13420|1|3e-35|147|rcu:RCOM_0633880|LRR receptor-like serine/threonine-protein kinase FLS2 [EC:2.7.11.1]	GO:0005576//extracellular region;GO:0030312//external encapsulating structure;GO:0009536//plastid	GO:0016491//oxidoreductase activity	GO:0009987//cellular process;GO:0008152//metabolic process;GO:0023052//signaling	gi|359806061|ref|NP_001240925.1|/5.49131e-132/DNA-damage-repair/toleration protein DRT100-like precursor [Glycine max]
CL14411	1789	37	0	4.45565	0.01	-8.79949	Down	6.49262e-12	6.3298e-10	-	-	-	-	-
Unigene29006_All	1630	20	0	2.6434	0.01	-8.04625	Down	8.95492e-07	4.38041e-05	K12355|1|0.0|699|rcu:RCOM_1053330|coniferyl-aldehyde dehydrogenase [EC:1.2.1.68]	-	GO:0016620//oxidoreductase activity, acting on the aldehyde or oxo group of donors, NAD or NADP as acceptor	GO:0008152//metabolic process	gi|238846406|gb|ACR61719.1|/0/aldehyde dehydrogenase 1 [Artemisia annua]
Unigene26185_All	1416	2835	26	431.33	3.93215	-6.77733	Down	0	0	K01206|1|2e-19|95.5|ath:AT1G67830|alpha-L-fucosidase [EC:3.2.1.51];K00514|3|1e-17|89.7|rcu:RCOM_1428040|zeta-carotene desaturase [EC:1.3.5.6]	GO:0044464//cell part	GO:0016787//hydrolase activity	GO:0044238//primary metabolic process	gi|255562023|ref|XP_002522020.1|/2.57476e-162/zinc finger protein, putative [Ricinus communis]
CL5456	728	1173	14	347.125	4.11829	-6.39727	Down	0	0	-	-	-	-	-
CL14756	2039	73	1	7.71304	0.105027	-6.19846	Down	3.23238e-21	6.00003e-19	-	-	-	-	-
Unigene23675_All	523	36	1	14.8293	0.409466	-5.17856	Down	2.54694e-10	2.08129e-08	-	-	-	-	-
Unigene25812_All	948	62	2	14.0897	0.451795	-4.96283	Down	9.68744e-17	1.39604e-14	-	-	-	-	gi|390985898|gb|AFM35695.1|/5.20908e-27/nonspecific lipid transfer protein [Vitis pseudoreticulata]
CL5181	1778	30	1	3.51638	0.120445	-4.86765	Down	1.40426e-08	9.03786e-07	-	-	-	-	-
Unigene14274_All	1080	29	1	5.78488	0.198288	-4.86662	Down	2.73156e-08	1.69763e-06	-	-	-	-	gi|225427942|ref|XP_002276017.1|/7.94309e-46/PREDICTED: uncharacterized protein LOC100257238 [Vitis vinifera]
CL5894	850	24	1	6.08292	0.251942	-4.5936	Down	7.48634e-07	3.70405e-05	-	-	-	-	-
Unigene24517_All	1384	24	1	3.7359	0.154733	-4.5936	Down	7.48634e-07	3.70079e-05	K00514|1|5e-25|114|rcu:RCOM_1428040|zeta-carotene desaturase [EC:1.3.5.6];K01206|2|2e-22|105|ath:AT1G67830|alpha-L-fucosidase [EC:3.2.1.51]	GO:0031410//cytoplasmic vesicle	GO:0016787//hydrolase activity	GO:0044238//primary metabolic process	gi|359493337|ref|XP_002278219.2|/7.05731e-141/PREDICTED: GDSL esterase/lipase At1g71691-like [Vitis vinifera]
Unigene5332_All	1446	306	13	45.5903	1.92528	-4.56558	Down	1.87323e-74	1.41905e-71	K00514|1|8e-47|186|rcu:RCOM_1428040|zeta-carotene desaturase [EC:1.3.5.6];K01206|2|2e-32|138|aly:ARALYDRAFT_475890|alpha-L-fucosidase [EC:3.2.1.51]	GO:0031410//cytoplasmic vesicle	GO:0016787//hydrolase activity	-	gi|297733630|emb|CBI14877.3|/3.58727e-143/unnamed protein product [Vitis vinifera]
Unigene5070_All	682	47	2	14.8468	0.628009	-4.56323	Down	1.97416e-12	2.0158e-10	K14496|1|1e-06|51.6|rcu:RCOM_0687410|abscisic acid receptor PYR/PYL family	GO:0044464//cell part	-	GO:0006950//response to stress	gi|225424742|ref|XP_002267219.1|/1.62308e-49/PREDICTED: MLP-like protein 423 [Vitis vinifera]
Unigene20668_All	683	23	1	7.25482	0.313545	-4.5322	Down	1.44613e-06	6.81237e-05	K01213|1|2e-09|60.8|rcu:RCOM_0682230|galacturan 1,4-alpha-galacturonidase [EC:3.2.1.67]	GO:0044464//cell part	GO:0004553//hydrolase activity, hydrolyzing O-glycosyl compounds	GO:0044238//primary metabolic process;GO:0045229//external encapsulating structure organization	gi|29121121|gb|AAO62947.1|/2.02952e-84/putative polygalacturonase-like protein [Lactuca sativa]
Unigene14233_All	1097	22	1	4.32052	0.195215	-4.46807	Down	2.78934e-06	0.000124395	K09755|1|3e-33|140|vvi:100267863|ferulate-5-hydroxylase [EC:1.14.-.-];K05280|2|8e-33|139|osa:4348304|flavonoid 3'-monooxygenase [EC:1.14.13.21];K13083|3|1e-32|139|mtr:MTR_144s0009|cytochrome P450, family 75, subfamily A (flavonoid 3',5'-hydroxylase) [EC:1.14.13.88]	-	GO:0046872//metal ion binding;GO:0016491//oxidoreductase activity	-	gi|86753682|gb|ABD15097.1|/9.82479e-76/putative heme-binding cytochrome P450 [Artemisia annua]
Unigene26057_All	1714	19	1	2.38816	0.124942	-4.25656	Down	1.98137e-05	0.000727862	K01179|1|5e-172|602|vvi:100260645|endoglucanase [EC:3.2.1.4]	GO:0009536//plastid	GO:0004553//hydrolase activity, hydrolyzing O-glycosyl compounds	GO:0009827//plant-type cell wall modification;GO:0009825//multidimensional cell growth;GO:0044238//primary metabolic process	gi|33341244|gb|AAQ15175.1|AF357588_1/0/endo-1,4-beta-glucanase isoform 02 [Fragaria x ananassa]
Unigene17166_All	1732	109	6	13.5581	0.741862	-4.19186	Down	5.5237e-26	1.23859e-23	-	-	GO:0016491//oxidoreductase activity	-	gi|255555755|ref|XP_002518913.1|/1.20907e-180/Galactose oxidase precursor, putative [Ricinus communis]
CL3861	1172	52	3	9.55863	0.548168	-4.12411	Down	7.00196e-13	7.40596e-11	-	-	-	-	-
Unigene9504_All	907	44	3	10.4512	0.708327	-3.88311	Down	1.15682e-10	9.91577e-09	-	-	-	-	gi|356497732|ref|XP_003517713.1|/2.41579e-18/PREDICTED: uncharacterized protein LOC100798784 [Glycine max]
CL14463	894	29	2	6.98844	0.479085	-3.86662	Down	2.26412e-07	1.22749e-05	-	-	-	-	-
CL8347	1328	426	34	69.1085	5.48278	-3.65588	Down	4.0174e-88	3.69192e-85	-	-	-	-	-
Unigene18503_All	2074	34	3	3.53175	0.309765	-3.51114	Down	6.06382e-08	3.60855e-06	-	-	-	-	gi|359496082|ref|XP_002266101.2|/5.10512e-104/PREDICTED: uncharacterized protein LOC100245282 [Vitis vinifera]
CL2281	1681	179	16	22.9406	2.03832	-3.49245	Down	1.61266e-36	5.38111e-34	-	-	-	-	-
CL3258	963	107	11	23.9374	2.44617	-3.29067	Down	2.6332e-21	4.90405e-19	-	-	-	-	-
Unigene18357_All	1580	86	9	11.7263	1.21985	-3.26498	Down	2.87916e-17	4.32708e-15	K01051|1|0.0|742|rcu:RCOM_1433960|pectinesterase [EC:3.1.1.11]	GO:0005618//cell wall;GO:0031410//cytoplasmic vesicle	GO:0004091//carboxylesterase activity;GO:0030234//enzyme regulator activity	GO:0071555//cell wall organization	gi|296089717|emb|CBI39536.3|/0/unnamed protein product [Vitis vinifera]
Unigene8756_All	585	47	5	17.3086	1.83035	-3.2413	Down	6.21718e-10	4.87444e-08	-	-	-	-	gi|255565497|ref|XP_002523739.1|/2.73707e-30/conserved hypothetical protein [Ricinus communis]
Unigene14020_All	547	28	3	11.0278	1.1745	-3.23103	Down	2.36286e-06	0.000106907	-	-	-	-	-
CL4094	1244	128	14	22.1671	2.41006	-3.20128	Down	1.26317e-24	2.69243e-22	-	-	-	-	-
Unigene18530_All	1270	64	7	10.8567	1.18036	-3.20128	Down	5.84866e-13	6.20955e-11	-	-	GO:0005488//binding	-	gi|224133542|ref|XP_002321600.1|/1.1727e-70/f-box family protein [Populus trichocarpa]
CL6883	427	44	5	22.1996	2.50762	-3.14614	Down	3.73142e-09	2.63114e-07	-	-	-	-	-
Unigene12024_All	2503	35	4	3.0125	0.342231	-3.13792	Down	1.68597e-07	9.33913e-06	K13420|1|5e-54|211|pop:POPTR_1075175|LRR receptor-like serine/threonine-protein kinase FLS2 [EC:2.7.11.1]	GO:0044464//cell part	GO:0004672//protein kinase activity	-	gi|224131472|ref|XP_002321093.1|/0/predicted protein [Populus trichocarpa]
CL11861	550	25	3	9.79258	1.1681	-3.06753	Down	1.42113e-05	0.00054753	-	-	-	-	-
Unigene17108_All	812	25	3	6.6329	0.791198	-3.06753	Down	1.42113e-05	0.000547154	-	-	-	-	gi|341940410|sp|A7PHN8.2|CSPL4_VITVI/1.26703e-28/RecName: Full=CASP-like protein VIT_17s0000g00560
Unigene2883_All	432	24	3	11.9687	1.48716	-3.00864	Down	2.56704e-05	0.000918335	-	-	-	-	-
CL6651	1826	82	11	9.6746	1.29007	-2.90676	Down	6.44412e-15	8.06349e-13	-	-	-	-	-
Unigene14187_All	2770	262	36	20.377	2.78319	-2.87213	Down	4.57466e-44	1.92817e-41	K11262|1|1e-09|64.3|aly:ARALYDRAFT_473714|acetyl-CoA carboxylase / biotin carboxylase [EC:6.4.1.2 6.3.4.14]	GO:0005576//extracellular region;GO:0031410//cytoplasmic vesicle	GO:0004175//endopeptidase activity;GO:0005515//protein binding	GO:0019538//protein metabolic process;GO:0044092//negative regulation of molecular function	gi|255539639|ref|XP_002510884.1|/0/Cucumisin precursor, putative [Ricinus communis]
CL7907	1813	36	5	4.27784	0.590598	-2.85663	Down	4.0246e-07	2.09093e-05	-	-	-	-	-
CL10154	1726	39	6	4.86792	0.744441	-2.70908	Down	2.79932e-07	1.48743e-05	-	-	-	-	-
Unigene14024_All	579	45	7	16.7438	2.58904	-2.69313	Down	3.5578e-08	2.17495e-06	-	GO:0044464//cell part	-	-	gi|356525351|ref|XP_003531288.1|/4.77407e-48/PREDICTED: uncharacterized protein LOC100781792 [Glycine max]
Unigene14152_All	1025	32	5	6.72583	1.04464	-2.68671	Down	3.90944e-06	0.000169625	-	-	-	-	gi|356535780|ref|XP_003536421.1|/1.1363e-46/PREDICTED: uncharacterized protein LOC100808387 [Glycine max]
Unigene20257_All	1180	32	5	5.84235	0.907419	-2.68671	Down	3.90944e-06	0.000169756	-	-	-	-	gi|225450265|ref|XP_002269745.1|/1.17961e-130/PREDICTED: uncharacterized protein LOC100242579 [Vitis vinifera]
Unigene8279_All	1772	763	120	92.7642	14.5023	-2.67729	Down	3.13728e-116	4.2895e-113	K13065|1|3e-38|158|osa:4329959|shikimate O-hydroxycinnamoyltransferase [EC:2.3.1.133]	GO:0044424//intracellular part	GO:0016747//transferase activity, transferring acyl groups other than amino-acyl groups	GO:0006633//fatty acid biosynthetic process;GO:0048729//tissue morphogenesis;GO:0000904//cell morphogenesis involved in differentiation	gi|255545220|ref|XP_002513671.1|/0/Anthranilate N-benzoyltransferase protein, putative [Ricinus communis]
CL1224	1744	31	5	3.82944	0.613965	-2.6409	Down	6.84306e-06	0.00028248	-	-	-	-	-
Unigene2098_All	950	43	7	9.75135	1.57795	-2.62755	Down	1.08315e-07	6.22124e-06	-	-	-	-	-
CL9130	2088	85	14	8.77017	1.43588	-2.61067	Down	6.66802e-14	7.59748e-12	-	-	-	-	-
Unigene14301_All	1501	30	5	4.30586	0.713361	-2.5936	Down	1.19326e-05	0.000470408	K10257|1|5e-175|612|vvi:100243349|omega-3 fatty acid desaturase (delta-15 desaturase) [EC:1.14.19.-]	GO:0031090//organelle membrane;GO:0043231//intracellular membrane-bounded organelle;GO:0031224//intrinsic to membrane	GO:0016705//oxidoreductase activity, acting on paired donors, with incorporation or reduction of molecular oxygen	GO:0006631//fatty acid metabolic process	gi|76803810|gb|ABA55806.1|/0/omega-3 fatty acid desaturase [Crepis alpina]
Unigene2762_All	579	72	12	26.7901	4.43836	-2.5936	Down	6.73046e-12	6.53893e-10	-	GO:0031224//intrinsic to membrane	GO:0046914//transition metal ion binding	-	gi|356517288|ref|XP_003527320.1|/4.64557e-27/PREDICTED: early nodulin-like protein 1-like [Glycine max]
Unigene20007_All	695	29	5	8.98945	1.54065	-2.54469	Down	2.07244e-05	0.000757346	K08360|1|1e-69|260|pop:POPTR_726758|cytochrome b-561	-	-	-	gi|224108215|ref|XP_002314762.1|/1.23962e-68/predicted protein [Populus trichocarpa]
Unigene27185_All	908	206	36	48.8766	8.49057	-2.52521	Down	1.36615e-30	3.6997e-28	-	-	-	GO:0050896//response to stimulus	gi|359477157|ref|XP_002273790.2|/1.3591e-45/PREDICTED: major allergen Pru ar 1 [Vitis vinifera]
CL13026	824	57	10	14.9028	2.59892	-2.5196	Down	2.0426e-09	1.50268e-07	-	-	-	-	-
Unigene27483_All	1441	34	6	5.08317	0.891676	-2.51114	Down	4.46268e-06	0.00019229	-	-	GO:0005088//Ras guanyl-nucleotide exchange factor activity	-	gi|296086143|emb|CBI31584.3|/1.65395e-156/unnamed protein product [Vitis vinifera]
CL124	640	34	6	11.4451	2.00766	-2.51114	Down	4.46268e-06	0.000192142	-	-	-	-	-
CL6423	1231	1306	233	228.562	40.5338	-2.49539	Down	1.17156e-182	3.45661e-179	-	-	-	-	-
CL2259	1982	84	15	9.13052	1.62072	-2.49406	Down	3.9068e-13	4.21168e-11	-	-	-	-	-
Unigene20721_All	730	165	30	48.6946	8.80072	-2.46807	Down	3.42312e-24	7.21403e-22	-	-	GO:0004857//enzyme inhibitor activity;GO:0004091//carboxylesterase activity	GO:0009628//response to abiotic stimulus	gi|255552408|ref|XP_002517248.1|/2.93236e-55/Pectinesterase inhibitor, putative [Ricinus communis]
Unigene30515_All	602	88	16	31.4924	5.69172	-2.46807	Down	1.50144e-13	1.66669e-11	-	GO:0044424//intracellular part	-	-	gi|189014900|gb|ACD69661.1|/5.49279e-29/putative root storage protein [Ranunculus asiaticus]
CL12324	1589	44	8	5.96552	1.07817	-2.46807	Down	2.11708e-07	1.15335e-05	-	-	-	-	-
Unigene20227_All	1369	115	21	18.0973	3.285	-2.46181	Down	3.03078e-17	4.53065e-15	K01206|1|1e-21|102|aly:ARALYDRAFT_475890|alpha-L-fucosidase [EC:3.2.1.51];K00514|3|1e-20|99.4|rcu:RCOM_1428040|zeta-carotene desaturase [EC:1.3.5.6]	-	GO:0016787//hydrolase activity	GO:0044238//primary metabolic process	gi|356573159|ref|XP_003554731.1|/1.30799e-147/PREDICTED: GDSL esterase/lipase LTL1-like [Glycine max]
CL12141	1010	38	7	8.10554	1.48421	-2.44921	Down	1.66196e-06	7.7445e-05	-	-	-	-	-
Unigene21409_All	1909	641	119	72.3389	13.3494	-2.438	Down	3.38722e-88	3.16468e-85	K15398|1|0.0|915|vvi:100247907|cytochrome P450, family 86, subfamily A, polypeptide 2/4/7/8 (fatty acid omega-hydroxylase) [EC:1.14.-.-]	-	GO:0005506//iron ion binding;GO:0016713;GO:0016712//oxidoreductase activity, acting on paired donors, with incorporation or reduction of molecular oxygen, reduced flavin or flavoprotein as one donor, and incorporation of one atom of oxygen	GO:0032787//monocarboxylic acid metabolic process	gi|225426453|ref|XP_002275806.1|/0/PREDICTED: cytochrome P450 86A2 [Vitis vinifera]
Unigene26066_All	1833	165	32	19.3928	3.73859	-2.37496	Down	3.43426e-23	6.9501e-21	K05280|1|4e-75|280|mtr:MTR_3g025230|flavonoid 3'-monooxygenase [EC:1.14.13.21];K13083|2|4e-74|277|mtr:MTR_144s0009|cytochrome P450, family 75, subfamily A (flavonoid 3',5'-hydroxylase) [EC:1.14.13.88]	-	-	-	gi|86279650|gb|ABC94480.1|/1.1857e-133/putative flavonoid 3'-hydroxylase cytochrome P450 [Artemisia annua]
CL5188	2030	41	8	4.35119	0.843945	-2.36619	Down	1.04941e-06	5.06262e-05	-	-	-	-	-
Unigene6424_All	1256	71	14	12.1784	2.38703	-2.35103	Down	1.21262e-10	1.03466e-08	K01206|1|2e-17|88.6|ath:AT1G67830|alpha-L-fucosidase [EC:3.2.1.51];K00514|2|7e-17|86.7|rcu:RCOM_1428040|zeta-carotene desaturase [EC:1.3.5.6]	GO:0044464//cell part	GO:0016787//hydrolase activity	GO:0044238//primary metabolic process	gi|225460231|ref|XP_002278194.1|/1.79436e-156/PREDICTED: GDSL esterase/lipase At1g33811 [Vitis vinifera]
CL2763	1775	80	16	9.70982	1.93037	-2.33056	Down	1.01771e-11	9.75223e-10	-	-	-	-	-
CL5757	1148	2366	477	444.01	88.9808	-2.31903	Down	5.0466e-302	2.82902e-298	-	-	-	-	-
CL648	2729	379	77	29.9196	6.04237	-2.3079	Down	1.36123e-49	6.30643e-47	-	-	-	-	-
Unigene20166_All	2117	386	79	39.2813	7.99146	-2.29731	Down	3.3165e-50	1.5493e-47	K15403|1|0.0|634|vvi:100246317|fatty acid omega-hydroxy dehydrogenase [EC:1.1.-.-]	GO:0031410//cytoplasmic vesicle	GO:0016491//oxidoreductase activity;GO:0050662//coenzyme binding;GO:0016832//aldehyde-lyase activity	GO:0044281//small molecule metabolic process	gi|359474260|ref|XP_002282510.2|/0/PREDICTED: protein HOTHEAD isoform 1 [Vitis vinifera]
Unigene22579_All	256	39	8	32.8204	6.69222	-2.29404	Down	2.99872e-06	0.000133203	K00423|1|5e-18|87.4|ath:AT1G55570|L-ascorbate oxidase [EC:1.10.3.3]	-	GO:0016491//oxidoreductase activity;GO:0046914//transition metal ion binding	GO:0008152//metabolic process	gi|224064972|ref|XP_002301616.1|/3.33736e-31/predicted protein [Populus trichocarpa]
CL11133	1096	34	7	6.68326	1.36775	-2.28874	Down	1.38626e-05	0.000536679	-	-	-	-	-
Unigene26221_All	1309	92	19	15.1415	3.10838	-2.28427	Down	5.39686e-13	5.74074e-11	K15398|1|0.0|631|vvi:100249915|cytochrome P450, family 86, subfamily A, polypeptide 2/4/7/8 (fatty acid omega-hydroxylase) [EC:1.14.-.-]	-	GO:0016712//oxidoreductase activity, acting on paired donors, with incorporation or reduction of molecular oxygen, reduced flavin or flavoprotein as one donor, and incorporation of one atom of oxygen;GO:0016713;GO:0005506//iron ion binding	GO:0032787//monocarboxylic acid metabolic process	gi|225454268|ref|XP_002275115.1|/7.11242e-180/PREDICTED: cytochrome P450 86A2 [Vitis vinifera]
CL5442	2030	101	21	10.7188	2.21535	-2.27453	Down	4.55842e-14	5.25794e-12	-	-	-	-	-
CL1197	1242	259	54	44.926	9.31091	-2.27056	Down	9.48748e-34	2.92225e-31	-	-	-	-	-
Unigene9171_All	1117	37	8	7.13622	1.53376	-2.21809	Down	8.43982e-06	0.000343338	-	-	-	-	gi|147857446|emb|CAN78649.1|/8.72007e-11/hypothetical protein VITISV_036363 [Vitis vinifera]
CL10960	1073	77	17	15.46	3.39289	-2.18796	Down	1.36489e-10	1.15404e-08	-	-	-	-	-
Unigene8222_All	1479	251	56	36.5616	8.10849	-2.17282	Down	4.24098e-31	1.1654e-28	K00924|1|1e-20|99.4|ath:AT5G22850|[EC:2.7.1.-]	GO:0005576//extracellular region;GO:0005618//cell wall;GO:0009536//plastid	GO:0016787//hydrolase activity	GO:0019538//protein metabolic process	gi|225465837|ref|XP_002264626.1|/5.64054e-160/PREDICTED: aspartic proteinase nepenthesin-1-like isoform 1 [Vitis vinifera]
Unigene11324_All	1395	124	28	19.1499	4.29837	-2.15548	Down	5.85446e-16	7.94647e-14	K00514|1|4e-44|177|rcu:RCOM_1428040|zeta-carotene desaturase [EC:1.3.5.6];K01206|2|3e-28|124|aly:ARALYDRAFT_475890|alpha-L-fucosidase [EC:3.2.1.51]	GO:0031410//cytoplasmic vesicle	GO:0016787//hydrolase activity	-	gi|297733630|emb|CBI14877.3|/1.03061e-131/unnamed protein product [Vitis vinifera]
CL9778	964	61	14	13.6324	3.11008	-2.13202	Down	2.00876e-08	1.2681e-06	-	-	-	-	-
Unigene14958_All	493	87	20	38.0182	8.68766	-2.12965	Down	1.89051e-11	1.7517e-09	K13508|1|2e-69|259|pop:POPTR_560888|glycerol-3-phosphate acyltransferase [EC:2.3.1.15]	GO:0044464//cell part	GO:0016411//acylglycerol O-acyltransferase activity	GO:0006633//fatty acid biosynthetic process;GO:0009791//post-embryonic development	gi|336169756|gb|AEI25541.1|/7.61397e-74/phospholipid/glycerol acyltransferase [Helianthus annuus]
Unigene5370_All	1412	55	13	8.39166	1.97164	-2.08956	Down	1.47752e-07	8.26616e-06	-	-	-	GO:0000902//cell morphogenesis;GO:0009827//plant-type cell wall modification;GO:0000003//reproduction	gi|224127162|ref|XP_002329415.1|/4.90665e-105/hypothetical protein POPTRDRAFT_836962 [Populus trichocarpa]
CL1555	873	69	17	17.0276	4.17018	-2.0297	Down	7.11048e-09	4.77937e-07	-	-	-	-	-
CL4855	1174	44	11	8.07429	2.00652	-2.00864	Down	4.84832e-06	0.000207155	-	-	-	-	-
Unigene17937_All	551	91	23	35.5803	8.93915	-1.99287	Down	4.696e-11	4.17855e-09	-	-	-	-	-
Unigene14255_All	1125	79	20	15.1284	3.80713	-1.99049	Down	9.3032e-10	7.16372e-08	K01728|1|4e-165|578|vvi:100251082|pectate lyase [EC:4.2.2.2]	-	GO:0016837//carbon-oxygen lyase activity, acting on polysaccharides	-	gi|225464210|ref|XP_002265100.1|/4.47819e-164/PREDICTED: probable pectate lyase 15 [Vitis vinifera]
CL981	697	456	116	140.946	35.6406	-1.98355	Down	2.97262e-49	1.35479e-46	-	-	-	-	-
Unigene2082_All	827	46	12	11.9832	3.10739	-1.94724	Down	4.60616e-06	0.000197259	K13993|1|7e-22|102|ath:AT5G20970|HSP20 family protein	-	-	-	gi|224132136|ref|XP_002328194.1|/8.97308e-30/predicted protein [Populus trichocarpa]
CL9404	2229	356	94	34.408	9.03104	-1.92978	Down	1.76253e-37	5.98811e-35	-	-	-	-	-
Unigene5083_All	749	102	27	29.3385	7.71973	-1.92617	Down	9.40496e-12	9.04328e-10	K01051|1|5e-16|82.8|rcu:RCOM_0417480|pectinesterase [EC:3.1.1.11];K02355|5|1e-13|74.7|vvi:100257414|elongation factor G	-	-	-	gi|255539739|ref|XP_002510934.1|/1.63451e-48/21 kDa protein precursor, putative [Ricinus communis]
CL498	620	137	37	47.6046	12.78	-1.89722	Down	4.932e-15	6.22698e-13	-	-	-	-	-
Unigene8228_All	1652	77	21	10.0415	2.72226	-1.88311	Down	5.78842e-09	3.96684e-07	K13289|1|1e-173|607|vvi:100264100|cathepsin A (carboxypeptidase C) [EC:3.4.16.5]	-	GO:0008233//peptidase activity	-	gi|225428739|ref|XP_002285022.1|/1.4907e-172/PREDICTED: serine carboxypeptidase II-3 [Vitis vinifera]
Unigene28936_All	865	84	23	20.921	5.69419	-1.87739	Down	1.25916e-09	9.46191e-08	K13356|1|2e-100|363|vvi:100259719|fatty acyl-CoA reductase [EC:1.2.1.-]	-	GO:0003824//catalytic activity	GO:0008152//metabolic process	gi|301153923|gb|ADK66305.1|/8.90325e-108/gland-specific fatty acyl-CoA reductase 1 [Artemisia annua]
Unigene2318_All	1393	160	44	24.7451	6.76428	-1.87113	Down	5.03322e-17	7.40557e-15	-	GO:0005618//cell wall	-	-	gi|297743386|emb|CBI36253.3|/2.28005e-155/unnamed protein product [Vitis vinifera]
CL11948	1504	86	24	12.3189	3.4173	-1.84994	Down	1.17131e-09	8.86116e-08	-	-	-	-	-
CL4162	1773	89	25	10.8144	3.01961	-1.84051	Down	6.87106e-10	5.36459e-08	-	-	-	-	-
Unigene46006_All	678	53	15	16.8409	4.73785	-1.82967	Down	2.31944e-06	0.000105197	-	-	-	-	-
Unigene14267_All	1140	137	39	25.8902	7.32622	-1.82127	Down	2.65786e-14	3.16336e-12	K13508|1|3e-149|526|vvi:100264832|glycerol-3-phosphate acyltransferase [EC:2.3.1.15]	GO:0044464//cell part	GO:0016411//acylglycerol O-acyltransferase activity	GO:0006633//fatty acid biosynthetic process;GO:0009791//post-embryonic development	gi|336169756|gb|AEI25541.1|/4.39667e-167/phospholipid/glycerol acyltransferase [Helianthus annuus]
CL14644	2250	45	13	4.30873	1.23732	-1.80005	Down	1.73243e-05	0.00064615	-	-	-	-	-
CL12160	1732	78	23	9.70212	2.84381	-1.77048	Down	1.92466e-08	1.22051e-06	-	-	-	-	-
Unigene15152_All	1141	179	53	33.7977	9.94741	-1.76453	Down	1.56863e-17	2.39604e-15	-	GO:0043231//intracellular membrane-bounded organelle	GO:0003676//nucleic acid binding	-	gi|359493805|ref|XP_002285311.2|/5.72798e-74/PREDICTED: uncharacterized protein LOC100258873 [Vitis vinifera]
Unigene2127_All	802	344	102	92.4068	27.2362	-1.76248	Down	3.08096e-32	8.85705e-30	-	-	-	-	gi|351726814|ref|NP_001237907.1|/3.35755e-50/uncharacterized protein LOC100500427 [Glycine max]
CL14628	952	70	21	15.8409	4.72392	-1.7456	Down	1.38831e-07	7.84533e-06	-	-	-	-	-
Unigene8150_All	828	120	36	31.2227	9.31091	-1.7456	Down	4.64864e-12	4.596e-10	-	-	GO:0016772//transferase activity, transferring phosphorus-containing groups;GO:0005488//binding	GO:0007049//cell cycle;GO:0006796//phosphate-containing compound metabolic process	gi|225453342|ref|XP_002271136.1|/9.78381e-77/PREDICTED: cyclin-U4-1 [Vitis vinifera]
Unigene9077_All	1115	46	14	8.88797	2.68889	-1.72484	Down	2.45726e-05	0.000884708	K15032|1|4e-17|87.4|ppp:PHYPADRAFT_22863|mTERF domain-containing protein, mitochondrial	-	-	-	gi|359475306|ref|XP_003631646.1|/1.07344e-85/PREDICTED: uncharacterized protein LOC100853221 [Vitis vinifera]
Unigene18091_All	2472	62	19	5.40335	1.64598	-1.71491	Down	1.00253e-06	4.85738e-05	K03695|1|5e-14|78.6|bdi:100825913|ATP-dependent Clp protease ATP-binding subunit ClpB	-	-	-	gi|225440714|ref|XP_002275038.1|/0/PREDICTED: chaperone protein ClpB1-like [Vitis vinifera]
Unigene5360_All	1217	207	64	36.6437	11.2618	-1.70212	Down	3.9325e-19	6.46475e-17	K00430|1|2e-120|431|rcu:RCOM_1552200|peroxidase [EC:1.11.1.7]	GO:0043231//intracellular membrane-bounded organelle	GO:0046872//metal ion binding;GO:0016209//antioxidant activity;GO:0003824//catalytic activity	GO:0009414//response to water deprivation;GO:0006972//hyperosmotic response	gi|51511062|gb|AAU04879.1|/5.76062e-120/peroxidase a [Eucommia ulmoides]
CL3698	1263	67	21	11.4286	3.5607	-1.68241	Down	5.18632e-07	2.64064e-05	-	-	-	-	-
Unigene20656_All	529	146	46	59.4589	18.6218	-1.6749	Down	1.2206e-13	1.36304e-11	K00366|1|2e-06|50.1|ota:Ot10g00930|ferredoxin-nitrite reductase [EC:1.7.7.1]	-	GO:0043169//cation binding	-	gi|118489155|gb|ABK96384.1|/6.46693e-43/unknown [Populus trichocarpa x Populus deltoides]
CL307	2867	85	27	6.38721	2.01677	-1.66314	Down	1.95576e-08	1.23603e-06	-	-	-	-	-
Unigene17144_All	820	71	23	18.6537	6.00667	-1.63482	Down	4.09624e-07	2.12225e-05	-	GO:0031225//anchored to membrane;GO:0031410//cytoplasmic vesicle;GO:0043231//intracellular membrane-bounded organelle	GO:0046914//transition metal ion binding	-	gi|147799545|emb|CAN70727.1|/3.02259e-54/hypothetical protein VITISV_028080 [Vitis vinifera]
CL11993	425	77	25	39.0321	12.5971	-1.63157	Down	1.36958e-07	7.75513e-06	-	-	-	-	-
CL8749	2308	160	52	14.935	4.82489	-1.63012	Down	2.63496e-14	3.14278e-12	-	-	-	-	-
CL12346	803	52	17	13.9511	4.53371	-1.62161	Down	1.71899e-05	0.00064285	-	-	-	-	-
CL14073	1440	351	115	52.5127	17.1023	-1.61847	Down	2.62532e-29	6.75093e-27	-	-	-	-	-
Unigene6505_All	921	60	20	14.035	4.6504	-1.5936	Down	4.9881e-06	0.000212965	-	-	-	-	gi|225423416|ref|XP_002263547.1|/3.44629e-20/PREDICTED: uncharacterized protein LOC100266436 [Vitis vinifera]
Unigene11098_All	636	54	18	18.2918	6.06088	-1.5936	Down	1.50965e-05	0.000576876	K15398|1|3e-62|236|gmx:100779986|cytochrome P450, family 86, subfamily A, polypeptide 2/4/7/8 (fatty acid omega-hydroxylase) [EC:1.14.-.-]	-	GO:0016713;GO:0005506//iron ion binding	GO:0032787//monocarboxylic acid metabolic process	gi|356506210|ref|XP_003521880.1|/7.17396e-62/PREDICTED: cytochrome P450 86A2-like [Glycine max]
Unigene29155_All	1488	99	33	14.3335	4.74931	-1.5936	Down	4.04758e-09	2.83979e-07	K00924|1|7e-27|120|ath:AT5G22850|[EC:2.7.1.-]	GO:0005576//extracellular region;GO:0005618//cell wall	GO:0004175//endopeptidase activity	GO:0019538//protein metabolic process	gi|359492937|ref|XP_002283889.2|/4.06779e-174/PREDICTED: aspartic proteinase nepenthesin-1-like [Vitis vinifera]
Unigene20141_All	1780	354	118	42.8453	14.1965	-1.5936	Down	6.31552e-29	1.60197e-26	K00517|1|0.0|706|vvi:100245465|[EC:1.14.-.-];K15399|5|2e-178|624|aly:ARALYDRAFT_478392|cytochrome P450, family 77, subfamily A, polypeptide 6 [EC:1.14.-.-]	GO:0043231//intracellular membrane-bounded organelle	GO:0004497//monooxygenase activity;GO:0005506//iron ion binding	GO:0006633//fatty acid biosynthetic process;GO:0003006//developmental process involved in reproduction;GO:0009791//post-embryonic development;GO:0009566//fertilization	gi|147812439|emb|CAN65790.1|/0/hypothetical protein VITISV_042049 [Vitis vinifera]
CL14643	1326	95	32	15.4348	5.16805	-1.57849	Down	1.05676e-08	6.93675e-07	-	-	-	-	-
CL8894	1842	74	25	8.6549	2.9065	-1.57423	Down	4.83748e-07	2.48333e-05	-	-	-	-	-
Unigene26949_All	1380	59	20	9.2107	3.10364	-1.56935	Down	7.5893e-06	0.000311222	K12843|1|0.0|706|vvi:100248403|U4/U6 small nuclear ribonucleoprotein PRP3;K05681|2|3e-21|101|cme:CMS467C|ATP-binding cassette, subfamily G (WHITE), member 2	GO:0044464//cell part	GO:0017111//nucleoside-triphosphatase activity;GO:0015604//organic phosphonate transmembrane transporter activity;GO:0032559	GO:0009207;GO:0051234//establishment of localization	gi|224109632|ref|XP_002315262.1|/0/white-brown-complex ABC transporter family [Populus trichocarpa]
Unigene29018_All	1882	79	27	9.04331	3.0723	-1.55753	Down	2.44726e-07	1.31533e-05	K00029|1|0.0|897|gmx:100801564|malate dehydrogenase (oxaloacetate-decarboxylating)(NADP+) [EC:1.1.1.40]	GO:0044424//intracellular part	GO:0043169//cation binding;GO:0004470//malic enzyme activity;GO:0000166//nucleotide binding	GO:0050896//response to stimulus;GO:0043648//dicarboxylic acid metabolic process	gi|510876|emb|CAA56354.1|/0/NADP dependent malic enzyme [Phaseolus vulgaris]
CL7461	1225	67	23	11.7831	4.02079	-1.55116	Down	2.19736e-06	0.000100309	-	-	-	-	-
Unigene6198_All	866	67	23	16.6677	5.68761	-1.55116	Down	2.19736e-06	0.000100228	K12131|1|8e-09|59.3|aly:ARALYDRAFT_496148|pseudo-response regulator 3;K12128|2|1e-07|55.5|aly:ARALYDRAFT_483843|pseudo-response regulator 9;K12127|3|1e-07|55.5|rcu:RCOM_1471230|pseudo-response regulator 1;K12135|5|1e-07|55.1|aly:ARALYDRAFT_488429|zinc finger protein CONSTANS	-	-	GO:0006351//transcription, DNA-dependent;GO:0006605//protein targeting	gi|296090276|emb|CBI40095.3|/1.14205e-54/unnamed protein product [Vitis vinifera]
CL11210	790	69	24	18.8166	6.50585	-1.5322	Down	1.91321e-06	8.82723e-05	-	-	-	-	-
Unigene14253_All	1062	174	61	35.2975	12.3006	-1.52084	Down	4.29744e-14	4.99805e-12	-	-	-	-	gi|217072644|gb|ACJ84682.1|/1.32273e-53/unknown [Medicago truncatula]
Unigene26199_All	1390	191	67	29.6032	10.3224	-1.51998	Down	2.5635e-15	3.28093e-13	K01246|1|1e-114|411|vvi:100256507|DNA-3-methyladenine glycosylase I [EC:3.2.2.20]	-	GO:0003905//alkylbase DNA N-glycosylase activity	GO:0006281//DNA repair	gi|147816530|emb|CAN68394.1|/7.37618e-114/hypothetical protein VITISV_042519 [Vitis vinifera]
CL102	1809	113	40	13.4574	4.73523	-1.50689	Down	1.582e-09	1.17618e-07	-	-	-	-	-
CL3742	1690	81	29	10.3257	3.67478	-1.49051	Down	4.17216e-07	2.15759e-05	-	-	-	-	-
CL1519	665	195	71	63.1732	22.8642	-1.46622	Down	7.11206e-15	8.84009e-13	-	-	-	-	-
CL14233	873	63	23	15.547	5.64201	-1.46235	Down	1.11544e-05	0.000441591	-	-	-	-	-
Unigene28904_All	693	265	97	82.382	29.9749	-1.45857	Down	1.53042e-19	2.56096e-17	-	GO:0044464//cell part	-	-	gi|225464902|ref|XP_002274217.1|/2.75604e-44/PREDICTED: uncharacterized protein LOC100258720 [Vitis vinifera]
CL3669	523	98	36	40.3686	14.7408	-1.45342	Down	4.53726e-08	2.73789e-06	-	-	-	-	-
CL8009	1238	220	81	38.2844	14.0115	-1.45015	Down	2.3926e-16	3.37845e-14	-	-	-	-	-
CL7531	1285	157	58	26.3218	9.66596	-1.44528	Down	5.03938e-12	4.9561e-10	-	-	-	-	-
Unigene27511_All	1661	73	27	9.46832	3.48108	-1.44357	Down	2.75278e-06	0.000123058	K07964|1|0.0|674|gmx:100792087|heparanase 1 [EC:3.2.1.166]	GO:0005618//cell wall	GO:0016787//hydrolase activity;GO:0043167//ion binding	GO:0044238//primary metabolic process	gi|225446203|ref|XP_002263173.1|/0/PREDICTED: heparanase-like protein 3-like [Vitis vinifera]
Unigene19989_All	582	1459	541	540.072	199.065	-1.43992	Down	2.65274e-98	2.91583e-95	-	GO:0030312//external encapsulating structure	-	-	gi|147854421|emb|CAN82794.1|/2.19689e-08/hypothetical protein VITISV_013491 [Vitis vinifera]
CL14728	855	62	23	15.6223	5.76079	-1.43927	Down	1.65884e-05	0.000623685	-	-	-	-	-
CL8098	2593	148	55	12.2964	4.54235	-1.43673	Down	2.51146e-11	2.29295e-09	-	-	-	-	-
Unigene2153_All	712	4827	1801	1460.55	541.694	-1.43097	Down	0	0	-	-	-	-	gi|356540960|ref|XP_003538952.1|/9.02091e-06/PREDICTED: uncharacterized protein LOC100805224 [Glycine max]
Unigene29125_All	954	83	31	18.7434	6.95878	-1.42948	Down	6.8255e-07	3.41324e-05	-	GO:0009534//chloroplast thylakoid	-	-	gi|255544872|ref|XP_002513497.1|/5.67867e-13/conserved hypothetical protein [Ricinus communis]
Unigene23695_All	595	220	83	79.6573	29.8732	-1.41496	Down	8.25736e-16	1.10739e-13	K01623|1|1e-71|266|vvi:100852851|fructose-bisphosphate aldolase, class I [EC:4.1.2.13]	-	GO:0016832//aldehyde-lyase activity	GO:0006007//glucose catabolic process	gi|297735045|emb|CBI17407.3|/1.26116e-70/unnamed protein product [Vitis vinifera]
Unigene19915_All	1042	106	40	21.9158	8.22076	-1.41463	Down	2.47748e-08	1.55176e-06	-	GO:0031225//anchored to membrane	-	-	gi|255583032|ref|XP_002532284.1|/2.7665e-64/conserved hypothetical protein [Ricinus communis]
Unigene28981_All	792	127	48	34.546	12.9788	-1.41236	Down	1.06753e-09	8.13092e-08	K08901|1|4e-57|219|vvi:100243071|photosystem II oxygen-evolving enhancer protein 3	GO:0009523//photosystem II;GO:0009534//chloroplast thylakoid	GO:0046872//metal ion binding;GO:0009055//electron carrier activity	GO:0022900//electron transport chain	gi|225425642|ref|XP_002272064.1|/4.01068e-56/PREDICTED: oxygen-evolving enhancer protein 3-2, chloroplastic [Vitis vinifera]
Unigene13987_All	772	87	33	24.2785	9.15412	-1.40719	Down	5.01138e-07	2.56321e-05	K01246|1|2e-29|127|gmx:100791725|DNA-3-methyladenine glycosylase I [EC:3.2.2.20]	-	GO:0003824//catalytic activity	-	gi|356525726|ref|XP_003531474.1|/1.97267e-28/PREDICTED: probable GMP synthase [glutamine-hydrolyzing]-like [Glycine max]
CL2463	1201	71	27	12.7361	4.81438	-1.4035	Down	6.00904e-06	0.00025176	-	-	-	-	-
CL1173	1223	76	29	13.3877	5.07799	-1.39858	Down	2.97936e-06	0.000132553	-	-	-	-	-
Unigene17241_All	1785	102	39	12.3107	4.67893	-1.39566	Down	6.22546e-08	3.69298e-06	K09843|1|0.0|669|pop:POPTR_723222|(+)-abscisic acid 8'-hydroxylase [EC:1.14.13.93]	-	GO:0016709//oxidoreductase activity, acting on paired donors, with incorporation or reduction of molecular oxygen, NADH or NADPH as one donor, and incorporation of one atom of oxygen;GO:0005506//iron ion binding	GO:0006952//defense response;GO:0003006//developmental process involved in reproduction;GO:0009639//response to red or far red light;GO:0006714	gi|169659107|dbj|BAG12744.1|/0/ABA 8-oxidase [Lactuca sativa]
CL4124	1586	104	40	14.127	5.40103	-1.38715	Down	5.32354e-08	3.18492e-06	-	-	-	-	-
CL4623	493	96	37	41.9512	16.0722	-1.38415	Down	1.82544e-07	1.00423e-05	-	-	-	-	-
Unigene17026_All	583	96	37	35.475	13.5911	-1.38415	Down	1.82544e-07	1.00324e-05	-	-	-	-	gi|255543138|ref|XP_002512632.1|/4.28387e-52/NAC domain-containing protein, putative [Ricinus communis]
CL10340	1535	103	40	14.456	5.58048	-1.37321	Down	7.77474e-08	4.53524e-06	-	-	-	-	-
CL14552	950	118	46	26.7595	10.3694	-1.36772	Down	9.70856e-09	6.41795e-07	-	-	-	-	-
Unigene29106_All	1259	87	34	14.8872	5.78327	-1.36412	Down	9.17176e-07	4.47087e-05	-	-	-	-	gi|297746199|emb|CBI16255.3|/2.76003e-64/unnamed protein product [Vitis vinifera]
CL11613	562	69	27	26.4504	10.2884	-1.36227	Down	1.29345e-05	0.000505637	-	-	-	-	-
CL11187	1040	948	371	196.379	76.3942	-1.3621	Down	1.91543e-59	1.0846e-56	-	-	-	-	-
Unigene14159_All	1561	172	68	23.7381	9.3288	-1.34744	Down	7.17152e-12	6.94337e-10	K07213|1|1e-06|53.1|rcu:RCOM_0148180|copper chaperone	GO:0016020//membrane	GO:0046872//metal ion binding	GO:0006875//cellular metal ion homeostasis	gi|297734446|emb|CBI15693.3|/4.79339e-56/unnamed protein product [Vitis vinifera]
CL11026	1452	149	59	22.1075	8.70172	-1.34516	Down	1.90619e-10	1.59014e-08	-	-	-	-	-
Unigene29079_All	2281	510	202	48.1687	18.9647	-1.34478	Down	3.69602e-32	1.0571e-29	K01897|1|0.0|1014|pop:POPTR_833082|long-chain acyl-CoA synthetase [EC:6.2.1.3]	GO:0043231//intracellular membrane-bounded organelle	GO:0015645//fatty acid ligase activity	GO:0006633//fatty acid biosynthetic process;GO:0006952//defense response;GO:0010102//lateral root morphogenesis	gi|224103487|ref|XP_002313075.1|/0/predicted protein [Populus trichocarpa]
Unigene11330_All	1229	108	43	18.9318	7.49267	-1.33726	Down	6.98026e-08	4.11461e-06	-	-	GO:0005488//binding	-	gi|255586792|ref|XP_002534012.1|/6.8107e-52/conserved hypothetical protein [Ricinus communis]
Unigene16922_All	981	185	74	40.6277	16.1541	-1.33056	Down	1.90518e-12	1.94891e-10	K08901|1|1e-67|254|vvi:100253736|photosystem II oxygen-evolving enhancer protein 3	GO:0009523//photosystem II;GO:0009534//chloroplast thylakoid	GO:0009055//electron carrier activity	GO:0022900//electron transport chain	gi|225461148|ref|XP_002282744.1|/1.56964e-66/PREDICTED: oxygen-evolving enhancer protein 3-1, chloroplastic [Vitis vinifera]
CL10900	1308	127	51	20.9178	8.34992	-1.3249	Down	6.29936e-09	4.28036e-07	-	-	-	-	-
Unigene2173_All	1528	122	49	17.2011	6.86741	-1.32466	Down	1.25888e-08	8.16783e-07	-	GO:0031225//anchored to membrane;GO:0005576//extracellular region;GO:0005618//cell wall;GO:0031410//cytoplasmic vesicle	-	-	gi|255541352|ref|XP_002511740.1|/1.85184e-121/conserved hypothetical protein [Ricinus communis]
Unigene23770_All	529	1678	675	683.37	273.255	-1.32242	Down	2.75146e-99	3.14778e-96	K01602|1|5e-53|204|rcu:RCOM_1571640|ribulose-bisphosphate carboxylase small chain [EC:4.1.1.39]	GO:0009536//plastid	GO:0016491//oxidoreductase activity;GO:0016831//carboxy-lyase activity	GO:0043094;GO:0015977//carbon fixation	gi|28139169|gb|AAO25119.1|/6.23474e-54/ribulose-1,5-bisphosphate carboxylase small subunit [Chrysanthemum x morifolium]
Unigene17138_All	689	87	35	27.2032	10.8785	-1.3223	Down	1.64444e-06	7.66922e-05	-	-	-	-	gi|359494079|ref|XP_002277391.2|/9.95967e-71/PREDICTED: LOW QUALITY PROTEIN: 65-kDa microtubule-associated protein 1-like [Vitis vinifera]
CL9363	1049	74	30	15.1976	6.12443	-1.3112	Down	1.14498e-05	0.000452328	-	-	-	-	-
CL1713	1686	6545	2654	836.319	337.104	-1.31086	Down	0	0	-	-	-	-	-
Unigene20498_All	336	647	263	414.844	167.624	-1.30734	Down	1.04798e-38	3.7182e-36	K01602|1|1e-24|108|bdi:100825888|ribulose-bisphosphate carboxylase small chain [EC:4.1.1.39]	GO:0009536//plastid	GO:0016491//oxidoreductase activity;GO:0016831//carboxy-lyase activity	GO:0043094;GO:0015977//carbon fixation	gi|116109615|gb|ABJ74187.1|/9.60495e-26/chloroplast ribulose-1,5-bisphosphate carboxylase/oxygenase small subunit [Artemisia annua]
Unigene8313_All	1261	76	31	12.9843	5.26461	-1.30237	Down	9.67882e-06	0.000388386	K13648|1|5e-24|110|zma:100382003|alpha-1,4-galacturonosyltransferase [EC:2.4.1.43]	GO:0043231//intracellular membrane-bounded organelle	GO:0008194//UDP-glycosyltransferase activity	-	gi|225423891|ref|XP_002281658.1|/1.48319e-134/PREDICTED: probable galacturonosyltransferase-like 3 [Vitis vinifera]
CL7838	996	245	100	52.994	21.5011	-1.30142	Down	1.585e-15	2.07114e-13	-	-	-	-	-
Unigene16669_All	634	71	29	24.1262	9.79555	-1.3004	Down	1.95888e-05	0.000722914	-	-	-	-	gi|225429303|ref|XP_002270096.1|/6.36694e-54/PREDICTED: uncharacterized protein LOC100243866 [Vitis vinifera]
CL9212	1647	97	40	12.6881	5.20099	-1.28662	Down	7.14474e-07	3.54756e-05	-	-	-	-	-
CL4248	2424	184	77	16.3533	6.80265	-1.26541	Down	1.43858e-11	1.35764e-09	-	-	-	-	-
Unigene24082_All	1165	86	36	15.9035	6.61754	-1.26498	Down	4.14418e-06	0.000179393	K14684|1|2e-137|487|pop:POPTR_801999|solute carrier family 25 (mitochondrial phosphate transporter), member 23/24/25/41	GO:0031224//intrinsic to membrane;GO:0019866//organelle inner membrane;GO:0009526//plastid envelope;GO:0034357	GO:0000295//adenine nucleotide transmembrane transporter activity	GO:0015868//purine ribonucleotide transport;GO:0009416//response to light stimulus;GO:0009765//photosynthesis, light harvesting	gi|224090992|ref|XP_002309137.1|/1.8655e-136/predicted protein [Populus trichocarpa]
Unigene1948_All	860	104	44	26.0528	10.9566	-1.24964	Down	5.18814e-07	2.63678e-05	-	GO:0009532//plastid stroma	-	-	gi|297745649|emb|CBI40860.3|/7.34734e-38/unnamed protein product [Vitis vinifera]
Unigene26932_All	388	104	44	57.7459	24.2852	-1.24964	Down	5.18814e-07	2.63439e-05	-	-	-	-	gi|46241282|gb|AAS82861.1|/1.65092e-09/DREB2 transcription factor [Helianthus annuus]
Unigene8326_All	1379	241	102	37.6507	15.84	-1.2491	Down	1.92203e-14	2.31213e-12	K03953|1|5e-06|50.8|cre:CHLREDRAFT_186185|NADH dehydrogenase (ubiquinone) 1 alpha subcomplex 9 [EC:1.6.5.3 1.6.99.3]	GO:0009536//plastid	GO:0016491//oxidoreductase activity	GO:0006779//porphyrin-containing compound biosynthetic process	gi|225432378|ref|XP_002276628.1|/3.4574e-164/PREDICTED: uncharacterized protein LOC100244223 [Vitis vinifera]
Unigene3393_All	1275	186	79	31.4284	13.269	-1.24401	Down	2.07446e-11	1.91267e-09	-	-	-	GO:0050789//regulation of biological process	gi|225444922|ref|XP_002282173.1|/1.89802e-44/PREDICTED: uncharacterized protein LOC100261004 [Vitis vinifera]
CL11163	2158	80	34	7.98653	3.37402	-1.2431	Down	1.19369e-05	0.000470243	-	-	-	-	-
CL14001	1547	474	202	66.0097	27.9628	-1.23917	Down	1.27926e-26	2.92705e-24	-	-	-	-	-
Unigene2109_All	869	77	33	19.0893	8.13231	-1.23103	Down	2.0242e-05	0.000740683	K00799|1|7e-97|351|rcu:RCOM_1599790|glutathione S-transferase [EC:2.5.1.18]	-	GO:0016765//transferase activity, transferring alkyl or aryl (other than methyl) groups	-	gi|255539098|ref|XP_002510614.1|/7.86483e-96/glutathione-s-transferase theta, gst, putative [Ricinus communis]
CL4881	1351	300	130	47.8394	20.6067	-1.21509	Down	6.2239e-17	9.10964e-15	-	-	-	-	-
CL11503	904	5706	2478	1359.83	587.02	-1.21194	Down	1.09568e-290	5.58377e-287	-	-	-	-	-
Unigene17023_All	546	287	125	113.242	49.0272	-1.20776	Down	4.0115e-16	5.52523e-14	-	-	GO:0043169//cation binding	-	gi|28804507|dbj|BAC57959.1|/1.56337e-18/metallothionein 1 [Aster tripolium]
Unigene20263_All	1480	414	181	60.2641	26.1901	-1.20228	Down	1.96489e-22	3.78515e-20	K13420|1|3e-43|174|rcu:RCOM_0633880|LRR receptor-like serine/threonine-protein kinase FLS2 [EC:2.7.11.1]	-	GO:0016628//oxidoreductase activity, acting on the CH-CH group of donors, NAD or NADP as acceptor;GO:0016772//transferase activity, transferring phosphorus-containing groups	GO:0006796//phosphate-containing compound metabolic process	gi|38566726|emb|CAE76632.1|/6.08514e-138/leucine rich repeat protein [Cicer arietinum]
CL4591	2556	296	130	24.9489	10.8919	-1.19572	Down	2.40642e-16	3.38942e-14	-	-	-	-	-
CL8693	1397	91	40	14.0335	6.13174	-1.1945	Down	5.94118e-06	0.000250038	-	-	-	-	-
CL12369	1340	388	173	62.3802	27.6478	-1.17392	Down	2.14606e-20	3.84357e-18	-	-	-	-	-
Unigene11768_All	689	583	262	182.293	81.4333	-1.16257	Down	2.04716e-29	5.31295e-27	-	GO:0043231//intracellular membrane-bounded organelle	-	-	gi|351727469|ref|NP_001236138.1|/2.94525e-14/uncharacterized protein LOC100527185 [Glycine max]
CL12585	2303	102	46	9.5417	4.27744	-1.1575	Down	2.89516e-06	0.000129012	-	-	-	-	-
Unigene20180_All	1774	332	150	40.3185	18.1075	-1.15486	Down	2.95868e-17	4.4347e-15	K00517|1|0.0|756|vvi:100245465|[EC:1.14.-.-];K15399|5|0.0|671|aly:ARALYDRAFT_478392|cytochrome P450, family 77, subfamily A, polypeptide 6 [EC:1.14.-.-]	GO:0043231//intracellular membrane-bounded organelle	GO:0004497//monooxygenase activity;GO:0005506//iron ion binding	GO:0006633//fatty acid biosynthetic process;GO:0003006//developmental process involved in reproduction;GO:0009791//post-embryonic development;GO:0009566//fertilization	gi|147812439|emb|CAN65790.1|/0/hypothetical protein VITISV_042049 [Vitis vinifera]
Unigene22967_All	955	135	61	30.4544	13.6787	-1.15471	Down	7.57852e-08	4.43925e-06	K01802|1|2e-38|157|osa:4341766|peptidylprolyl isomerase [EC:5.2.1.8];K09569|4|3e-16|84.0|zma:100282031|FK506-binding protein 2 [EC:5.2.1.8]	GO:0009534//chloroplast thylakoid	GO:0016859//cis-trans isomerase activity;GO:0005527//macrolide binding	GO:0044267//cellular protein metabolic process	gi|224081186|ref|XP_002306326.1|/3.49961e-71/predicted protein [Populus trichocarpa]
CL5047	1478	177	80	25.7999	11.5914	-1.15431	Down	7.29804e-10	5.67425e-08	-	-	-	-	-
Unigene16923_All	1080	146	66	29.1239	13.087	-1.15407	Down	2.26506e-08	1.42508e-06	-	-	-	-	gi|255581271|ref|XP_002531447.1|/1.49509e-36/conserved hypothetical protein [Ricinus communis]
CL14002	2020	126	57	13.4381	6.04287	-1.15303	Down	2.13298e-07	1.16088e-05	-	-	-	-	-
CL9340	1313	587	268	96.3148	43.7109	-1.13976	Down	9.84884e-29	2.48697e-26	-	-	-	-	-
Unigene11198_All	1582	3467	1593	472.136	215.64	-1.13058	Down	5.05248e-159	1.01154e-155	K01673|1|2e-103|374|ath:AT3G01500|carbonic anhydrase [EC:4.2.1.1]	GO:0009532//plastid stroma;GO:0009526//plastid envelope;GO:0009534//chloroplast thylakoid;GO:0005576//extracellular region	GO:0046914//transition metal ion binding;GO:0016836//hydro-lyase activity	GO:0010035//response to inorganic substance;GO:0010118//stomatal movement;GO:0050832//defense response to fungus	gi|326582930|gb|ADZ97028.1|/2.3714e-127/carbonic anhydrase 3 [Flaveria cronquistii]
Unigene20162_All	2078	448	206	46.4464	21.2296	-1.12949	Down	5.24036e-22	9.92446e-20	-	GO:0005576//extracellular region;GO:0044464//cell part	-	-	gi|225425505|ref|XP_002266341.1|/0/PREDICTED: probable polygalacturonase non-catalytic subunit JP630-like [Vitis vinifera]
Unigene3209_All	842	2127	981	544.221	249.504	-1.12513	Down	1.45069e-97	1.5639e-94	K02639|1|2e-39|160|gmx:100813636|ferredoxin	GO:0009532//plastid stroma	GO:0005488//binding	GO:0009628//response to abiotic stimulus	gi|37779195|gb|AAO42615.1|/3.17005e-46/ferredoxin [Helianthus annuus]
Unigene29083_All	1826	93	43	10.9724	5.04298	-1.12153	Down	1.33909e-05	0.000520933	-	-	-	-	gi|297740484|emb|CBI30666.3|/2.23198e-124/unnamed protein product [Vitis vinifera]
Unigene2160_All	851	99	46	25.0626	11.5757	-1.11443	Down	7.81728e-06	0.000319869	-	GO:0009536//plastid	-	-	gi|255584971|ref|XP_002533197.1|/1.89814e-38/conserved hypothetical protein [Ricinus communis]
Unigene26008_All	789	232	108	63.3477	29.3134	-1.11173	Down	7.60928e-12	7.34184e-10	-	GO:0009534//chloroplast thylakoid;GO:0030529//ribonucleoprotein complex	GO:0003723//RNA binding;GO:0005198//structural molecule activity	GO:0010467//gene expression	gi|255576477|ref|XP_002529130.1|/3.83922e-43/Plastid-specific 30S ribosomal protein 3, chloroplast precursor, putative [Ricinus communis]
Unigene2213_All	1918	120	56	13.4788	6.25258	-1.10817	Down	9.4551e-07	4.60099e-05	K01051|1|0.0|674|pop:POPTR_553829|pectinesterase [EC:3.1.1.11]	-	GO:0016788//hydrolase activity, acting on ester bonds	GO:0071555//cell wall organization	gi|224074109|ref|XP_002304257.1|/0/predicted protein [Populus trichocarpa]
CL9411	2149	107	50	10.7267	4.98257	-1.10625	Down	3.81734e-06	0.000166014	-	-	-	-	-
Unigene17253_All	1168	293	137	54.0436	25.1187	-1.10536	Down	1.85362e-14	2.23944e-12	K08235|1|1e-146|517|vvi:100232906|xyloglucan:xyloglucosyl transferase [EC:2.4.1.207]	GO:0005576//extracellular region;GO:0030312//external encapsulating structure	GO:0016798//hydrolase activity, acting on glycosyl bonds;GO:0016758//transferase activity, transferring hexosyl groups	GO:0045229//external encapsulating structure organization;GO:0044042//glucan metabolic process	gi|22947847|gb|AAN07897.1|/7.32967e-149/xyloglucan endotransglycosylase [Malus x domestica]
Unigene14674_All	586	134	63	49.2637	23.0231	-1.09745	Down	2.71852e-07	1.44862e-05	-	-	-	-	gi|224135995|ref|XP_002327355.1|/4.52204e-25/predicted protein [Populus trichocarpa]
CL7437	1338	185	87	29.7876	13.9246	-1.09707	Down	1.49271e-09	1.11422e-07	-	-	-	-	-
Unigene13958_All	1072	427	201	85.813	40.1533	-1.09568	Down	4.07748e-20	7.16537e-18	-	-	-	-	gi|1762933|gb|AAC49969.1|/8.75081e-13/tumor-related protein [Nicotiana tabacum]
CL7951	787	106	50	29.0169	13.6055	-1.0927	Down	5.27186e-06	0.000224226	-	-	-	-	-
Unigene5085_All	671	112	53	35.9596	16.9151	-1.08807	Down	3.07654e-06	0.000136444	-	GO:0031225//anchored to membrane;GO:0043231//intracellular membrane-bounded organelle	GO:0046914//transition metal ion binding	-	gi|224141443|ref|XP_002324082.1|/1.36922e-45/predicted protein [Populus trichocarpa]
Unigene1973_All	826	175	83	45.6434	21.5188	-1.08481	Down	5.69738e-09	3.91402e-07	-	-	-	-	gi|225455533|ref|XP_002266318.1|/1.50783e-58/PREDICTED: uncharacterized protein LOC100265251 [Vitis vinifera]
Unigene14194_All	2407	215	102	19.2434	9.07495	-1.0844	Down	1.06269e-10	9.12289e-09	-	-	-	-	gi|359488171|ref|XP_002280570.2|/2.73859e-88/PREDICTED: uncharacterized protein LOC100263470 [Vitis vinifera]
Unigene8232_All	1719	141	67	17.6711	8.34678	-1.0821	Down	1.83351e-07	1.00669e-05	-	GO:0005911//cell-cell junction;GO:0005618//cell wall;GO:0031225//anchored to membrane;GO:0043231//intracellular membrane-bounded organelle	GO:0043167//ion binding;GO:0008422//beta-glucosidase activity	GO:0009987//cellular process;GO:0044238//primary metabolic process	gi|255555789|ref|XP_002518930.1|/3.40041e-151/Glucan endo-1,3-beta-glucosidase precursor, putative [Ricinus communis]
Unigene26100_All	2373	288	137	26.1466	12.3635	-1.08053	Down	8.9235e-14	1.00651e-11	K10576|1|2e-64|246|vvi:100250088|ubiquitin-conjugating enzyme E2 H [EC:6.3.2.19];K13415|2|2e-50|199|aly:ARALYDRAFT_912402|protein brassinosteroid insensitive 1 [EC:2.7.10.1 2.7.11.1]	GO:0016020//membrane	GO:0016301//kinase activity;GO:0000166//nucleotide binding	GO:0009987//cellular process;GO:0008152//metabolic process	gi|359478866|ref|XP_002276162.2|/0/PREDICTED: probable inactive receptor kinase At5g58300 [Vitis vinifera]
CL6569	1032	174	83	36.3236	17.2234	-1.07654	Down	7.80294e-09	5.22601e-07	-	-	-	-	-
Unigene24055_All	1255	921	440	158.101	75.0808	-1.07433	Down	2.87512e-40	1.06035e-37	K08917|1|3e-126|450|vvi:100241887|light-harvesting complex II chlorophyll a/b binding protein 6	GO:0009521;GO:0031224//intrinsic to membrane;GO:0009534//chloroplast thylakoid	GO:0046906//tetrapyrrole binding	GO:0006464//cellular protein modification process;GO:0006091//generation of precursor metabolites and energy	gi|8954298|gb|AAD27882.2|AF139470_1/3.51429e-128/chlorophyll a/b-binding protein CP24 precursor [Vigna radiata]
Unigene10938_All	923	123	59	28.7093	13.689	-1.06851	Down	1.44007e-06	6.79523e-05	-	GO:0031225//anchored to membrane	GO:0016787//hydrolase activity;GO:0005488//binding	GO:0051234//establishment of localization;GO:0010876	gi|49204581|dbj|BAD24657.1|/3.01455e-40/xylogen protein 1 [Zinnia elegans]
Unigene2716_All	613	125	60	43.9308	20.9609	-1.06753	Down	1.20367e-06	5.75235e-05	-	GO:0009532//plastid stroma	GO:0051536//iron-sulfur cluster binding	-	gi|388325588|pdb|3S2Q|A/2.22385e-33/Chain A, The Crystal Structure Of At5g51720 (At-Neet)
CL11226	799	3860	1860	1040.78	498.524	-1.06193	Down	6.10054e-160	1.26661e-156	-	-	-	-	-
Unigene9553_All	1237	309	149	53.8156	25.7951	-1.06093	Down	2.75392e-14	3.27075e-12	K03086|1|4e-33|140|ota:Ot06g01190|RNA polymerase primary sigma factor;K03093|3|7e-20|96.7|gmx:100802522|RNA polymerase sigma factor	GO:0009536//plastid	GO:0034062//RNA polymerase activity;GO:0005488//binding;GO:0001071//nucleic acid binding transcription factor activity;GO:0000996	GO:0006351//transcription, DNA-dependent	gi|6682869|dbj|BAA88921.1|/2.47524e-126/sigma factor [Nicotiana tabacum]
Unigene3106_All	1473	275	133	40.2207	19.3361	-1.05664	Down	8.44722e-13	8.86768e-11	K08065|1|2e-52|205|gmx:100813169|nuclear transcription Y subunit beta;K02326|4|3e-09|61.6|smo:SELMODRAFT_115079|DNA polymerase epsilon subunit 3 [EC:2.7.7.7]	GO:0043231//intracellular membrane-bounded organelle	-	GO:0006743//ubiquinone metabolic process	gi|224069176|ref|XP_002326293.1|/1.78056e-89/predicted protein [Populus trichocarpa]
CL2104	712	288	140	87.1429	42.1083	-1.04928	Down	3.34896e-13	3.63126e-11	-	-	-	-	-
Unigene2248_All	1744	3420	1664	422.473	204.327	-1.04798	Down	6.09902e-139	9.76854e-136	K05298|1|0.0|703|pop:POPTR_412234|glyceraldehyde-3-phosphate dehydrogenase (NADP+) (phosphorylating) [EC:1.2.1.13]	GO:0009532//plastid stroma;GO:0009526//plastid envelope;GO:0009534//chloroplast thylakoid;GO:0005576//extracellular region	GO:0000166//nucleotide binding	GO:0009314//response to radiation;GO:0010038//response to metal ion;GO:0019318//hexose metabolic process;GO:0015977//carbon fixation;GO:0034285;GO:0006950//response to stress	gi|381393062|gb|AFG28405.1|/0/glyceraldehyde-3-phosphate dehydrogenase B [Pyrus x bretschneideri]
Unigene5842_All	581	265	129	98.2629	47.5481	-1.04726	Down	3.1471e-12	3.13915e-10	-	-	-	-	-
CL1199	865	723	353	180.07	87.3934	-1.04296	Down	1.53955e-30	4.12938e-28	-	-	-	-	-
Unigene28757_All	947	98	48	22.2944	10.8545	-1.03838	Down	2.68088e-05	0.00095601	-	GO:0043231//intracellular membrane-bounded organelle	GO:0016740//transferase activity	-	gi|255583289|ref|XP_002532408.1|/2.46941e-69/transferase, transferring glycosyl groups, putative [Ricinus communis]
Unigene11015_All	900	612	300	146.497	71.3836	-1.03721	Down	7.04336e-26	1.56062e-23	K02946|1|2e-58|224|ath:AT3G13120|small subunit ribosomal protein S10	GO:0030529//ribonucleoprotein complex;GO:0009536//plastid	GO:0003723//RNA binding;GO:0005198//structural molecule activity	GO:0010467//gene expression	gi|75274488|sp|Q9M4Y3.1|RR10_MESCR/2.1236e-59/RecName: Full=30S ribosomal protein S10, chloroplastic; Flags: Precursor
Unigene23144_All	1697	169	83	21.4548	10.4741	-1.03448	Down	3.66096e-08	2.23315e-06	K13065|1|8e-20|97.1|osa:4329959|shikimate O-hydroxycinnamoyltransferase [EC:2.3.1.133]	-	-	-	gi|255539124|ref|XP_002510627.1|/2.21501e-78/Anthranilate N-benzoyltransferase protein, putative [Ricinus communis]
Unigene22953_All	792	134	66	36.4502	17.8459	-1.03033	Down	1.039e-06	5.02105e-05	-	GO:0009523//photosystem II;GO:0009536//plastid	GO:0046872//metal ion binding	GO:0044237//cellular metabolic process	gi|357464759|ref|XP_003602661.1|/2.68398e-60/PsbP domain-containing protein [Medicago truncatula]
Unigene28938_All	761	462	228	130.791	64.1609	-1.0275	Down	1.21892e-19	2.05815e-17	K02904|1|7e-48|188|ath:AT5G65220|large subunit ribosomal protein L29	GO:0009526//plastid envelope;GO:0043232;GO:0009532//plastid stroma;GO:0030529//ribonucleoprotein complex	GO:0005198//structural molecule activity	GO:0010467//gene expression;GO:0022613//ribonucleoprotein complex biogenesis	gi|330318596|gb|AEC10965.1|/5.35832e-47/50S ribosomal protein L29 [Camellia sinensis]
CL13474	1649	1732	857	226.28	111.296	-1.02371	Down	1.11673e-68	7.72863e-66	-	-	-	-	-
Unigene2120_All	901	1435	711	343.121	168.991	-1.02177	Down	4.88382e-57	2.6074e-54	K08902|1|6e-46|182|pop:POPTR_643350|photosystem II Psb27 protein	GO:0009523//photosystem II;GO:0009534//chloroplast thylakoid	-	GO:0009765//photosynthesis, light harvesting	gi|224066547|ref|XP_002302130.1|/6.6698e-45/predicted protein [Populus trichocarpa]
Unigene16982_All	1001	197	98	42.3986	20.9658	-1.01598	Down	4.64104e-09	3.22388e-07	-	GO:0009528//plastid inner membrane	-	-	gi|388494298|gb|AFK35215.1|/5.17611e-97/unknown [Lotus japonicus]
Unigene3528_All	1123	247	123	47.3846	23.4555	-1.01449	Down	5.53122e-11	4.86002e-09	K04371|1|4e-33|140|vvi:100254083|extracellular signal-regulated kinase 1/2 [EC:2.7.11.24];K09060|2|3e-11|67.8|pop:POPTR_826637|plant G-box-binding factor	-	GO:0005488//binding	-	gi|302398643|gb|ADL36616.1|/4.47307e-39/BZIP domain class transcription factor [Malus x domestica]
Unigene29019_All	1827	110	55	12.971	6.4468	-1.00864	Down	1.38928e-05	0.000537476	K01206|1|0.0|707|pop:POPTR_773455|alpha-L-fucosidase [EC:3.2.1.51]	GO:0043231//intracellular membrane-bounded organelle;GO:0031410//cytoplasmic vesicle	GO:0015928//fucosidase activity;GO:0043167//ion binding	GO:0009057//macromolecule catabolic process;GO:0009987//cellular process;GO:0044238//primary metabolic process	gi|224136850|ref|XP_002322431.1|/0/predicted protein [Populus trichocarpa]
Unigene20233_All	1120	106	53	20.3895	10.1339	-1.00864	Down	1.99695e-05	0.000733104	K15450|1|4e-06|50.8|vvi:100257307|tRNA wybutosine-synthesizing protein 3 [EC:2.1.1.-]	-	-	-	gi|147803378|emb|CAN71047.1|/1.70779e-123/hypothetical protein VITISV_015116 [Vitis vinifera]
Unigene2021_All	889	234	117	56.7066	28.1841	-1.00864	Down	2.15188e-10	1.78447e-08	-	GO:0044436;GO:0009534//chloroplast thylakoid;GO:0009532//plastid stroma	-	-	gi|255572525|ref|XP_002527197.1|/3.20179e-60/Thylakoid lumenal 16.5 kDa protein, chloroplast precursor, putative [Ricinus communis]
CL12501	2246	116	58	11.1267	5.53017	-1.00864	Down	8.0701e-06	0.000329014	-	-	-	-	-
Unigene29000_All	1914	7114	3566	800.74	398.988	-1.00499	Down	7.56032e-268	3.02726e-264	K01915|1|0.0|693|vvi:100261413|glutamine synthetase [EC:6.3.1.2]	GO:0009536//plastid	GO:0016211//ammonia ligase activity;GO:0032559	GO:0006541//glutamine metabolic process;GO:0071941	gi|8928128|sp|O22506.1|GLNA2_DAUCA/0/RecName: Full=Glutamine synthetase, chloroplastic; AltName: Full=GS2; AltName: Full=Glutamate--ammonia ligase; Flags: Precursor
CL13066	997	422	212	91.1879	45.5366	-1.00182	Down	2.13264e-17	3.21375e-15	-	-	-	-	-
