# Supplementary material for: RNA-Seq derived identification of differential transcription in the chrysanthemum leaf following inoculation with Alternaria tenuissima
Source: BMC Genomics. 2014 Jan 4;15:9. doi: 10.1186/1471-2164-15-9 (PMC3890596; doi:10.1186/1471-2164-15-9)
Supplement: Additional file 10: Table S9 — The transcription level of each unigene derived from the number of relevant reads recovered in the four libraries. The “GeneLength” column gives the length of exon sequence. [file 1471-2164-15-9-S10.xls]

## Sheet: Additional file 10   Table S9
GeneID	Length	A_RPKM	B_RPKM	C_RPKM	D_RPKM
CL13354	1047	19370.8	21831.6	14049.5	7197.48
Unigene26981_All	2190	5318.83	5814.54	4829.23	6373.97
CL2031	2215	2573.47	1177.19	1571.76	2111.05
Unigene29010_All	1936	2163.28	2803.95	1427.49	819.326
CL5306	1138	3419.68	4605.79	2442.31	2038.76
CL6817	2130	1784.86	1385.08	274.606	771.647
Unigene29061_All	3296	1136.42	1009.18	1005.87	591.709
CL14498	4759	785.764	1154.03	835.219	820.829
CL9058	779	4728.81	4914.16	3849.93	3900.08
CL3138	2515	1381.11	917.529	1687.35	1705.37
CL10726	3171	1078.58	783.544	935.801	1283.42
Unigene11331_All	1434	2276.17	1978.51	1424.83	869.297
Unigene18343_All	1576	1973.91	1543.51	1752.06	1338.58
CL4827	2416	1259.77	1226.42	1028.5	1161.52
CL10751	2944	971.636	1077.83	726.367	581.932
Unigene18500_All	4676	611.27	893.483	1102.48	933.773
Unigene23933_All	1621	1696.53	1485.93	1119.05	582.607
Unigene26218_All	1280	2127.75	1844.79	1294.98	873.669
CL6035	1636	1602.62	1848.82	1031.88	534.199
CL3863	1807	1399.8	1445.7	1483.26	1610.34
CL14850	2143	1172.5	1375.69	1401.29	1499.66
CL4349	1440	1726.61	1750.46	1424.28	1489.54
CL551	1609	1429.59	1489.45	942.352	529.055
Unigene29138_All	1098	2089.46	1887.37	1359.92	939.885
Unigene27242_All	1149	1959.01	2180.42	1129.68	992.475
CL3356	1632	1368.58	1613.92	1111.77	727.746
CL7824	1058	2054.84	1734.75	1260.45	807.418
Unigene14460_All	589	3537.48	6410.65	5174.14	3807.45
Unigene29000_All	1914	1046.66	1019.76	800.74	398.988
CL14853	1434	1364.7	1374.49	1047.29	979.061
CL6764	2106	913.503	950.893	635.774	445.487
CL8524	1804	1052.7	1070.35	777.674	434
Unigene8291_All	1252	1495.46	1152.65	845.056	526.312
CL9049	6111	305.307	400.124	332.339	322.015
CL1713	1686	1100.21	1356.78	836.319	337.104
Unigene8178_All	765	2346.99	2096.1	1655.62	1487.58
CL3298	1693	1022.42	997.412	883.125	837.124
CL1131	1366	1238.37	1299.1	956.375	802.517
CL3834	1861	903.19	537.752	474.98	247.522
Unigene12252_All	636	2518.5	2305.28	1460.3	788.587
CL3856	1561	1016.14	987.201	982.507	980.348
CL11503	904	1735.2	737.786	1359.83	587.02
CL13839	1798	844.884	835.841	567.349	687.236
CL2887	2591	563.489	499.515	518.761	535.419
CL5991	929	1570.29	1763.26	1637.46	1759.31
CL5106	1767	820.27	1093.37	658.624	838.061
Unigene8134_All	893	1581.5	1391.76	1027.97	639.815
CL6377	1897	734.27	833.147	552.05	379.082
Unigene5042_All	963	1442.07	1259.59	960.181	553.279
CL10545	1897	730.691	719.587	352.512	221.376
CL9804	1786	773.42	705.912	688.288	681.062
CL5255	1719	802.985	971.407	530.759	396.659
Unigene14287_All	1368	1002.3	1271.01	1824.91	1803.06
Unigene20979_All	9190	147.853	143.663	161.003	114.346
CL11226	799	1660.1	1828.32	1040.78	498.524
CL2806	1494	868.853	945.101	1072.71	1292.22
CL7993	912	1422	1947.44	803.399	874.215
Unigene17199_All	1570	818.272	1033.17	735.092	454.764
Unigene7949_All	977	1287.75	1179.75	824.481	454.386
Unigene2189_All	1849	675.795	863.312	523.037	384.638
CL2650	4047	308.61	364.917	225.711	117.156
CL2145	1958	636.339	747.932	687.901	919.711
CL11814	1747	705.994	843.393	983.462	847.778
Unigene6395_All	993	1229.2	1383.49	814.451	548.209
Unigene2153_All	712	1702.26	784.261	1460.55	541.694
Unigene2248_All	1744	682.364	806.198	422.473	204.327
CL737	1693	676.737	687.996	569.578	503.565
CL6092	655	1743.39	2185.98	1310.05	713.4
CL2435	3005	377.35	417.353	451.378	523.084
CL10946	2457	458.099	434.133	371.337	390.736
Unigene3680_All	1542	728.892	651.351	422.91	260.398
Unigene1976_All	820	1366.53	1566.38	1306.81	1596.73
CL7559	1105	1013.54	1049.08	518.998	496.714
Unigene11273_All	1110	1007.17	896.972	958.79	632.42
Unigene22962_All	943	1178.13	1074.37	1309.98	1144.33
CL5445	2349	462.586	464.172	556.797	676.276
CL10780	1144	936.397	928.297	929.542	949.64
Unigene5202_All	1965	538.758	623.263	463.655	311.908
CL4367	808	1268.46	1141.42	668.44	358.067
Unigene29179_All	1159	876.04	961.554	583.482	336.285
Unigene26185_All	1416	716.336	4.51886	431.33	3.93215
CL10640	1906	529.245	509.39	578.266	644.363
Unigene28972_All	708	1422.52	1238.77	836.795	569.254
Unigene17239_All	2375	415.906	398.471	407.742	460.492
CL13886	2038	478.213	371.95	377.913	480.001
Unigene26163_All	1146	846.775	598.925	429.934	240.499
Unigene23175_All	1780	537.88	542.452	444.429	292.593
Unigene11219_All	2670	357.764	364.431	261.51	180.384
CL5020	1550	609.578	488.641	361.656	290.002
CL911	3384	276.024	315.082	345.565	315.721
Unigene19861_All	1006	924.127	1043.34	886.16	824.673
Unigene5792_All	740	1255.5	1527.62	1039.63	761.104
Unigene23274_All	1201	750.805	652.48	603.259	479.834
Unigene11275_All	1062	842.118	662.766	453.188	254.481
CL15249	1208	737.529	824.557	209.016	123.562
CL5757	1148	775.032	201.399	444.01	88.9808
CL843	1371	643.726	650.761	717.808	791.937
CL9799	1342	651.983	491.108	263.115	337.024
Unigene17246_All	1145	759.799	878.681	835.782	829.297
CL6472	1005	865.641	976.041	821.232	749.635
CL594	3355	254.842	271.079	237.334	226.151
CL4965	1216	694.582	826.499	567.47	541.541
CL4652	3355	249.783	285.192	309.574	367.28
Unigene11198_All	1582	525.306	604.277	472.136	215.64
Unigene17294_All	1093	751.372	318.081	349.075	206.706
Unigene29074_All	1973	408.958	475.119	287.285	183.868
Unigene29161_All	1420	565.971	569.875	373.373	190.624
Unigene570_All	1999	400.242	350.824	284.088	244.468
Unigene19990_All	642	1238.46	1380.74	1170.81	1087.77
Unigene17204_All	1573	501.02	403.665	494.423	477.857
CL11119	1425	551.094	554.105	406.684	300.563
CL4969	1810	432.438	362.711	360.529	425.344
Unigene12253_All	549	1405.34	1285.96	828.392	422.061
CL13187	2528	296.664	297.661	270.659	286.071
CL3893	1943	384.34	434.704	379.315	437.009
Unigene11022_All	906	815.877	934.145	678.649	520.013
Unigene23770_All	529	1391.29	2015.97	683.37	273.255
Unigene29026_All	1516	485.35	466.396	304.681	228.842
CL25	2751	267.027	283.767	279.418	306.708
Unigene26073_All	1490	492.479	548.113	357.133	210.414
Unigene11092_All	626	1163.26	1387.07	774.677	492.958
CL4706	1238	583.37	597.144	516.143	469.644
CL5580	2900	246.354	255.286	264.616	259.713
Unigene14023_All	819	868.413	1068.53	793.617	1077.03
CL3344	2944	240.84	284.363	219.169	228.045
CL8155	1551	456.503	515.279	468.655	492.23
Unigene28777_All	963	732.959	617.943	452.574	263.074
CL5692	1020	690.042	617.914	366.876	203.653
Unigene15588_All	1474	473.848	676.48	320.67	175.069
Unigene7947_All	880	792.334	668.713	450.948	294.214
Unigene17288_All	1393	498.248	476.496	293.848	198.47
Unigene11286_All	1023	675.722	813.755	496.368	361.942
CL13195	424	1606.32	2440.26	3667	4678.49
CL6115	2290	289.655	333.534	333.033	349.001
CL12920	1333	495.659	387.858	284.932	148.765
CL13347	784	832.305	770.184	957.649	949.202
Unigene5195_All	1585	411.689	353.644	499.922	701.496
CL492	703	919.683	1441.15	1075.34	1217.28
CL8335	2609	247.428	248.525	189.591	179.841
CL3358	1717	371.899	391.301	394.863	426.182
Unigene28961_All	779	815.86	838.649	758.315	862.102
CL8083	1396	448.26	491.667	676.866	1003.72
CL8934	2753	226.145	184.702	233.905	303.685
Unigene16964_All	1107	560.235	610.391	502.491	393.481
CL9779	1203	515.362	479.593	541.726	557.54
CL589	1896	323.203	309.811	223.163	168.746
CL12664	1293	468.371	423.941	443.037	470.37
CL565	1997	302.457	218.417	271.75	328.143
Unigene5154_All	922	653.373	815.453	529.012	324.246
Unigene19985_All	782	769.323	784.7	492.584	336.014
Unigene38924_All	279	2147.72	3156.54	3096.42	3290.56
Unigene29070_All	1808	330.541	287.729	358.426	376.659
Unigene29087_All	1795	331.933	342.334	484.763	557.985
Unigene3209_All	842	706.914	803.764	544.221	249.504
CL578	1258	472.673	468.458	327.608	184.701
Unigene17167_All	1843	319.388	309.462	311.057	324.306
CL2091	2200	266.471	247.901	207.407	200.328
Unigene21037_All	3284	178.148	173.087	139.404	100.88
CL10041	3373	172.796	109.775	65.34	97.2028
CL8547	2552	228.073	227.248	220.502	223.549
CL2807	1516	383.538	352.435	357.545	291.42
CL92	4270	136.123	138.264	145.76	150.207
Unigene23238_All	1063	541.912	533.526	469.38	498.611
Unigene28882_All	715	791.985	807.818	635.764	375.887
CL15031	2684	210.831	219.171	213.992	280.455
CL10216	1517	372.097	381.307	387.275	394.563
CL6820	2093	269.6	234.181	222.127	314.422
CL10153	4629	121.684	103.996	96.4323	50.6116
CL2270	1623	346.811	342.21	248.223	264.687
Unigene11087_All	680	823.646	756.866	543.661	325.32
CL1361	2206	253.889	275.556	305.088	287.055
CL2196	5999	93.0958	88.1746	103.247	67.0761
Unigene8227_All	1588	350.306	277.089	247.182	207.813
Unigene14161_All	1459	378.815	351.439	353.056	369.884
Unigene20093_All	823	670.586	550.2	419.879	316.413
CL8177	1225	450.525	421.357	303.898	227.262
CL6921	2289	241.019	234.163	168.095	133.599
CL14320	3456	158.247	149.044	155.344	156.462
CL14675	1816	300.167	293.744	378.557	427.005
CL14921	1553	350.229	298.441	249.008	158.993
Unigene8210_All	1899	285.155	274.503	302.224	383.194
CL7432	3350	159.916	179.036	284.698	433.672
CL1493	5688	93.9735	99.3704	102.264	131.736
Unigene8224_All	1618	330.236	375.96	316.098	281.52
CL5259	1625	325.741	260.017	335.286	406.821
Unigene14304_All	1527	343.116	418.06	249.72	193.255
CL9751	1150	452.126	511.711	408.393	451.765
Unigene20170_All	5428	95.6423	94.5817	92.4774	50.5788
CL13474	1649	314.825	261.924	226.28	111.296
CL2985	2575	199.827	243.855	269.233	283.178
CL804	2011	254.976	261.442	270.287	314.89
CL6379	1778	288.277	280.228	337.211	359.287
CL5741	1661	307.141	296.243	286.514	285.449
CL5236	1140	445.233	411.051	408.196	374.201
Unigene13917_All	874	578.911	626.204	524.542	572.621
CL11883	3253	155.416	154.935	145.435	139.432
Unigene12477_All	1084	465.471	948.393	647.304	681.766
Unigene24516_All	5551	89.962	107.394	130.364	129.046
CL2678	1589	312.765	428.057	319.833	277.224
CL3007	1301	381.694	378.381	351.389	290.363
Unigene23030_All	697	711.599	719.74	501.964	488.522
Unigene2201_All	1650	300.113	339.325	194.807	109.801
Unigene11779_All	605	815.849	608.141	440.844	269.016
CL3131	2768	177.815	170.216	130.834	141.581
Unigene24291_All	925	525.406	601.824	977.5	1190.91
Unigene2229_All	3213	150.018	160.25	140.004	128.504
Unigene14186_All	2089	229.78	202.569	153.869	103.129
CL6807	1334	357.882	352.233	259.202	138.219
CL1720	2667	178.185	221.527	166.889	144.213
Unigene24055_All	1255	374.842	321.38	158.101	75.0808
CL11899	2134	219.134	223.485	253.497	276.168
Unigene14209_All	1758	264.98	247.747	222.299	188.326
Unigene17305_All	1445	319.613	377.428	305.935	291.512
CL1828	1352	341.155	357.482	427.687	499.263
Unigene11272_All	1182	389.546	382.37	292.899	191.685
CL2579	973	472.809	587.918	771.41	994.162
CL3246	1634	280.933	206.502	234.159	171.688
CL11580	1635	280.395	337.09	274.995	310.814
Unigene5477_All	496	920.664	833.38	471.702	593.664
Unigene5025_All	1071	425.631	449.084	349.205	341.322
CL4979	3235	140.789	166.149	160.695	230.568
Unigene27368_All	2562	177.226	166.42	174.233	166.673
CL290	3917	115.817	104.276	143.276	148.162
CL5542	2145	210.284	210.307	173.052	152.851
CL4676	2673	168.522	181.612	195.368	198.128
Unigene26161_All	1459	308.335	428.335	413.45	476.739
Unigene19989_All	582	771.241	192.034	540.072	199.065
CL12359	1355	331.116	389.746	482.387	582.712
Unigene11226_All	2464	181.358	198.575	147.676	128.63
Unigene17164_All	1527	292.512	275.727	263.547	221.303
Unigene28878_All	822	538.774	632.605	488.533	461.649
CL14551	3266	135.173	133.355	123.418	119.271
CL5376	2120	208.054	218.622	190.54	181.624
CL10676	965	455.21	460.397	327.062	240.115
Unigene5279_All	1136	386.512	144.384	80.5991	126.304
CL4861	2611	168.012	176.693	154.791	113.514
CL12101	2321	188.058	164.677	155.66	148.918
Unigene2224_All	3760	114.705	116.799	111.042	84.2365
Unigene27508_All	3413	126.075	120.8	107.434	77.8674
CL12157	2134	201.543	179.308	130.736	153.037
CL9462	1555	276.33	251.285	241.76	220.21
CL11809	2915	147.202	152.998	132.292	133.486
Unigene19868_All	1373	311.651	450.659	688.519	759.433
CL11568	1368	312.644	298.575	184.885	173.293
CL4970	1821	233.663	225.003	234.721	262.485
CL8845	2503	169.119	153.555	243.496	267.796
Unigene250_All	1511	279.355	286.269	216.292	188.782
Unigene2234_All	1707	246.578	184.302	120.781	97.2273
Unigene2120_All	901	466.27	453.33	343.121	168.991
CL652	1478	283.161	289.342	228.993	166.916
CL1333	3031	137.023	151.858	192.763	247.994
CL12589	1700	243.952	196.352	158.029	163.259
CL4604	524	790.685	1317.6	1263.02	1460.64
CL1122	2168	190.001	183.481	132.263	104.013
CL2216	993	414.827	483.071	578.403	815.844
CL6864	969	424.483	462.459	396.412	499.906
CL1086	1721	237.146	237.333	250.237	258.076
CL7508	2025	200.066	199.808	205.649	205.056
Unigene3161_All	1449	277.115	273.641	194.919	156.66
Unigene8133_All	679	590.781	655.891	547.317	643.399
Unigene17114_All	773	518.165	466.038	523.124	487.311
CL9543	2524	158.218	161.573	158.761	171.558
CL11968	1029	387.313	377.455	393.816	428.302
CL2098	1303	305.561	235.716	253.63	198.866
CL3080	1884	210.588	221.555	202.515	203.921
CL2684	2774	142.304	155.47	179.246	174.47
CL6459	1473	267.72	203.878	287.541	488.055
CL5109	3807	103.009	112.5	104.917	109.072
Unigene23113_All	1545	253.564	221.573	235.237	217.616
CL262	2288	171.135	177.866	169.393	153.5
Unigene1780_All	467	836.74	1076.04	1197.59	1151.92
CL8235	773	501.375	483.421	341.41	195.035
Unigene20247_All	1170	330.397	362.958	315.79	290.843
Unigene5213_All	1507	255.585	243.578	214.722	209.319
CL3600	2353	163.522	149.747	182.018	200.135
CL718	1740	221.016	231.187	200.331	106.952
CL11660	1377	276.814	304.368	623.312	727.522
CL1217	676	562.389	552.472	371.278	429.886
Unigene28844_All	827	457.289	483.32	429.571	448.759
CL7817	1564	241.164	242.611	276.597	337.931
CL13196	2453	153.6	150.251	146.142	151.643
CL2351	1555	242.303	236.882	234.694	274.609
CL5866	1361	275.521	269.708	276.538	323.98
Unigene14216_All	2356	158.822	169.111	152.433	127.163
CL13072	994	376.443	334.312	356.099	357.852
Unigene19863_All	892	416.803	428.254	348.273	222.314
CL7558	993	374.007	377.178	390.086	393.365
CL2557	902	411.297	392.766	444.01	516.146
Unigene2176_All	1735	212.906	265.537	255.296	271.176
Unigene18536_All	2048	180.27	162.988	203.445	165.528
CL3326	6001	61.3888	57.8631	59.7737	59.7025
CL2321	1083	339.608	309.399	340.362	365.421
Unigene17333_All	1518	242.158	267.104	300.873	266.348
CL4051	2010	181.393	185.17	143.41	117.09
CL1871	1599	228.018	214.891	194.688	174.24
Unigene14298_All	1483	244.776	231.124	269.623	247.508
Unigene5246_All	3356	107.927	109.441	116.834	119.902
CL9429	2596	139.447	128.089	127.552	103.198
CL15379	3598	100.446	91.6472	91.9109	91.779
Unigene5167_All	735	490.079	612.593	446.115	466.179
CL15206	1186	303.548	327.848	308.078	316.893
Unigene17363_All	385	934.567	961.191	475.08	504.506
CL4083	1801	197.343	42.9896	132.899	159.097
CL13723	1400	252.87	258.69	384.555	422.642
Unigene5129_All	750	471.225	602.616	719.559	836.616
CL6825	1819	194.183	206.02	139.756	77.2309
CL8277	1542	228.936	187.286	231.364	210.123
CL5292	2450	143.764	136.941	141.045	163.541
CL4149	988	355.893	320.799	334.058	333.148
Unigene8255_All	2468	142.311	97.1386	155.554	137.359
CL3198	1367	256.929	239.971	212.758	276.344
CL13093	2332	150.61	146.431	148.274	158.409
CL6594	1238	283.218	297.538	479.251	561.325
Unigene5266_All	2310	151.612	131.483	116.299	100.679
CL9029	2191	159.573	140.766	137.659	88.2603
Unigene2090_All	651	536.445	529.458	512.283	570.411
Unigene20048_All	735	473.779	532.79	415.339	439.082
Unigene26188_All	1429	242.708	182.244	161.615	101.905
Unigene5238_All	2616	132.504	120.261	137.777	173.384
Unigene18302_All	1906	181.444	296.883	289.133	318.193
Unigene29762_All	539	641.246	780.745	461.65	237.592
Unigene14183_All	2545	135.573	121.94	145.346	156.848
CL4104	1033	332.657	313.638	341.612	342.061
Unigene16969_All	1125	305.276	272.443	303.143	316.943
Unigene18261_All	3525	97.4285	123.436	105.915	110.508
CL95	4022	84.8927	83.7357	84.632	93.711
Unigene6133_All	1907	179.045	186.783	294.178	280.631
Unigene11303_All	1362	249.516	228.637	227.775	200.629
CL2556	1582	213.555	222.863	159.739	127.651
Unigene11310_All	1457	231.877	243.593	161.762	81.5743
CL11498	460	734.011	833.223	1201.29	1308.18
Unigene5193_All	1823	185.104	226.16	185.302	176.56
Unigene3158_All	1254	268.936	301.055	246.704	239.767
Unigene25834_All	998	337.521	388.966	365.034	391.179
Unigene16901_All	863	390.089	342.549	350.241	333.013
CL10535	1801	186.7	137.022	115.673	58.9777
CL9408	512	654.393	865.658	754.029	954.896
CL7854	952	351.942	335.618	307.993	290.408
CL3383	3277	102.121	108.37	103.215	102.468
Unigene14282_All	1398	237.949	216.799	203.725	196.382
Unigene20145_All	1611	205.621	216.997	148.305	100.23
Unigene20156_All	2499	132.315	161.653	103.106	76.5253
Unigene7952_All	954	345.553	322.842	304.863	261.067
Unigene11349_All	1334	246.072	241.75	221.251	174.82
CL2234	980	334.552	332.776	355.031	403.172
CL1089	2860	114.497	109.404	104.027	101.759
CL6016	2148	152.357	144.874	112.533	76.9667
Unigene9505_All	991	329.63	320.258	539.57	596.208
CL9275	1062	307.404	279.968	243.228	255.287
CL15277	2413	135.128	156.454	130.887	101.972
CL8302	1579	206.374	226.393	143.397	91.2752
Unigene29024_All	1575	205.757	215.999	216.941	247.463
Unigene5307_All	1097	294.138	385.555	577.967	773.247
CL11505	1948	164.411	165.114	176.397	206.565
CL13476	2412	132.452	131.936	109.147	86.6548
CL10632	3969	80.4925	82.3282	91.6787	103.433
CL487	1975	161.355	140.61	130.571	101.817
CL5356	1429	222.727	247.47	232.473	192.571
CL2538	1630	194.649	201.383	162.172	119.688
CL7331	4472	70.6799	48.2669	66.4809	50.2335
CL5456	728	433.628	1.17192	347.125	4.11829
CL6892	1703	185.25	196.382	156.739	133.546
CL5725	990	317.458	309.378	343.393	338.748
CL8108	1874	167.174	175.617	160.141	177.012
CL2092	821	381.589	445.545	391.25	435.866
CL12676	902	347.323	328.684	324.588	332.385
CL11575	1277	245.016	249.701	176.803	109.675
Unigene8253_All	3175	98.4209	72.6194	75.318	60.0972
Unigene8252_All	2387	130.744	181.033	185.111	168.575
CL1873	2398	129.395	126.48	106.461	96.5376
CL267	3370	91.9556	88.6072	95.3164	96.5903
CL9430	1100	281.174	264.092	208.386	119.34
Unigene8217_All	1562	196.987	169.731	134.062	87.6072
CL1270	642	478.341	523.259	456.377	444.313
CL8600	1114	275.131	348.463	202.866	161.094
CL2690	2710	112.877	88.2281	80.1329	75.7035
CL12642	737	414.786	400.245	388.195	375.418
CL9324	866	352.769	343.087	333.604	326.172
CL3101	2058	148.347	117.838	133.784	269.302
CL967	2356	129.498	112.349	146.398	226.331
CL13010	1130	269.645	270.482	297.036	314.404
CL7435	868	350.346	335.416	315.213	291.867
Unigene26128_All	2185	139.085	102.789	153.616	182.2
CL8264	1079	280.91	297.697	303.289	384.043
CL7888	1551	194.908	214.665	223.215	275.869
Unigene28814_All	1021	295.89	208.485	218.18	112.424
Unigene8006_All	1064	283.369	286.057	183.85	91.9802
Unigene11060_All	672	447.776	405.95	378.938	351.819
Unigene6611_All	2277	132.15	91.5171	106.82	59.9096
CL6469	3071	97.9828	116.82	107.613	108.575
CL5843	3983	75.4973	56.8702	87.9488	92.9081
CL8450	1750	171.718	168.926	203.618	189.065
CL9012	1835	163.763	94.6148	163.544	299.461
CL11509	785	382.81	369.793	337.563	341.55
CL10061	940	319.262	309.725	302.299	267.916
CL9973	659	454.791	470.921	538.428	549.513
CL4996	1232	242.621	285.483	308.991	339.999
CL456	1724	173.381	199.681	177.323	231.044
CL4079	1643	181.807	227.181	223.566	299.264
CL3497	1804	165.36	172.382	134.469	138.771
CL554	1107	268.935	267.239	260.587	308.362
Unigene21396_All	1049	283.804	341.386	587.573	649.394
CL4913	1215	244.865	219.259	202.67	117.034
CL764	899	330.713	385.536	353.23	383.042
CL6910	1270	233.946	222.863	209.839	203.022
CL5554	2058	144.272	146.235	174.82	167.221
CL1589	948	312.987	287.087	341.108	379.508
CL2517	2669	110.571	98.2142	115.104	142.339
CL6400	3295	89.019	72.7582	84.6055	93.5245
Unigene28835_All	1055	277.837	265.45	183.581	186.139
CL2069	6068	48.2068	59.1926	58.1906	64.937
Unigene8371_All	1275	229.27	220.818	193.133	151.837
CL2752	3238	89.9694	85.1053	87.9578	87.8297
CL6743	2961	98.3186	96.0922	84.9087	103.134
Unigene23788_All	478	608.623	767.934	1080.79	1019.68
Unigene8269_All	1643	176.946	176.422	151.579	102.448
Unigene3164_All	1954	148.783	182.945	173.761	217.329
Unigene24310_All	995	291.782	398.928	420.047	476.297
CL981	697	415.386	90.8855	140.946	35.6406
Unigene29062_All	2492	116.101	228.953	243.101	363.507
Unigene23145_All	1955	147.481	223	190.863	250.737
CL11187	1040	277.044	292.249	196.379	76.3942
Unigene22898_All	947	304.252	290.318	312.349	334.681
CL10578	1697	169.668	186.519	201.218	188.029
Unigene23261_All	1612	178.615	141.179	152.891	91.9308
CL3291	1203	238.677	254.955	278.474	314.551
Unigene14197_All	2813	101.859	112.9	95.6561	66.4606
Unigene3712_All	1138	250.906	243.278	202.374	124.012
Unigene2238_All	1746	162.734	130.344	115.492	71.6289
CL5483	1545	183.646	174.912	170.397	167.994
CL8268	5711	49.4372	54.4523	45.909	27.786
CL9879	1633	172.772	366.237	279.421	253.755
Unigene25998_All	794	354.329	403.478	335.636	376.517
Unigene26183_All	1180	237.237	230.643	165.229	87.1122
CL11336	1822	153.644	339.953	568.152	758.696
Unigene2215_All	2809	99.1606	103.722	99.4736	104.522
CL1457	3808	72.9892	67.8294	72.1328	76.37
Unigene2279_All	1052	263.825	259.719	316.602	337.308
CL1629	1415	196.003	187.364	219.395	218.691
CL3335	979	283.293	287.8	306.321	381.272
Unigene20498_All	336	824.834	1294.98	414.844	167.624
Unigene19897_All	818	337.831	386.425	450.099	526.738
CL460	1680	164.491	153.493	135.674	124.921
CL1171	3099	89.0437	92.5703	103.165	133.438
CL4671	4207	65.5922	73.2599	93.3542	80.7838
CL8307	962	284.978	280.026	210.51	133.121
Unigene20231_All	1056	258.666	319.935	353.145	338.261
CL577	3204	85.1908	83.279	101.6	89.9648
Unigene8226_All	1657	164.726	148.286	144.708	172.019
CL9551	834	326.561	269.042	228.611	145.592
Unigene27364_All	2052	132.725	166.828	328.405	444.061
CL7944	1031	263.969	288.386	277.498	326.315
Unigene6062_All	2601	104.557	100.7	119.19	130.5
CL7984	1856	146.204	147.441	209.401	222.228
CL4032	2170	125.048	124.927	99.776	106.681
Unigene8234_All	1417	191.358	214.043	228.816	251.933
CL12544	3118	86.9641	83.4554	70.7528	75.7564
Unigene23174_All	2772	97.6029	102.952	144.246	186.957
CL13091	1632	165.659	167.94	174.91	183.839
Unigene3149_All	1765	153.176	172.324	165.636	155.305
CL2938	1315	205.138	196.097	246.564	320.331
CL6160	1074	250.798	288.359	85.4526	54.2356
CL9797	2397	112.206	111.05	129.693	140.623
Unigene5786_All	630	426.6	376.135	312.896	193.756
Unigene17259_All	1185	226.8	298.966	167.804	157.948
Unigene679_All	1349	199.08	242.857	180.143	158.43
Unigene8360_All	1252	214.504	253.325	364.797	417.526
CL14001	1547	172.954	61.9052	66.0097	27.9628
Unigene14687_All	485	550.435	845.245	799.559	719.724
CL14045	885	301.425	342.469	234.668	205.924
CL10151	886	300.86	254.215	489.717	569.216
CL10174	613	434.522	548.361	824.845	805.599
CL6277	1294	205.844	248.729	137.52	239.968
CL673	2320	114.639	116.114	191.107	212.489
Unigene5055_All	1128	235.783	235.035	168.071	142.577
Unigene15281_All	2781	95.6356	99.474	79.4815	58.2928
CL1600	1487	178.456	175.566	168.496	183.476
CL8580	2008	131.954	155.719	134.004	152.934
CL6192	961	275.302	249.689	254.22	290.808
CL12693	2365	111.614	138.977	147.299	129.034
Unigene2034_All	1083	243.736	248.74	230.157	248.557
CL3434	818	321.965	306.116	316.044	308.922
CL12654	1687	156.116	160.568	128.981	105.362
CL3927	1549	170.024	160.966	166.897	172.537
CL3933	1938	135.69	145.495	144.18	134.59
CL8742	3628	72.4278	74.7221	97.6235	116.343
Unigene17785_All	730	359.409	420.737	289.512	285.437
CL15402	3443	75.9715	59.2851	74.8991	65.6821
CL1261	2661	98.2976	94.1811	77.3176	57.1391
CL4405	1947	133.935	159.283	132.67	168.835
CL4975	967	269.257	271.52	190.262	122.688
Unigene29037_All	1572	165.123	165.802	130.331	97.9482
CL3994	2084	123.885	120.155	161.164	150.646
CL6986	2189	117.851	113.807	137.391	156.333
Unigene23013_All	1036	249.011	321.376	362.458	370.423
CL10318	1745	147.608	134.697	91.4834	140.763
CL114	927	277.43	271.732	243.557	267.053
Unigene14202_All	1780	144.369	143.312	122.847	68.6967
Unigene26064_All	1827	140.546	133.321	136.431	148.98
CL3399	1937	131.637	96.9	80.7471	60.8069
CL4537	3131	81.1824	81.4059	72.248	53.0077
Unigene23674_All	584	434.901	448.859	446.367	513.375
Unigene23019_All	651	388.302	392.506	419.953	543.437
CL12624	1401	180.004	198.523	164.384	142.462
CL7906	1897	132.939	127.839	101.188	52.9451
CL5619	1332	189.328	157.085	206.541	309.811
Unigene5027_All	998	250.49	245.562	221.697	210.718
Unigene14302_All	1386	180.223	213.906	181.085	184.021
Unigene17213_All	1960	127.24	172.917	114.533	99.4272
CL357	5776	43.1769	42.7245	52.0688	56.096
CL2402	1990	125.221	109.432	109.342	89.6421
CL278	1405	176.933	180.651	231.844	259.877
CL12104	2120	117.166	102.822	66.0537	85.7614
Unigene2303_All	1483	167.358	161.514	109.098	86.3535
Unigene1932_All	1021	242.5	294.762	152.557	452.842
CL1697	1169	211.628	228.434	234.05	230.821
CL2640	2546	97.1694	102.373	107.549	138.281
CL8187	2548	97.0147	91.0752	101.039	113.463
Unigene11148_All	770	320.512	353.729	319.518	312.883
Unigene26013_All	887	277.559	269.558	183.376	124.579
CL14386	1971	124.807	154.746	119.141	132.663
CL4953	1794	137.01	140.529	198.504	251.991
Unigene23177_All	1703	144.331	206.652	144.215	187.366
Unigene23285_All	1642	149.693	149.901	110.998	87.1211
CL12675	1557	157.48	154.522	175.449	220.478
Unigene20252_All	1758	139.475	160.271	115.439	112.192
CL10869	2677	91.5193	91.228	73.1535	75.2768
Unigene20173_All	2347	104.387	92.6953	47.2731	39.6914
CL7803	1729	141.468	149.389	140.177	135.749
Unigene8212_All	1609	152.019	149.131	166.163	166.902
CL1774	1320	184.848	180.489	149.663	127.842
CL15207	1718	141.56	137.062	175.685	157.809
CL8699	3376	71.8605	84.8485	114.419	138.792
CL316	1362	177.681	209.375	198.037	225.943
CL6449	2606	92.7102	97.0691	87.7123	96.3104
CL9136	4545	53.1579	43.1273	60.9101	61.2062
Unigene1430_All	217	1111.54	672.306	1265.81	2708.96
CL5027	1092	220.882	160.163	188.408	159.24
CL6091	2412	100.001	104.877	122.099	177.305
CL15023	1846	130.663	92.0868	126.391	114.036
CL11188	676	355.628	309.839	356.937	395.356
CL6954	1420	169.158	174.838	137.758	122.307
Unigene20750_All	962	249.486	341.663	353.612	383.112
CL11979	3416	70.1423	66.5595	58.3369	52.3466
Unigene23197_All	1165	205.67	209.812	169.206	174.813
Unigene25851_All	732	326.785	277.685	233.095	145.4
CL3491	2144	111.384	127.138	126.911	139.238
CL2877	1494	159.844	149.189	134.54	135.6
Unigene28789_All	822	290.277	261.034	259.992	271.727
CL1846	612	389.882	428.671	361.173	292.883
CL6902	1655	144.174	149.625	142.8	150.1
Unigene5234_All	2520	94.4479	99.3661	85.7472	101.722
CL12067	1175	202.561	275.008	355.333	424.657
Unigene23266_All	1210	196.041	189.317	153.476	173.268
Unigene1960_All	808	293.33	296.442	237.567	152.132
CL605	1478	160.224	144.021	129.583	136.054
CL9827	3065	77.2629	57.8284	55.88	39.3367
CL14375	757	312.3	288.801	320.451	314.578
CL5466	3779	62.5064	56.3845	55.5267	44.5982
CL9084	1061	222.631	282.444	291.784	326.979
CL12669	946	249.695	252.747	261.439	365.596
Unigene11231_All	2503	94.2916	130.633	218.88	233.145
Unigene20118_All	1859	126.312	96.1469	150.423	99.0693
Unigene6221_All	1624	144.59	151.956	200.446	173.404
Unigene8296_All	1281	183.305	185.484	141.943	76.0645
CL5113	770	304.435	271.737	279.788	325.12
Unigene2706_All	589	397.309	424.408	844.556	1282
Unigene11304_All	1384	168.653	158.581	114.412	70.8679
Unigene11259_All	1232	189.461	186.975	189.207	205.46
CL6530	1286	181.195	194.88	158.813	168.523
CL440	6462	35.9978	39.8062	47.0747	47.6885
CL13456	2189	106.175	92.468	115.838	151.539
CL13772	1174	197.801	337.013	182.222	156.874
Unigene5290_All	1194	194.32	244.73	182.959	204.286
CL7200	850	271.319	307.389	282.602	274.113
CL1450	2503	92.1378	95.9507	91.8382	103.61
CL7613	565	404.291	360.894	407.614	448.011
CL141	1928	118.477	140.276	153.867	182.384
CL8312	2497	91.0797	95.2417	96.7179	115.009
Unigene5006_All	825	275.184	275.338	256.957	289.428
CL11553	1407	161.355	151.137	126.322	145.355
CL5927	2025	112.013	104.065	106.601	96.6587
CL13959	485	467.685	532.126	332.705	284.357
CL1723	1918	118.262	129.553	119.175	139.232
CL328	1005	225.5	170.844	98.6079	173.665
CL5726	888	254.986	277.662	267.355	245.743
CL12885	695	325.795	284.796	172.039	134.345
CL5073	1770	127.812	128.697	123.785	127.765
CL15010	2083	108.511	104.444	97.9446	93.2477
Unigene29003_All	1712	131.793	132.185	127.475	143.726
Unigene11191_All	595	379.208	448.447	440.288	593.144
CL11431	1037	217.194	222.134	162.46	161.491
Unigene20167_All	3484	64.6469	62.5667	55.2814	51.5093
CL14380	746	301.649	313.073	306.117	332.996
CL11160	671	334.77	315.644	345.148	354.259
CL3630	3266	68.7785	57.3389	69.5915	77.2412
CL4291	573	391.677	367.767	395.531	469.413
CL3936	3471	64.6589	53.6451	65.2951	71.507
Unigene11233_All	1694	132.368	153.357	132.518	126.797
Unigene5342_All	1430	156.526	145.276	157.284	159.64
Unigene26124_All	1677	133.472	170.301	158.783	200.232
CL4002	3209	69.6269	77.699	88.887	94.496
CL8803	1936	114.997	68.0854	33.1612	98.7793
CL9939	4166	53.3928	54.7305	48.662	43.3854
Unigene17541_All	376	589.456	667.666	656.051	738.707
Unigene28821_All	961	230.215	198.642	172.17	92.925
CL14343	2610	84.5353	74.1204	75.9394	91.4039
Unigene8237_All	2141	103.053	101.913	77.0783	46.211
Unigene17001_All	942	233.374	238.197	172.898	113.668
CL7617	1309	167.791	168.318	171.164	187.157
CL6231	576	380.971	350.299	345.222	364.726
Unigene11768_All	689	318.489	295.634	182.293	81.4333
CL12432	1471	148.905	156.596	124.78	130.005
Unigene6672_All	2722	80.3968	87.6041	94.8966	96.6905
CL529	1679	130.221	178.483	183.102	171.168
Unigene26088_All	2360	92.6443	93.2693	97.403	102.72
CL8690	994	219.759	236.679	284.576	331.352
CL7121	1095	199.307	188.942	193.401	224.712
CL8337	1668	130.72	117.003	194.642	226.091
CL5642	2779	78.1012	81.1255	58.4524	48.2398
CL3240	1648	131.459	142.107	160.662	134.364
CL11537	3789	57.1243	71.0404	90.0638	100.83
CL13558	1432	151.148	151.18	137.958	201.29
CL6502	1794	120.538	114.254	129.694	152.675
CL14300	1308	165.325	187.363	152.848	142.604
Unigene29013_All	1889	114.159	124.203	174.151	266.753
CL2826	1800	119.803	131.766	200.596	221.765
CL3912	2942	73.2989	67.351	71.6902	73.1549
Unigene2240_All	1709	126.065	121.06	99.3354	112.276
CL14491	896	240.23	258.757	272.181	320.987
CL13999	1250	172.197	178.311	161.319	155.045
Unigene14198_All	1783	120.497	143.43	185.713	286.575
CL1937	1337	160.693	154.584	151.789	160.493
CL6548	6474	33.1552	32.5503	42.728	41.9106
CL10853	2085	102.852	102.604	89.5845	86.8929
CL5830	948	226.21	292.711	365.424	339.072
Unigene13958_All	1072	199.299	79.9838	85.813	40.1533
Unigene14151_All	1858	114.989	98.6094	131.604	133.816
CL14569	2591	82.381	70.5479	81.402	83.809
CL1023	1081	197.27	253.936	298.343	296.166
CL6809	2476	85.9653	92.0869	95.2759	82.9446
Unigene22894_All	923	230.174	231.546	276.123	309.278
Unigene17222_All	2677	79.2869	70.5921	74.0388	79.5166
CL898	769	276.009	293.17	301.443	322.758
CL908	2089	101.509	98.2217	99.7259	98.7206
Unigene29182_All	1395	151.579	139.594	144.397	156.276
Unigene5244_All	2100	100.692	86.1286	95.9206	101.671
CL8671	731	288.991	265.81	294.126	311.412
CL284	3243	65.0796	64.6513	65.3684	76.1381
Unigene26089_All	2657	79.4328	92.4766	100.624	120.737
Unigene28962_All	780	270.325	262.511	178.702	111.194
CL3972	1533	137.413	122.715	138.284	155.06
CL15118	2703	77.8594	68.8084	90.7018	96.1817
Unigene15251_All	684	307.389	294.677	375.754	493.111
CL1031	603	348.349	298.182	239.374	145.964
Unigene14122_All	805	260.937	254.093	195.9	183.824
CL13753	1285	163.311	151.876	156.757	160.988
Unigene24015_All	1340	156.161	167.767	138.908	98.2857
CL6415	1356	154.171	155.563	172.063	150.664
CL8888	944	221.246	239.951	254.462	282.888
CL5607	985	212.037	211.558	199.908	190.236
Unigene17101_All	893	233.658	187.972	193.724	170.745
CL12150	2463	84.5544	104.61	115.372	140.333
CL12207	1762	118.081	121.171	138.285	167.48
CL7736	1237	167.711	163.459	156.048	146.634
CL399	3664	56.5664	61.1812	57.0931	68.6756
Unigene9542_All	3356	61.6983	54.6572	60.2144	48.5604
Unigene28756_All	889	232.913	255.036	230.219	201.866
Unigene29035_All	1590	130.226	110.401	99.3177	69.2287
CL6801	1841	112.363	111.106	84.2555	56.9983
CL1762	1624	127.254	117.152	126.556	125.932
Unigene15278_All	1667	123.971	118.096	115.279	120.372
Unigene4998_All	996	207.49	213.933	157.684	85.3594
CL5232	2604	79.1326	71.1786	74.5424	85.1998
CL2130	1283	160.609	149.286	193.44	223.331
CL3395	2183	94.3936	90.3772	93.4579	124.39
Unigene8205_All	2119	97.1503	100.857	117.529	136.737
CL1314	2361	87.1079	95.0365	133.952	119.275
CL1648	2027	101.363	95.2282	98.3123	96.0351
CL13541	2808	73.0992	92.5928	41.0465	25.8537
CL4564	2195	93.4227	118.937	153.897	177.565
CL1352	2800	73.2367	62.9968	68.1703	62.4097
CL12280	917	223.406	240.039	260.075	305.229
CL630	1722	118.736	173.902	281.244	365.499
Unigene26144_All	1205	169.514	154.879	164.125	167.411
CL15290	1235	165.396	245.586	130.134	118.78
CL732	661	307.815	270.404	319.407	325.924
Unigene20230_All	1069	190.333	177.775	133.615	93.7536
Unigene26150_All	1159	175.38	145.199	118.035	73.1698
CL1899	2069	98.2435	92.5735	100.586	90.463
CL13067	1307	155.215	149.319	186.261	196.619
CL6759	2315	87.545	75.5499	86.8261	78.7224
CL8753	3185	63.6316	61.2749	74.7434	68.5148
Unigene18324_All	1391	145.555	116.382	120.651	90.6793
Unigene14193_All	5936	34.1083	35.6801	35.5674	29.8715
CL14203	2603	77.7055	77.5154	82.682	64.9117
Unigene26141_All	1122	179.918	166.146	178.187	209.761
CL6061	1865	108.24	87.9464	85.7126	62.0062
Unigene11342_All	1295	155.729	159.432	138.079	139.736
CL8084	3168	63.658	93.9877	111.119	150.744
Unigene3435_All	1910	105.376	108.32	115.501	126.36
CL15491	2568	78.2203	68.2728	98.0707	100.487
CL6622	2177	92.0856	123.252	96.0905	100.927
CL935	3919	51.0516	48.8733	57.8859	64.4256
CL8961	1934	103.346	95.8372	179.568	234.082
CL10035	1048	190.526	197.416	189.946	169.196
Unigene14006_All	997	200.273	249.231	242.447	274.294
Unigene23179_All	1717	115.942	104.844	124.218	129.463
Unigene15631_All	2025	98.3075	104.802	86.7066	60.7025
CL777	2306	86.2415	78.712	84.3623	95.1885
CL2788	1971	100.798	106.807	118.813	140.812
CL7228	1951	101.729	89.5359	99.6022	88.5801
Unigene96_All	4458	44.5208	50.2844	59.0542	69.4141
Unigene20165_All	2223	89.1921	115.232	194.794	201.049
Unigene5372_All	1167	169.901	154.073	110.949	75.4208
CL4565	2842	69.6251	71.7471	77.5481	76.1811
CL1897	1146	172.491	150.755	132.157	130.995
Unigene19921_All	1344	147.08	216.94	417.89	519.443
Unigene14088_All	790	250.221	246.769	178.894	135.267
Unigene2052_All	972	203.369	217.24	271.734	243.233
CL13700	1779	111.004	88.6011	89.4928	59.3459
CL14225	1931	102.162	115.095	75.1965	106.909
Unigene14249_All	1094	180.325	196.718	152.814	98.0709
CL12811	856	230.229	154.486	193.037	174.623
Unigene23190_All	2376	82.8604	87.3448	81.9675	88.5085
Unigene2327_All	1298	150.908	163.008	113.196	104.601
Unigene11352_All	1346	145.378	106.645	137.009	102.939
CL3580	1009	193.933	188.346	163.339	140.928
Unigene23240_All	1071	181.401	163.503	190.292	136.169
CL9397	750	258.775	213.006	178.956	107.361
Unigene2950_All	559	347.193	448.711	299.068	222.962
Unigene20121_All	1867	103.632	88.195	86.7747	50.1253
Unigene12398_All	1018	189.669	179.767	147.504	253.699
Unigene8279_All	1772	108.85	25.0363	92.7642	14.5023
Unigene2780_All	736	262.069	255.311	242.952	296.203
Unigene17177_All	1961	98.1558	102.458	77.3419	50.0159
Unigene6242_All	1588	121.211	134.582	80.9923	81.5877
CL7016	2098	91.7462	80.3142	53.1917	52.9763
Unigene27478_All	685	280.706	382.677	456.348	492.078
CL13962	1565	122.737	118.57	128.161	152.848
CL5585	2573	74.5762	60.1821	60.3692	77.9033
Unigene19976_All	719	266.877	290.122	294.24	349.968
CL10215	5219	36.7283	34.8604	46.2741	81.3273
Unigene28935_All	932	205.67	201.619	189.085	159.464
CL1530	2186	87.5048	74.4467	54.2041	41.9289
CL14648	2775	68.8598	59.2601	61.9526	55.9493
Unigene27751_All	239	799.522	874.579	565.183	496.4
Unigene29107_All	1051	181.623	182.646	158.657	187.051
CL5615	3415	55.8964	47.1549	54.7582	49.8536
CL4555	5466	34.9225	28.8757	37.5221	32.7142
CL8097	2198	86.5729	118.775	116.54	167.774
CL1464	2036	93.2651	83.598	97.2428	116.542
CL3470	4324	43.8687	48.0939	42.6489	32.4891
Unigene22972_All	961	197.178	223.722	197.951	220.168
Unigene28861_All	994	190.632	234.533	228.007	254.439
CL11036	1768	107.177	72.6248	82.1292	50.5096
Unigene17189_All	1492	126.869	68.7618	117.393	107.793
CL9073	1968	95.9804	90.1714	91.2979	113.169
Unigene23265_All	1242	151.763	150.093	146.053	154.665
Unigene24219_All	2796	67.3428	70.3339	52.8575	49.6315
Unigene11344_All	1317	142.969	126.808	117.288	115.937
Unigene12314_All	1194	157.697	201.858	257.838	288.763
Unigene25962_All	624	301.427	324.037	296.916	307.842
CL3766	1243	151.32	157.694	113.005	80.4573
CL9246	1839	102.17	110.646	102.857	75.2265
Unigene26105_All	1737	108.055	93.5677	96.8659	95.6713
CL7275	2785	67.2503	67.4717	52.4474	47.2901
CL541	2792	66.9387	46.9819	56.5599	62.4351
CL7222	2388	78.2633	52.2507	63.2417	51.4751
CL13234	868	215.314	239.337	256.141	328.134
Unigene26963_All	2557	73.0125	71.0689	72.7109	72.1095
CL12360	5165	36.1071	36.5876	35.9965	37.3572
Unigene26587_All	567	328.56	285.892	374.26	451.341
Unigene21250_All	4725	39.385	36.6092	39.6221	48.4502
CL1930	1123	165.534	151.753	159.995	144.738
CL1199	865	214.676	187.893	180.07	87.3934
Unigene26097_All	3206	57.921	53.6884	50.9361	33.5989
CL12949	1845	100.539	110.287	105.908	130.696
Unigene17807_All	431	430.383	581.475	925.728	894.863
Unigene23191_All	1844	100.594	116.014	89.7264	77.9259
Unigene2179_All	1782	103.982	105.568	107.114	80.8774
CL2001	1950	94.9209	103.801	102.194	104.11
CL766	2628	70.2802	76.6968	78.3704	87.2738
CL3957	545	338.892	321.696	276.708	264.84
CL2647	1864	99.086	99.3218	101.593	107.42
Unigene26148_All	1776	103.996	110.368	104.079	102.855
CL299	1716	107.516	111.244	117.385	123.798
CL6403	1086	169.703	186.973	178.142	191.868
CL9692	1110	165.853	136.045	118.781	89.326
CL13610	2061	89.2274	63.6455	75.7844	47.7969
Unigene2299_All	1081	169.933	207.568	183.948	162.842
CL13452	3579	51.2708	50.8345	60.4355	65.9386
CL3424	5240	34.9807	31.8714	35.2346	32.4905
CL8317	2495	73.3063	85.7435	113.46	156.386
CL8621	2221	82.35	51.666	64.5049	61.1309
CL3607	2558	71.5009	74.9601	60.1336	49.4774
Unigene18465_All	2163	84.3735	71.1953	73.2067	75.7399
CL5498	2067	88.1956	88.6387	99.0154	121.114
CL12665	478	381.381	288.7	212.733	218.631
Unigene22928_All	988	184.312	177.238	153.728	103.391
CL6286	1935	94.1088	89.8354	122.359	128.712
Unigene5344_All	1426	127.7	158.098	294.148	356.368
Unigene29050_All	2745	66.2663	62.1611	64.5918	76.4546
CL10512	1272	143.004	130.791	139.898	162.128
CL15077	1002	181.538	219.25	227.907	247.706
Unigene21180_All	948	191.879	153.893	171.804	161.743
CL1308	2949	61.6145	60.6817	61.7308	76.3943
Unigene21454_All	3033	59.9081	64.6973	90.4223	102.098
CL1702	2929	61.9671	67.7227	67.5952	73.114
CL11148	1266	143.208	61.4936	58.5389	90.1599
CL7773	4888	37.0912	38.7483	44.6917	51.9167
Unigene20163_All	1981	91.3188	98.6238	106.576	106.265
CL535	2386	75.7347	77.3244	73.4977	68.5714
CL6577	1084	166.516	201.681	208.282	174.442
Unigene5241_All	2209	81.3511	77.6303	75.1932	87.638
Unigene24252_All	1111	161.75	153.392	74.4624	55.7062
CL2956	1045	171.584	192.471	192.965	201.445
CL14295	1715	104.435	93.1512	82.4061	94.651
CL10653	765	234.125	265.985	166.435	115.334
CL447	853	209.737	211.54	196.494	222.938
Unigene5208_All	1841	96.9617	81.5623	77.5853	51.4148
Unigene16999_All	973	183.255	208.906	152.998	79.8939
Unigene11285_All	1061	167.867	198.816	174.014	248.262
Unigene27321_All	2380	74.8349	92.3062	107.718	119.133
Unigene8207_All	1985	89.7265	93.9121	119.277	149.42
CL8420	1516	117.485	128.452	65.9384	36.1627
CL242	5090	34.8739	28.7041	30.8553	31.5967
Unigene23122_All	1907	92.9777	91.9373	92.9756	63.7849
CL13526	1721	102.678	89.1084	62.4654	104.276
Unigene29017_All	1784	98.9405	84.1683	104.216	83.6677
CL13847	1864	94.6941	116.486	234.16	263.782
CL5504	1560	113.019	100.766	102.747	90.1905
Unigene26165_All	918	192.059	175.186	139.635	71.8502
Unigene17212_All	2180	80.8762	84.0441	64.5322	57.4671
Unigene5267_All	2258	77.9056	85.2027	77.9503	75.0192
CL924	2408	73.0526	83.1725	83.2044	90.2671
Unigene23151_All	1624	108.319	106.382	84.5032	83.9989
CL6685	4326	40.6636	40.9225	42.7288	36.0383
Unigene26178_All	1153	152.222	144.845	152.282	146.544
Unigene29104_All	1167	150.224	109.478	98.5803	65.8785
CL5570	1604	109.297	119.145	127.194	113.484
CL2167	2094	83.721	86.681	116.978	119.143
Unigene28826_All	1058	165.512	179.825	147.426	155.249
CL2836	3261	53.6989	45.5228	55.3622	46.9543
CL11951	2473	70.8096	70.378	80.5819	67.458
Unigene5352_All	1290	135.746	141.863	110.724	70.0556
CL1329	1807	96.9076	86.52	39.3437	209.884
Unigene11224_All	2903	60.2523	61.3494	67.6069	68.0149
CL2511	2246	77.7884	43.8736	73.6667	53.9668
Unigene29103_All	1222	142.973	150.63	148.796	167.01
CL11772	1761	98.9855	86.2366	85.3917	107.379
CL2225	2771	62.6181	64.1179	62.7418	70.1729
CL11079	2819	61.481	60.151	72.4491	103.239
CL13551	3238	53.4637	52.8944	44.1785	30.2245
CL10626	1163	148.681	170.559	141.896	104.958
CL9183	1936	89.316	91.7721	81.0113	72.3423
CL5406	3952	43.754	43.3381	42.793	48.2815
Unigene28564_All	239	720.99	725.543	846.423	990.112
CL2881	1870	92.148	109.725	108.525	125.055
CL699	1662	103.56	111.778	114.329	115.064
CL14580	1703	100.95	102.7	112.589	112.168
CL7292	1433	119.831	138.274	212.731	290.964
Unigene20120_All	2176	78.9144	83.1204	97.4218	124.2
CL1732	1924	89.2503	73.8312	105.255	154.937
CL15146	1601	107.257	101.116	93.2528	74.1034
CL14727	1722	99.7199	62.6741	87.5759	58.5744
Unigene23127_All	1997	85.8878	118.34	96.337	97.0489
CL452	1111	154.382	52.0267	261.976	190.057
CL9057	2794	61.388	65.3459	66.7746	77.2599
CL11382	2693	63.6162	58.9261	64.959	65.5256
CL5926	1974	86.6862	89.6813	87.8554	87.765
Unigene5242_All	2983	57.3646	63.2792	62.9771	61.9552
CL11222	1483	115.252	112.038	113.311	151.335
Unigene11554_All	326	524.291	393.213	455.986	446.038
CL13412	3009	56.8026	52.8795	48.4715	37.649
CL5703	1858	91.9908	113.418	140.532	176.807
CL1973	4131	41.2781	46.2619	41.9296	34.2144
CL12407	1133	150.503	151.543	164.287	175.781
CL4966	2263	75.0864	66.2585	71.1141	48.0728
CL3741	1661	102.3	105.425	135.54	173.409
CL218	2503	67.7272	71.75	62.5739	53.8158
Unigene18118_All	1488	113.791	99.1914	107.574	128.519
CL9166	2205	76.7898	72.7411	79.4331	81.8727
CL14459	1936	87.4595	141.128	78.1181	106.744
CL6901	2060	82.098	90.493	73.5204	77.7597
CL7562	645	262.205	268.183	273.221	314.752
CL4859	2104	80.3811	88.9047	95.1239	127.127
Unigene23253_All	1315	128.458	148.249	129.098	133.539
CL566	2073	81.4869	50.7246	74.3064	75.7224
CL8966	2227	75.8519	81.4085	78.6484	92.7955
CL13299	1179	143.276	118.675	90.6333	55.3995
CL3145	1127	149.709	150.647	106.667	124.272
CL6219	1043	161.767	166.46	148.72	124.836
CL10837	1909	88.2781	77.6515	64.1006	43.7501
Unigene12269_All	441	382.138	427.548	287.249	332.152
CL7313	693	242.891	217.291	266.42	276.882
Unigene5130_All	635	264.762	265.353	265.988	290.706
CL486	2706	62.1299	68.6533	72.1307	70.5131
CL6129	1766	95.2002	102.659	131.629	142.606
CL1133	1010	166.261	166.831	141.207	145.029
Unigene21504_All	858	195.716	220.996	190.83	221.14
Unigene11196_All	1477	113.422	101.952	107.354	107.148
CL3474	1670	100.195	94.6395	88.6258	86.6862
CL1920	1395	119.803	116.201	110.267	100.091
Unigene26151_All	1192	140.038	142.432	137.359	147.319
CL11672	2660	62.6789	34.4792	64.955	53.4572
CL13485	930	179.275	174.531	120.923	71.6139
Unigene16975_All	1003	166.227	184.157	170.975	193.44
CL10761	2910	57.2941	67.7251	83.3614	86.1755
CL5943	787	211.85	219.524	324.113	572.52
CL4800	4503	36.9812	38.6508	44.6853	50.4584
CL2716	1355	122.898	121.363	120.04	107.945
CL14098	856	194.307	255.4	378.776	336.237
Unigene25987_All	722	230.369	243.127	335.091	317.074
Unigene8219_All	1550	107.179	100.315	145.385	194.256
CL4290	2301	72.1977	69.1501	70.3142	69.7084
Unigene14149_All	1816	91.3696	99.4806	107.244	124.292
CL11402	1672	99.2387	92.7404	93.6737	96.1886
CL5796	2293	72.2754	69.4844	66.9893	71.0723
CL239	3354	49.3524	51.8281	58.4518	70.0428
Unigene20029_All	641	257.922	331.415	301.477	394.893
CL6810	3189	51.8433	48.7578	46.2084	55.4684
CL1430	2266	72.8722	71.6301	96.5948	79.0071
CL1767	1167	141.327	145.849	150.824	151.759
Unigene20160_All	2656	62.0215	62.7985	61.8083	49.7482
CL6153	7122	23.0735	28.84	28.132	31.843
Unigene26946_All	2481	66.2353	73.074	56.9635	48.5098
Unigene26155_All	1120	146.723	137.115	144.65	160.613
CL3816	2702	60.5961	76.8855	82.523	88.7672
Unigene2237_All	1662	98.5143	138.857	121.718	169.568
CL4251	1822	89.8632	83.9347	102.752	117.889
CL14789	1368	119.54	110.855	86.6156	89.6992
CL7113	704	232.005	238.74	230.432	256.129
CL4508	1214	134.54	135.634	111.8	95.2566
Unigene25899_All	913	178.677	141.337	142.759	80.9223
CL12354	1782	91.5442	112.749	93.2108	106.354
CL5695	2686	60.5854	62.653	62.7221	66.4139
CL3158	1025	158.763	162.725	139.771	150.219
Unigene17310_All	1401	116.012	106.264	132.86	136.959
Unigene2268_All	1168	139.155	132.211	92.778	67.1055
CL9636	1570	103.397	88.9841	101.132	122.762
CL2871	3404	47.6889	42.4199	43.9861	42.9686
CL8154	1999	81.2071	82.6913	87.08	92.988
CL4724	1890	85.6792	79.3349	73.0661	79.4285
CL11387	754	214.501	196.6	221.437	254.198
CL4171	2017	80.1855	72.3304	63.7659	40.3457
CL8352	3028	53.3469	53.9565	54.9264	65.5607
CL10310	1787	90.2824	87.9658	91.0211	87.1224
CL10725	1744	92.5084	92.4583	90.4241	67.4133
Unigene14035_All	707	228.196	436.838	291.921	420.729
CL14852	813	198.444	193.614	154.224	140.133
CL3583	1762	91.3368	88.2455	86.0769	89.4524
CL2103	1627	98.9154	84.4246	90.4384	81.8696
CL7469	1789	89.9583	74.5144	103.203	86.6659
Unigene26252_All	394	407.452	447.693	474.07	448.956
CL404	2357	68.1103	79.1807	86.1016	78.4099
CL10195	1502	106.749	96.4208	96.2437	98.9486
CL13080	1776	89.9422	92.1135	61.6227	39.9121
CL8159	698	228.85	196.178	183.337	143.279
Unigene3537_All	2268	70.4309	71.3788	57.1838	58.2589
CL326	3671	43.4589	40.1481	49.7071	46.727
CL8535	1762	90.4302	95.1453	64.1909	76.4477
Unigene6407_All	951	167.548	173.593	219.288	318.412
CL4702	7619	20.887	23.3474	26.0707	27.8264
CL4897	5025	31.6296	34.1689	35.1987	39.6765
CL9236	939	169.264	125.157	119.075	165.345
CL7641	1211	131.246	136.499	126.309	127.677
Unigene15164_All	1493	106.322	94.5734	115.005	132.105
CL8414	2316	68.5402	78.0959	73.8587	88.9522
Unigene8971_All	506	313.713	336.375	275.044	340.695
Unigene26062_All	1663	95.3333	102.22	87.9624	85.2483
CL8728	1742	91.0099	104.196	114.768	119.984
Unigene16983_All	1288	122.935	120.059	112.402	111.731
Unigene11255_All	1154	137.209	149.895	131.801	84.6212
CL6539	2832	55.9109	45.7911	62.2271	56.7137
Unigene20255_All	1129	140.248	167.194	203.415	206.374
CL3242	1227	128.883	118.726	122.555	105.941
Unigene26054_All	1663	95.0932	81.058	104.544	73.4011
CL5814	608	259.77	291.871	320.675	384.626
CL8261	2630	60.0534	48.6594	48.0842	34.6061
CL5169	1844	85.5426	83.8587	81.7818	86.0552
CL8654	2693	58.426	60.4309	58.1591	64.8099
CL13598	2196	71.649	68.9599	74.2648	74.6018
Unigene5230_All	1677	93.704	92.8454	95.8353	101.776
CL9979	1859	84.4228	73.2002	112.875	87.3192
CL5071	2175	72.1572	76.7845	80.5288	93.2418
CL859	3108	50.4319	48.9991	46.5116	44.9937
CL5229	1527	102.647	93.3057	98.3362	87.3713
CL2368	6045	25.8962	27.7683	31.8611	32.7692
CL4310	1510	103.671	112.578	147.952	163.662
Unigene14268_All	1234	126.696	122.028	87.1174	55.1864
Unigene11015_All	900	173.714	161.627	146.497	71.3836
CL8903	2220	70.4247	73.8829	60.2641	51.7049
Unigene6861_All	362	431.887	497.873	361.243	407.005
Unigene29082_All	2394	65.3062	53.6344	60.1135	52.9563
Unigene8314_All	1105	141.125	151.716	96.3129	81.5905
Unigene23193_All	2301	67.7721	56.3583	52.0569	56.2135
Unigene5331_All	1550	100.351	91.3707	61.4342	65.3506
CL3108	882	176.354	168.311	95.0169	257.37
Unigene26069_All	1539	101.068	96.3201	110.868	117.999
CL1881	1093	142.309	170.749	113.533	132.056
Unigene24175_All	1547	100.417	98.1659	132.159	152.411
Unigene16915_All	916	169.372	176.034	157.579	93.9833
Unigene23032_All	675	229.549	288.179	234.906	239.215
CL354	2151	71.8484	71.4934	66.4038	74.5695
CL4063	3380	45.7236	53.1332	48.6963	35.3539
Unigene17295_All	1494	103.311	121.921	117.236	203.687
Unigene28929_All	790	195.375	250.548	325.882	391.164
CL15306	2690	57.3036	51.935	60.7868	69.4199
Unigene2199_All	1488	103.459	96.1812	77.0244	61.885
Unigene52883_All	625	246.315	260.385	269.899	353.949
CL13468	3172	48.5331	48.5484	47.4749	50.9047
Unigene20089_All	722	212.946	197.042	194.848	134.067
CL3569	1778	86.472	67.298	65.4307	38.7832
Unigene27151_All	2111	72.7369	79.6175	45.9245	25.057
Unigene17202_All	1540	99.7062	103.737	103.242	123.484
Unigene6359_All	747	205.552	280.104	269.368	266.9
CL3723	813	188.865	188.367	192.383	190.444
CL7476	1567	97.9882	93.7823	75.2035	84.0477
Unigene5037_All	1073	142.915	88.4568	62.2417	41.7125
CL12264	2056	74.4884	67.4312	75.6543	64.5786
CL8816	2097	73.032	82.6919	64.1071	71.4858
CL3961	5242	29.1775	34.2599	36.6185	36.3591
CL15462	1162	131.625	168.319	117.545	159.415
Unigene20265_All	1354	112.961	107.433	115.197	112.453
CL148	3907	39.0962	29.5888	36.1175	30.2563
CL9340	1313	116.336	119.397	96.3148	43.7109
CL5874	726	210.123	258.534	371.525	436.856
Unigene21409_All	1909	79.9105	15.0834	72.3389	13.3494
CL8946	3106	49.1144	40.8589	45.293	38.4727
CL15414	1236	123.26	116.481	85.0592	58.5623
CL2792	3501	43.516	38.9905	38.706	35.0496
CL14608	776	196.327	167.389	128.263	81.9624
CL4626	2082	73.0787	76.5263	66.1211	77.7609
Unigene25884_All	1049	144.852	124.64	139.038	112.077
CL1334	2050	74.122	69.0852	83.6525	101.957
Unigene2948_All	572	265.647	293.088	210.164	217.146
CL4617	3081	49.3185	48.0439	47.2688	50.8096
Unigene6207_All	1602	94.8503	80.8159	87.1429	90.9005
CL2693	5234	28.9932	32.0709	30.9531	33.7961
CL5614	1996	76.0273	96.2798	97.5725	88.9434
CL4673	508	298.721	312.798	313.401	416.92
CL15177	3802	39.8083	38.5964	40.2881	40.2167
CL12371	1292	116.99	130.582	132.897	135.585
CL2706	2460	61.3625	65.6344	59.1137	63.6359
CL7488	894	168.627	161.757	179.049	190.676
CL5143	3376	44.6541	26.0927	56.4756	72.1237
CL6792	399	377.825	393.972	361.221	497.002
Unigene14714_All	499	302.108	333.827	337.187	363.069
CL548	1230	122.4	142.367	145.026	171.495
CL2347	822	183.154	133.631	140.479	149.801
CL10580	1798	83.7333	86.9531	76.3255	77.2992
CL1904	2774	54.2727	60.2041	58.0918	58.5171
Unigene14014_All	1077	139.603	134.866	84.0143	65.8161
CL6053	2973	50.5728	46.9913	50.2178	56.0408
Unigene18528_All	1406	106.937	121.36	113.081	102.658
CL9219	1863	80.5975	84.7207	101.879	135.64
CL1018	2227	67.4239	70.4901	65.3953	57.9852
Unigene26763_All	476	315.028	364.744	386.519	439.099
CL11919	2345	63.946	65.7607	51.7232	77.4414
CL12875	1012	147.978	161.021	155.617	181.774
CL256	1735	86.3134	62.8192	95.86	81.9575
CL14069	1998	74.9518	69.9224	73.6453	80.387
CL5876	3342	44.6901	41.3561	48.8633	49.4687
CL1259	1910	78.0915	67.6722	85.9491	99.5634
Unigene22960_All	784	189.994	159.424	152.235	86.5891
CL6868	2595	57.3239	64.6857	65.2537	70.8885
CL12268	856	173.78	195.848	171.645	212.15
CL6944	1866	79.6119	51.3222	69.1568	96.7466
Unigene14223_All	3059	48.4982	76.4191	49.1582	52.7152
CL10920	1025	144.738	120.899	129.052	138.937
Unigene5259_All	1903	77.9591	82.7158	76.8689	78.8859
CL10866	2111	70.2776	51.226	45.108	29.7235
CL2423	925	160.169	181.47	199.366	239.386
Unigene29291_All	431	343.75	367.69	242.929	167.445
CL3722	1463	101.269	103.073	83.0528	79.0441
Unigene11193_All	1569	94.3	91.6237	96.5277	107.007
CL3808	567	260.947	294.544	226.456	237.945
CL3942	4686	31.5742	32.5443	37.3313	34.5493
Unigene2257_All	1183	124.9	149.105	123.471	131.242
Unigene5406_All	562	262.913	313.863	315.105	171.092
CL5033	1257	117.547	123.359	127.685	131.693
CL15071	1547	95.512	78.45	78.1254	57.1715
CL4919	1852	79.7824	77.738	74.3327	68.223
Unigene21579_All	2162	68.2504	71.6229	98.1523	110.443
CL10974	1520	96.9459	95.4193	93.4032	90.3097
Unigene20119_All	2013	73.1038	68.7657	70.849	83.2986
Unigene3095_All	1757	83.7553	79.7562	84.36	82.8814
CL2790	1850	79.5449	74.0174	98.9844	114.137
CL10496	6424	22.8765	25.134	28.5729	30.4692
CL10880	2158	68.0068	54.1627	60.0987	59.8392
CL15370	1344	109.047	102.678	92.4903	91.301
CL8509	2045	71.667	75.9292	80.6966	99.6928
Unigene28906_All	646	226.872	212.96	154.741	100.777
Unigene9078_All	3247	45.0753	24.7645	35.8951	27.1069
Unigene20288_All	1462	100.109	100.81	97.6981	57.2729
CL9453	1219	119.901	120.03	98.0865	115.596
CL1432	456	320.526	423.774	377.014	351.283
CL8698	6844	21.2975	21.597	25.0252	28.0048
CL12813	2200	66.2547	70.9675	79.7116	80.5013
CL5767	1495	97.4986	91.8788	166.153	401.372
CL2629	1590	91.6732	91.6209	82.3808	81.081
CL1292	2422	60.1818	53.4546	57.5506	46.9505
CL1660	1459	99.7674	74.4103	29.8274	69.7201
Unigene8013_All	1032	141.047	146.327	94.9842	62.8757
CL6311	1027	141.734	138.732	121.249	123.861
CL3428	2681	54.2934	48.6088	52.3927	30.593
CL13881	1114	130.486	150.873	141.755	156.096
Unigene26610_All	340	426.945	515.033	470.159	576.318
Unigene13999_All	936	154.874	100.265	116.925	72.5276
Unigene29031_All	1455	99.4928	114.781	100.537	80.8033
CL6619	2572	56.2838	58.4641	41.8812	41.881
CL12507	1741	83.1488	89.6774	114.462	166.056
CL8347	1328	108.857	-	69.1085	5.48278
CL3984	901	160.447	145.823	161.637	154.968
Unigene23163_All	2094	69.0364	75.9859	62.8614	69.8496
CL14717	1961	73.7187	60.5827	56.5782	46.3029
CL9567	1702	84.9367	95.1159	86.7063	89.4602
CL10032	1325	109.104	111.877	131.538	145.299
CL9036	1691	85.3712	98.3834	87.3978	101.693
CL7208	2037	70.7722	77.5886	57.2171	35.429
Unigene10921_All	1008	143.019	289.677	160.081	322.076
CL5987	2153	66.9591	65.9783	67.9431	65.2499
CL4112	977	147.352	137.754	92.1725	118.145
CL13066	997	144.396	102.259	91.1879	45.5366
Unigene14824_All	509	282.836	253.937	397.86	571.35
CL8340	2660	54.0465	61.341	60.5005	48.2242
Unigene12590_All	1611	89.2387	95.3252	85.3188	75.5045
CL9716	2007	71.5316	75.0288	72.349	79.2796
Unigene24477_All	2385	60.1945	62.0643	64.9472	74.0774
CL744	1487	96.546	80.3245	82.0021	76.1842
CL5473	2178	65.8238	68.1588	70.4274	75.3166
CL3452	1584	90.5078	99.3738	96.0217	86.2552
CL5302	3502	40.9378	42.9382	33.835	37.3021
CL8545	1757	81.4824	71.2586	75.1638	73.0088
CL4099	2141	66.8681	64.5549	88.3482	88.221
CL11292	1251	114.281	118.324	134.669	158.516
CL5966	1692	84.4946	80.299	87.2188	90.2421
CL5353	2198	64.9524	67.8298	60.7692	65.3755
CL13335	4244	33.5923	38.547	35.1785	37.6934
CL14570	1910	74.6417	68.2305	60.0065	45.2968
Unigene16967_All	974	146.371	119.346	91.3505	54.3073
Unigene29660_All	618	230.689	230.547	203.584	180.885
CL12020	1920	74.1489	76.429	85.8381	99.9371
Unigene20196_All	2289	62.1957	57.9583	75.3887	81.5813
CL3249	400	355.915	444.71	475.577	1022.04
CL4481	1014	140.203	145.559	240.082	414.785
CL7881	2057	69.1134	69.0575	51.9478	37.7913
CL1029	1687	84.2716	96.8466	124.767	131.639
Unigene18052_All	1793	79.2896	86.6008	102.492	190.861
Unigene29740_All	650	218.41	254.636	504.122	502.102
Unigene5235_All	2532	56.0689	53.491	53.3487	57.09
Unigene8527_All	432	328.164	383.626	326.646	251.33
CL12362	1823	77.7657	151.865	92.2963	136.385
CL3963	3181	44.5668	48.6122	49.1692	48.5391
CL6381	1446	98.0407	104.58	117.999	136.103
CL2029	1713	82.6429	78.0694	81.7477	154.019
Unigene15199_All	3834	36.9242	33.7125	40.1766	34.6306
Unigene11276_All	1104	128.231	126.158	92.8876	118.326
Unigene14319_All	1183	119.499	117.914	106.17	97.5717
CL3088	1463	96.3556	21.7226	125.905	98.5124
CL7454	1110	126.998	129.703	121.11	135.822
CL13293	2173	64.8726	68.4138	168.641	215.136
CL8982	1110	126.998	133.931	117.229	90.6765
CL15231	2473	56.9222	51.4898	48.9589	49.1863
CL1200	5089	27.6613	30.973	31.1577	32.15
CL8760	2761	50.9123	45.8871	58.7555	57.0862
Unigene17227_All	1696	82.6471	141.355	90.8239	214.403
CL1664	3826	36.6361	37.1836	43.4139	36.718
Unigene8310_All	957	146.468	157.349	188.423	300.751
CL13045	1809	77.4845	81.5903	61.094	41.7884
Unigene24553_All	1239	113.131	116.716	151.971	197.904
Unigene11207_All	1683	83.1669	57.5364	63.2357	49.7522
Unigene26003_All	867	161.442	156.954	123.497	71.8776
Unigene335_All	3411	40.9763	43.7711	39.3483	35.8488
CL14634	1759	79.46	83.667	84.6315	80.2305
CL4450	2232	62.5316	57.0494	69.0131	64.7634
Unigene2226_All	4175	33.3344	37.2938	35.2955	39.0345
CL3906	9480	14.6594	16.0643	17.6122	18.8173
CL6024	769	180.717	179.452	190.503	212.202
Unigene18545_All	1680	82.6023	71.6046	88.7394	69.2166
Unigene14190_All	2131	65.1205	52.1465	54.8954	54.5678
CL2015	4490	30.9069	31.9223	31.9077	36.1052
CL3973	1344	103.104	83.7926	88.9638	91.301
CL11236	2211	62.674	60.3888	61.8735	58.5017
Unigene6471_All	3669	37.7684	37.0889	42.1009	40.6823
CL6504	1603	86.4455	97.9299	100.797	117.963
CL2630	2074	66.814	68.3886	63.2599	62.7791
Unigene5324_All	1339	103.489	113.893	83.0212	51.9784
CL4135	2529	54.7143	58.6991	40.634	26.2502
CL497	1805	76.6607	71.7269	76.2682	51.0166
CL14542	887	156.001	154.377	150.587	200.872
Unigene9280_All	1835	75.4074	71.9491	65.5116	68.3883
CL7206	1516	91.143	92.7165	100.044	97.3285
CL11331	1503	91.9313	76.2055	66.5087	70.9562
CL1718	1563	88.4023	107.669	105.72	113.036
CL14607	1236	111.629	101.813	130.9	140.515
CL13281	1969	70.0727	68.2442	68.0557	49.3776
Unigene20882_All	683	201.718	178.314	130.587	121.342
CL13632	2297	59.9797	64.9063	88.4444	123.624
Unigene7505_All	266	517.195	556.479	716.773	1028.89
CL2106	328	419.432	500.061	491.958	1361.95
CL9210	1978	69.552	52.0825	58.4881	45.5802
CL1782	2223	61.7967	58.1439	60.958	65.1219
CL9706	1641	83.592	79.9351	91.7674	96.5702
Unigene28815_All	1119	122.587	119.702	103.772	81.9094
CL1519	665	205.977	43.2995	63.1732	22.8642
Unigene23787_All	589	232.555	271.592	294.808	342.86
CL9364	799	171.183	156.698	175.261	187.349
Unigene24556_All	1136	120.225	120.539	106.201	107.641
Unigene2228_All	2486	54.8575	57.0547	59.6221	67.4498
CL3146	1571	86.8083	82.1391	100.107	101.964
CL5857	1856	73.4783	70.4455	69.8776	67.0375
CL4113	2899	46.8357	49.2944	55.9586	59.5397
Unigene2870_All	406	334.426	364.59	338.543	437.796
Unigene20144_All	1618	83.9164	78.1712	62.1811	47.7803
CL1080	712	190.417	188.127	180.035	202.722
CL3857	3813	35.5042	32.2201	30.1713	26.8461
CL9913	1437	94.2084	90.986	93.1011	92.2473
CL14049	1735	78.0273	74.8667	83.6913	89.6101
Unigene28938_All	761	177.632	171.529	130.791	64.1609
Unigene25840_All	860	157.183	192.209	138.781	98.36
CL12209	1536	87.7464	92.8979	83.5939	96.4795
CL8531	2233	60.2681	61.3221	58.5625	62.0491
CL2154	1747	77.0342	90.2241	87.8025	84.7042
CL11836	2782	48.303	44.5441	39.107	37.411
Unigene15562_All	1934	69.4824	79.846	58.2593	39.1983
CL14154	1386	96.8105	99.1045	110.205	150.029
CL8759	3017	44.4744	50.9719	49.5569	53.0231
CL13916	1630	82.3186	97.4854	96.2196	111.542
CL9082	1026	130.585	133.254	131.236	139.219
CL4906	1861	71.9934	71.4023	58.4608	49.8266
CL2459	1817	73.7368	86.1612	142.874	148.975
Unigene2182_All	2031	65.6724	68.7863	72.6608	70.751
Unigene8271_All	1766	75.527	36.3535	53.4322	33.8325
CL15490	2838	46.9278	62.2284	73.9378	59.6121
CL14104	1717	77.5661	40.1239	51.4438	55.128
Unigene607_All	1648	80.6926	91.3731	107.98	136.703
CL7974	2430	54.7248	44.0624	56.9179	64.1571
CL142	1632	81.3613	71.0967	63.8918	37.7913
Unigene3605_All	2117	62.7216	74.6566	62.382	75.8683
CL8839	2024	65.6036	84.0936	141.247	211.823
CL14030	1346	98.6491	107.279	103.077	134.759
Unigene2233_All	1696	78.2911	79.2292	65.9267	71.3416
Unigene20263_All	1480	89.4475	66.1488	60.2641	26.1901
CL2563	2896	45.7121	52.9543	52.0738	50.9496
Unigene5049_All	955	138.411	155.668	104.447	61.4423
CL10718	1354	97.6238	85.6941	102.945	106.126
CL2045	1077	122.732	121.795	125.621	119.304
CL13398	1461	90.4741	82.3379	81.5445	83.1099
CL7452	1321	99.9114	101.721	105.843	122.881
CL2901	3499	37.7202	40.171	46.4861	52.2678
CL12121	2390	55.223	77.195	23.8873	51.5217
Unigene15584_All	2476	53.2243	79.3377	50.8138	55.7
Unigene28913_All	723	182.273	204.735	303.34	373.209
Unigene2056_All	770	171.147	227.417	185.499	222.216
Unigene29769_All	527	250.063	253.358	243.644	271.854
Unigene23681_All	794	165.974	148.282	164.155	150.499
Unigene18658_All	274	480.961	617.296	455.248	420.486
CL4516	544	241.882	243.872	220.981	235.015
CL15139	2407	54.6671	58.7501	67.6652	65.6599
CL12541	1227	107.24	70.9229	111.669	57.9447
CL4446	3076	42.7126	45.8338	48.4663	49.2909
CL15274	2291	57.2607	58.8387	54.3529	49.7286
CL11484	4788	27.2735	22.7189	27.672	34.7526
CL137	3646	35.816	39.8968	48.6889	48.2809
CL8030	1824	71.4833	79.2822	75.0013	79.3673
Unigene29014_All	1832	71.1712	81.8466	74.5562	113.154
CL8521	1461	89.1074	103.068	116.345	158.598
CL9854	1751	74.3495	74.6698	99.6595	107.014
Unigene5236_All	2141	60.7129	60.2712	65.104	62.1148
Unigene2337_All	1291	100.687	88.389	77.2635	69.5037
CL11545	630	206.327	214.983	196.629	232.507
CL12412	3842	33.781	35.1968	40.6537	29.3747
CL3993	1891	68.6338	58.9903	47.7356	42.2413
CL9548	2578	50.3439	46.9106	51.3939	48.5951
Unigene29060_All	4527	28.6695	33.6402	29.553	36.8035
CL5680	3139	41.2829	39.6819	46.3268	47.7559
Unigene18387_All	2671	48.5163	36.8127	54.3633	60.0521
Unigene17685_All	739	175.354	198.859	194.738	170.393
CL8631	3753	34.5289	35.9746	29.9648	17.4607
CL7848	2757	46.9305	45.1027	49.62	43.2652
Unigene279_All	1519	85.1792	76.2453	72.7578	69.7859
CL2003	1377	93.9632	80.2355	60.2347	56.1427
CL14594	1959	66.0476	69.8991	51.9072	41.8682
CL3444	2686	48.0966	40.2599	53.4983	66.0153
CL7083	541	238.425	194.76	238.533	294.111
Unigene17080_All	653	197.225	217.21	170.898	197.753
Unigene21277_All	1623	79.352	81.6101	51.2376	48.1609
CL1382	4091	31.4809	36.8605	28.7003	35.9623
CL10852	3284	39.1561	29.0319	42.4444	42.8432
CL4172	1893	67.823	69.632	53.0341	62.6728
CL6276	2085	61.5774	52.274	69.3324	59.0584
CL1123	2873	44.6186	33.7047	32.5442	29.0703
CL373	4566	28.0747	33.0726	34.3963	37.4741
CL3965	1590	80.6222	89.877	91.0525	112.328
CL8973	2094	61.122	68.4484	59.1577	41.6234
CL240	4112	31.1259	30.5515	36.8317	44.0072
CL11255	875	146.274	177.457	142.558	156.147
Unigene11199_All	1467	87.1097	86.3629	83.5607	59.8513
CL6217	2331	54.7363	65.3321	64.7881	79.8358
Unigene24490_All	3815	33.4444	28.4014	25.3555	28.909
Unigene24041_All	4963	25.7083	20.1558	31.2542	29.73
Unigene17083_All	656	194.497	187.929	157.308	148.535
CL696	1449	88.054	86.2581	101.994	154.443
CL2736	764	167.003	158.013	137.327	123.333
CL451	2142	59.4727	52.277	51.2945	49.5886
CL6301	1623	78.4908	98.8258	104.864	169.817
Unigene20239_All	973	130.515	167.256	123.55	103.884
Unigene23287_All	1489	85.2862	89.0977	75.2365	88.7382
CL10599	3032	41.8178	42.1375	49.2407	45.3446
CL4465	2419	52.4149	50.4349	44.7082	35.1459
CL13032	2519	50.3341	47.9247	53.5385	54.9192
Unigene29020_All	1866	67.8413	65.0386	78.2777	82.9749
CL4154	2484	50.8825	50.489	51.9511	53.7964
CL540	2657	47.5695	58.6006	111.327	162.245
CL14064	1863	67.8434	56.0989	58.6293	50.3479
Unigene8368_All	1438	87.7556	86.918	89.8902	81.3118
CL10276	2978	42.3079	44.6205	40.2226	48.9714
Unigene16895_All	865	145.656	133.152	121.79	131.214
Unigene16154_All	288	437.475	423.618	451.071	426.071
Unigene1946_All	907	138.912	132.865	133.015	145.443
Unigene11225_All	4459	28.2111	23.6776	25.4137	29.4884
CL2548	1966	63.9843	53.3768	47.5583	36.0549
CL3950	1309	96.0987	86.3589	129.032	146.748
CL3719	1729	72.6394	68.3417	73.1413	91.2835
Unigene1962_All	663	189.432	253.182	197.89	180.236
CL7035	2525	49.74	52.8791	63.2232	54.1102
Unigene27434_All	7133	17.5794	14.8313	18.6955	23.2675
CL4985	1637	76.5998	94.0718	282.423	316.844
Unigene8323_All	1323	94.7799	92.2162	154.86	155.231
CL2677	918	136.595	111.292	105.606	103.81
CL13083	2416	51.9014	59.0609	53.0566	51.5877
CL11424	2185	57.3885	63.2549	124.727	78.7017
CL14111	1724	72.7342	66.9315	66.8554	63.5993
CL12870	4679	26.7993	26.5758	27.1195	28.6511
Unigene6651_All	1474	84.935	80.3094	81.2638	90.8035
CL3385	1891	66.2053	70.4952	82.1417	91.8437
CL8649	1181	106.007	94.2739	108.904	134.91
CL3738	891	140.286	187.197	152.571	149.257
CL12148	1243	100.559	101.411	141.949	233.619
CL14560	3396	36.8064	34.4178	39.7124	49.8172
CL14180	7213	17.2737	19.8416	20.4595	23.6032
CL1815	1082	115.153	131.877	236.144	229.589
Unigene11236_All	1700	73.2913	65.6181	52.5919	29.8552
CL14021	623	199.992	240.679	208.175	228.588
Unigene23114_All	1583	78.7082	85.8281	50.8991	30.0325
CL11891	1377	90.338	104.399	127.353	146.344
CL2702	1908	65.1968	60.2534	68.199	69.7001
CL793	910	136.479	126.333	163.827	166.379
CL2257	2920	42.5328	47.8442	47.219	59.9183
Unigene28820_All	1008	123.21	108.338	141.487	157.851
Unigene14033_All	732	169.394	166.961	133.618	109.416
Unigene2194_All	1513	81.9538	65.1289	74.1854	56.3332
CL3911	2311	53.6547	52.0535	40.1788	31.0431
CL11882	2521	49.1061	46.4484	49.7359	41.454
CL13524	2720	45.5134	45.1673	43.8794	43.0664
CL12962	990	125.047	36.1947	76.3821	54.5111
CL6949	1726	71.7245	86.8731	62.2844	42.0609
CL12498	1789	69.0871	63.1883	55.3946	60.0915
Unigene23100_All	718	172.14	170.81	175.53	202.817
CL10051	1646	75.0892	121.029	56.1497	56.335
CL2401	1120	110.354	95.7901	83.4817	72.0847
Unigene5288_All	1173	105.368	96.0078	85.7706	71.3836
Unigene29112_All	1037	118.994	119.911	99.72	81.9845
CL14938	2843	43.4038	37.8115	46.3003	45.0448
CL1255	4037	30.5665	31.4361	31.2722	37.9817
CL2426	1366	90.3346	100.556	52.834	49.8536
CL6555	3724	33.1356	30.1264	29.8511	25.13
Unigene20117_All	734	168.116	168.249	186.673	191.394
CL10443	748	164.702	221.845	340.436	371.042
CL2382	1954	62.9467	57.1976	68.2474	56.99
CL5762	1283	95.8673	73.4795	100.246	96.4764
CL9292	2760	44.4921	46.2901	48.5513	52.4515
Unigene14454_All	495	248.077	204.241	123.169	141.902
Unigene24221_All	3564	34.4551	34.2318	34.8181	34.0695
CL9554	2729	44.9243	43.3771	38.3665	46.848
CL8519	1422	86.2155	87.446	76.5088	67.3175
Unigene28852_All	1031	118.912	144.4	141.256	155.576
Unigene29079_All	2281	53.7477	23.0963	48.1687	18.9647
CL6144	1335	91.834	96.9791	133.942	174.048
CL5054	1765	69.4609	80.1198	93.8645	112.717
CL2100	666	183.782	200.48	206.056	159.166
Unigene20251_All	1100	111.272	113.625	98.5133	68.3336
CL9866	2507	48.8228	50.4512	46.1466	35.5352
Unigene27365_All	2189	55.9154	53.7854	47.7327	33.2624
Unigene2015_All	846	144.679	151.017	153.556	148.842
Unigene15390_All	3992	30.661	28.745	30.4914	32.7235
CL11859	1782	68.6862	85.34	89.2213	98.6632
CL6383	2454	49.8772	36.0699	46.2653	44.8548
Unigene39070_All	542	225.46	218.799	228.554	246.155
Unigene14160_All	1604	76.184	74.5984	74.9462	83.4441
CL3402	3006	40.6517	45.6949	45.6531	54.8557
CL3308	1491	81.8239	75.6744	78.8923	57.1644
Unigene9624_All	2166	56.3248	51.6978	58.9815	72.6689
CL7379	870	140.229	124.787	168.387	179.936
CL11233	3179	38.3139	39.5181	42.491	45.673
CL4312	2280	53.4209	34.8935	53.3867	48.184
CL3734	1326	91.7044	104.232	100.895	109.498
CL2858	546	222.711	197.274	222.144	201.992
CL1573	1379	88.1799	78.4178	80.3006	73.4542
Unigene13746_All	241	503.736	655.801	564.069	594.469
CL1226	1914	63.4276	65.6363	45.0234	62.2089
Unigene23648_All	733	165.621	171.389	341.525	408.435
CL8218	837	145.042	132	166.79	173.214
CL2923	1727	70.1799	71.8789	83.7047	88.6612
CL8161	1703	71.1689	67.2559	93.4866	134.049
Unigene3301_All	1845	65.6914	70.5187	99.1359	120.366
Unigene8131_All	634	190.853	179.312	114.514	60.1244
CL7593	2901	41.7101	35.144	36.3146	41.7081
Unigene27122_All	2131	56.6876	56.6505	60.5568	63.4112
CL3918	3460	34.9137	28.6647	31.7551	34.2889
CL15093	2356	51.2739	57.5775	45.8123	41.903
CL9432	1159	104.229	118.699	102.607	133.221
CL13688	1805	66.8153	48.6845	41.4164	55.2877
CL4495	1794	67.225	62.1799	29.0611	34.7369
CL1621	1893	63.7093	51.9423	72.2675	131.568
Unigene6537_All	2737	44.0635	42.1593	47.9361	56.1784
Unigene3649_All	2313	52.1408	45.5535	63.8021	66.1988
CL10830	1320	91.3649	95.4958	90.5814	80.9555
CL1055	1280	94.2201	91.1482	81.9669	101.554
CL11742	2265	53.1576	52.2631	52.3136	55.3105
Unigene29561_All	526	228.901	210.046	166.288	116.032
CL8006	2248	53.5596	41.6523	53.5717	30.1031
CL220	741	162.216	154.283	160.778	176.292
CL4082	1245	96.5481	130.886	138.087	153.088
CL9493	1170	102.737	94.431	114.531	99.0219
CL6414	1596	75.3148	80.8525	97.4595	109.893
CL959	1978	60.6687	65.8849	63.6072	56.9481
Unigene23250_All	1677	71.558	52.5276	56.2679	38.8204
CL11854	2395	50.1055	52.8105	47.8548	52.5765
Unigene11100_All	644	186.03	200.705	136.488	91.1139
CL10843	1369	87.5113	65.5918	65.1503	40.6715
Unigene24120_All	1963	61.0306	80.1875	100.201	86.4022
Unigene25880_All	1045	114.453	64.0891	28.6562	83.816
Unigene14234_All	1123	106.503	77.8708	34.1476	67.8876
Unigene27040_All	885	135.145	164.125	102.971	100.905
CL9991	1774	67.4202	87.4081	76.0222	81.8457
CL15087	1205	99.2559	112.752	64.1841	130.445
Unigene18517_All	1759	67.9951	67.1761	54.9921	64.0383
Unigene20162_All	2078	57.557	46.7021	46.4464	21.2296
CL6520	2442	48.8959	56.7726	58.2261	65.0696
CL6952	1796	66.4831	61.7544	57.5777	37.7984
CL9482	1763	67.6143	89.2842	82.3621	64.136
Unigene6380_All	1598	74.4708	58.0608	159.083	222.326
CL9875	1646	72.2991	67.5116	57.0659	54.7737
CL15424	3580	33.2414	35.8661	50.9706	59.1607
CL2218	1980	60.1032	68.5114	67.7864	65.7595
CL564	1538	77.2462	84.7336	59.2521	40.1011
Unigene447_All	1584	75.0029	66.9225	81.8768	82.3345
Unigene8281_All	1158	102.595	88.042	94.5094	62.322
Unigene22902_All	869	136.484	167.392	114.536	83.7875
Unigene7542_All	211	562.109	631.784	330.813	266.927
Unigene2331_All	1298	91.3752	93.4993	66.7223	38.9365
CL2360	2589	45.8111	38.473	41.6062	29.2814
Unigene5205_All	2021	58.6863	58.9951	68.33	77.9887
CL4068	582	203.789	179.941	215.437	169.26
Unigene5110_All	840	140.959	178.757	153.627	199.619
Unigene24246_All	3299	35.8913	43.7701	48.4553	46.4783
CL4987	1735	68.2451	63.065	68.5424	63.6898
Unigene5094_All	611	193.789	221.319	199.922	224.315
Unigene16929_All	682	173.615	145.112	257.45	730.06
CL2892	4182	28.2653	22.5939	23.3364	22.8899
CL3366	2710	43.6183	43.5238	45.7902	52.0758
Unigene47565_All	1008	117.268	127.17	109.214	130.658
Unigene9637_All	1232	95.9461	101.624	115.762	113.681
Unigene20150_All	1546	76.3299	96.5738	89.7421	88.0983
Unigene3549_All	1796	65.7049	56.054	51.4601	52.5838
CL9511	1495	78.9338	83.0334	77.0961	91.2469
CL10398	1674	70.4934	68.9307	64.2192	68.6972
Unigene8192_All	1621	72.7983	58.816	62.4647	50.8625
CL5052	1439	81.8668	92.9346	76.9524	66.2246
CL2636	1610	73.1716	66.9016	67.1734	58.7917
Unigene15260_All	1356	86.8778	118.599	187.792	209.413
Unigene24445_All	922	127.556	156.382	132.954	198.821
CL230	1855	63.3998	54.0412	51.1009	35.6726
CL5323	2389	49.2284	54.6394	51.4018	44.7306
CL14989	1744	67.3205	79.3723	89.5594	94.4278
CL6566	1495	78.5331	81.7493	56.7773	34.2355
CL8960	2044	57.3421	48.8355	53.543	64.7482
Unigene19986_All	687	170.607	190.937	221.395	259.974
CL11662	2847	41.1687	39.931	46.3866	51.7513
Unigene26077_All	1448	80.9443	66.2849	52.5201	36.9736
Unigene11240_All	1709	68.5824	66.271	63.4082	58.3934
CL10214	983	119.234	119.338	100.596	87.3596
Unigene26063_All	2000	58.5038	61.5342	61.5072	63.6028
Unigene2333_All	1295	90.3534	79.3868	73.864	40.6804
CL11440	1159	100.956	83.3653	75.6538	41.389
Unigene14078_All	757	154.568	151.022	179.293	197.46
CL6466	1545	75.6038	81.1745	76.5532	63.8988
Unigene12402_All	2077	56.2388	55.8642	37.9633	24.8485
Unigene27720_All	319	365.543	321.607	276.894	248.388
Unigene17302_All	1410	82.7009	75.3323	60.3528	41.4633
CL6956	1248	93.4361	63.406	44.8827	66.579
Unigene42237_All	303	384.846	468.112	391.057	368.227
CL6971	1885	61.7552	62.5727	55.4307	58.0536
Unigene27340_All	2380	48.9112	34.4132	48.9711	51.1083
CL10660	883	131.833	142.757	107.596	102.346
Unigene29049_All	902	129.056	141.878	101.27	87.1324
Unigene2296_All	1105	105.347	111.567	93.1934	92.831
CL13946	1510	76.9596	67.5183	70.1953	73.6055
Unigene16995_All	825	140.859	163.135	150.414	125.635
CL1565	2296	50.5267	51.5575	45.9774	54.9368
CL5276	1903	60.9612	64.6707	52.4158	48.1643
Unigene12671_All	2765	41.9563	44.8179	43.9444	41.0488
CL10608	866	133.729	187.922	303.253	384.285
Unigene14215_All	2379	48.6799	47.338	46.7278	44.7385
CL14870	1746	66.3285	71.2189	83.6576	77.8842
Unigene25910_All	954	121.184	148.006	159.884	193.948
CL8620	1661	69.6026	66.902	62.6466	66.7852
Unigene8245_All	2196	52.5548	54.3909	57.0966	53.0501
Unigene9562_All	910	126.824	139.225	95.6444	66.8339
CL581	2001	57.6763	58.9453	67.398	67.8519
CL6701	1919	60.1408	55.7955	74.6563	77.0006
CL1193	1932	59.6328	54.7577	67.0173	77.5909
CL828	2453	46.9672	48.6055	58.3163	66.7858
CL4802	775	148.401	158.798	174.573	162.202
Unigene29570_All	497	231.41	264.789	243.613	203.379
Unigene3706_All	1521	75.484	101.386	159.913	178.389
CL10964	1061	108.21	112.374	123.658	112.626
Unigene23291_All	532	215.435	243.76	481.898	508.81
CL7423	1424	80.4856	82.5301	80.9401	78.3516
CL7655	1866	61.421	61.6095	54.7251	54.7428
CL276	3694	30.9724	30.833	32.4846	36.4068
Unigene5808_All	717	159.57	209.72	219.643	322.272
Unigene24286_All	656	174.408	157.367	186.865	212.192
CL3605	2591	44.1574	38.6902	43.237	36.6148
CL14087	1541	74.1156	81.1084	60.2552	51.1405
Unigene20174_All	2474	46.165	46.0376	56.6022	65.007
CL4308	2337	48.8713	52.4783	62.4094	77.1566
Unigene29094_All	1159	98.3715	104.161	96.2866	108.646
CL14424	2697	42.1998	51.4838	48.8866	62.4111
CL5936	1923	59.1851	59.7834	144.857	166.042
CL6712	1940	58.6664	54.422	54.5255	54.2001
Unigene15148_All	1395	81.5863	89.2914	147.949	168.25
CL973	2329	48.8677	52.2007	58.8312	76.1344
Unigene26945_All	2298	49.5269	50.9557	44.1561	42.7743
Unigene11722_All	535	212.734	229.237	186.846	227.761
Unigene28823_All	1023	111.059	127.599	94.5563	119.74
Unigene23164_All	3370	33.7131	33.291	38.6124	27.8968
CL467	1073	105.884	151.271	166.446	178.226
CL260	2278	49.8741	49.0624	56.1762	53.4907
Unigene1989_All	1158	98.1116	83.2532	85.7654	84.5138
CL15192	1927	58.9586	57.5562	55.0051	61.7893
CL3067	2674	42.4134	31.1879	40.6059	48.6925
CL8757	4970	22.8196	21.0286	20.9802	16.2444
Unigene28909_All	617	183.814	212.599	302.729	260.66
Unigene23182_All	1771	63.9265	62.3853	69.582	72.7944
Unigene23157_All	2338	48.4234	29.649	53.0759	54.4079
Unigene15425_All	955	118.339	115.244	98.8076	94.1816
CL5957	1665	67.8764	74.1712	81.7754	74.5991
CL12662	1429	78.9465	60.4496	63.0179	62.342
Unigene29558_All	658	171.451	156.888	162.396	117.165
Unigene11206_All	1614	69.8975	70.1717	71.9457	86.7749
Unigene14150_All	2098	53.6772	54.8983	46.4144	57.4676
Unigene5285_All	1177	95.6796	97.8561	74.1307	66.7743
Unigene23201_All	1129	99.7474	83.8803	104.188	113.24
CL127	3122	36.0714	32.2463	45.1299	43.3515
Unigene17957_All	3632	30.9513	33.9432	33.3951	36.8514
CL871	1576	71.3294	73.623	117.014	144.307
Unigene28983_All	720	155.855	159.079	186.712	191.249
CL8882	1878	59.7527	44.8613	65.5029	95.4443
CL3295	1416	79.2482	54.3769	57.9671	34.7844
Unigene15558_All	1820	61.5472	66.5653	50.0713	35.0643
CL9285	952	117.664	123	105.003	106.851
Unigene9561_All	1665	67.2768	66.7412	75.4352	75.2422
CL6254	938	119.42	106.19	91.4113	55.7066
Unigene24433_All	3765	29.7519	31.2712	37.0792	33.7295
Unigene8064_All	1052	106.289	120.837	75.5667	62.4946
CL2338	2578	43.3732	30.6119	35.2654	29.5724
Unigene23128_All	1849	60.4739	47.1799	56.6264	55.0144
Unigene2276_All	1032	108.156	99.4114	107.51	114.753
Unigene3689_All	1678	66.3986	71.4357	46.6052	27.5665
CL8562	1644	67.7718	60.9771	54.6454	45.8523
CL6647	2033	54.8041	46.2671	49.276	38.4481
CL10734	1285	86.7057	95.2751	75.7801	78.4942
CL12251	1830	60.7744	67.8333	49.9154	42.3621
Unigene7957_All	953	116.702	116.157	88.164	101.121
CL6236	2219	50.0304	48.2522	41.6505	38.6031
Unigene3162_All	1636	67.8591	79.1364	55.8345	71.8636
CL3392	1478	75.1133	90.6267	85.854	105.482
CL645	3073	36.0618	29.0819	37.577	36.9346
CL801	760	145.813	142.568	128.695	129.899
CL7662	1824	60.6459	63.262	29.2918	24.3033
CL14462	963	114.868	200.001	159.061	116.304
CL12326	1304	84.8298	77.5303	91.3624	94.2658
CL12061	2133	51.7667	55.1975	45.7538	57.9302
CL9782	1539	71.7469	73.7299	54.4541	32.2827
CL15410	2306	47.8831	39.7722	51.8506	46.5263
CL257	2982	37.0283	35.906	46.0205	48.8339
Unigene11757_All	597	184.621	239.728	275.34	270.469
CL2671	1202	91.6962	78.786	65.9573	50.0636
Unigene13007_All	299	368.625	413.74	295.415	151.839
CL4522	1399	78.784	96.3541	115.187	127.97
CL13164	1386	79.5229	81.0995	82.0711	94.4056
CL13681	1055	104.473	100.681	115.58	208.264
Unigene9666_All	1556	70.578	52.7742	57.5975	64.8233
CL468	4418	24.8573	24.0905	26.5761	19.6798
Unigene22980_All	553	198.588	231.418	91.9404	46.4704
CL7873	1053	104.102	108.974	111.299	119.379
Unigene29607_All	661	165.839	176.505	153.185	150.003
Unigene26152_All	1232	88.815	74.9632	66.4496	111.769
Unigene26071_All	1498	73.0441	56.9533	61.1219	55.8965
Unigene2261_All	1162	94.1653	87.9225	75.6439	89.7517
Unigene12585_All	1376	79.3753	93.9345	124.471	157.034
Unigene2088_All	672	162.53	150.446	154.525	123.009
CL10007	1608	67.9231	71.8926	62.9697	76.9771
CL13797	2347	46.4511	47.9835	38.7364	23.1761
Unigene11843_All	404	269.853	286.147	159.978	126.158
Unigene9125_All	2711	40.2142	51.2966	65.084	84.6809
CL9451	2394	45.5392	42.2304	38.9658	34.2606
CL8326	2681	40.6642	37.6301	49.5802	47.3672
CL3477	1687	64.624	107.973	113.912	111.328
Unigene29040_All	1449	75.1008	75.8071	52.4839	40.9384
CL219	2205	49.2614	45.173	49.145	49.143
Unigene3096_All	1802	60.2782	59.1815	56.5492	60.7276
Unigene11201_All	1564	69.451	51.686	88.7092	119.673
CL8092	2424	44.7284	46.1073	48.8821	40.9926
Unigene2260_All	1154	93.953	95.5555	116.493	141.221
Unigene17191_All	1523	71.1896	69.6029	78.2249	77.3362
CL3129	3162	34.289	21.4504	31.5456	17.0671
CL13043	3050	35.5481	33.6369	42.3104	36.511
Unigene17313_All	1463	74.1092	73.9153	65.2348	71.4324
CL4660	2216	48.9268	37.345	41.0263	38.2688
CL6570	4087	26.4796	22.0231	28.7284	27.0898
CL15240	1458	74.2264	83.2387	140.521	142.474
CL2776	638	169.627	174.51	137.096	113.453
CL9830	1183	91.481	87.083	101.071	117.484
CL13552	2036	53.1543	61.1795	72.4824	68.2632
Unigene11311_All	1395	77.2923	68.8033	69.3413	74.4539
Unigene22927_All	976	110.474	94.8442	105.952	130.992
CL12099	1124	95.9277	105.886	69.7678	59.2535
CL6633	2105	51.1273	56.8436	53.6289	47.6117
CL780	3825	28.1367	30.3346	28.8939	32.9205
CL4910	3542	30.3848	31.6142	36.1291	36.0949
CL12563	1408	76.4368	79.8323	71.9142	70.4204
CL10218	1562	68.773	76.6042	63.4449	62.9291
Unigene14284_All	1414	75.9713	87.7899	88.064	95.7167
Unigene8799_All	686	156.303	181.887	125.933	98.6468
Unigene26200_All	1638	65.4601	66.6694	68.3926	76.8747
CL3837	911	117.699	152.885	176.653	218.147
CL14222	2599	41.2558	43.9054	41.1974	43.753
CL2403	1129	94.9723	87.8476	96.5553	97.6862
Unigene29015_All	1978	54.2081	53.053	52.7156	60.0878
CL6963	2848	37.5787	33.4764	39.1841	38.6494
CL1845	1836	58.292	69.7027	116.636	126.788
CL9180	6421	16.6678	16.4427	20.7015	25.1805
CL3675	1005	106.293	115.877	93.0344	93.1184
CL3175	1568	68.1278	69.2377	73.0946	80.9895
Unigene9581_All	2961	36.0771	42.9318	36.3063	31.6778
CL3748	1522	70.1868	65.3043	48.5511	46.8543
Unigene14245_All	1027	103.822	92.2111	94.6076	76.9442
CL12990	2242	47.5578	59.0781	81.005	82.9095
CL12318	1760	60.5822	55.8675	81.5232	83.3485
Unigene3641_All	1336	79.8089	94.9907	134.164	170.712
Unigene14792_All	677	157.496	140.828	181.705	236.61
Unigene27432_All	1793	59.4672	62.4525	71.9724	58.8825
Unigene23138_All	1510	70.4801	56.642	59.7801	66.6562
CL5717	2462	43.2271	44.2694	45.3275	44.0131
CL8365	6505	16.3605	15.1811	16.4268	17.5469
CL2645	2234	47.6388	43.5364	53.0395	50.1347
CL4183	3052	34.8052	37.179	39.7414	51.7134
Unigene3662_All	1068	99.4619	110.04	82.1	69.3785
Unigene8263_All	1804	58.8832	76.1413	62.9352	55.9119
CL13777	1393	76.2565	78.3952	125.117	146.662
Unigene2200_All	1631	65.0065	73.1019	65.2518	78.1237
CL3471	1398	75.841	75.5212	78.5928	74.1409
Unigene23273_All	1249	84.8884	87.7751	86.5887	97.9025
Unigene5247_All	2812	37.7047	38.8352	46.7341	40.3627
Unigene17149_All	717	147.596	207.936	101.258	69.5916
CL6609	1187	89.1542	99.9068	105.813	107.707
Unigene5204_All	1997	52.9925	50.9461	76.1634	78.1753
Unigene8274_All	2315	45.6269	40.3547	49.0433	44.5878
Unigene1961_All	962	109.799	142.563	150.492	166.735
CL9494	1100	96.0239	100.246	129.066	169.179
Unigene8260_All	1862	56.7274	56.8163	55.1898	45.1994
CL15017	1362	77.5524	72.9759	73.7104	77.6729
CL8089	468	225.697	248.383	157.435	126.752
CL2353	1863	56.5897	49.2296	45.909	24.2543
CL13673	3775	27.9276	28.9284	33.4426	38.1217
CL6959	1304	80.8487	73.4412	69.5543	73.2449
Unigene15076_All	2222	47.4467	52.2187	39.1703	43.2735
CL11840	774	135.952	157.901	148.635	141.107
CL11593	1314	80.0814	81.4853	101.324	105.935
CL3903	1429	73.6368	55.0763	82.9183	90.8156
CL1717	3179	33.0378	31.5339	37.4761	35.501
Unigene14330_All	1272	82.5686	74.9534	69.7798	61.7873
Unigene5210_All	1924	54.588	56.2048	99.7683	126.331
CL6604	3113	33.7383	26.9268	33.6339	29.8559
CL8011	1220	85.9243	85.4909	86.881	86.3625
Unigene12478_All	3141	33.374	40.5394	42.1134	46.4982
Unigene17314_All	1453	72.1457	69.8734	55.6014	68.5342
CL7126	1165	89.9808	82.936	55.2923	49.8154
CL13356	2510	41.6845	41.4684	51.2413	56.5666
Unigene26964_All	1270	82.3842	70.0331	63.9525	54.6338
CL553	1780	58.7798	57.0371	61.2421	65.4484
CL12854	2299	45.5102	53.253	41.9816	40.7995
CL6887	1357	76.9553	82.8327	57.3122	58.0748
CL13197	3336	31.3034	24.6153	30.4169	31.9686
CL7183	2111	49.4686	48.8011	49.7005	45.2446
CL11298	524	198.91	232.828	229.415	212.107
Unigene20226_All	1239	84.1232	75.4004	61.7272	45.6302
CL12596	1672	62.3377	57.7873	61.5902	56.8678
CL1933	2284	45.6343	50.8012	50.1805	54.1941
Unigene11211_All	2568	40.5875	44.5185	44.3793	39.2777
CL12910	2606	39.9956	33.0657	36.3746	37.2258
CL1079	3345	31.0998	25.3143	31.4943	32.3947
CL2417	2708	38.3417	36.4673	38.5845	25.6222
Unigene18246_All	2398	43.2983	41.8042	50.58	60.5481
CL2753	1826	56.8616	66.8138	84.8297	101.915
CL3799	2040	50.8967	37.1167	34.2164	22.5698
Unigene20998_All	2287	45.3125	42.4342	40.8831	43.7291
Unigene19922_All	1012	102.401	80.7215	103.248	84.6446
CL9155	1263	82.0504	76.3319	97.3986	93.4261
Unigene20692_All	618	167.685	219.848	431.222	475.775
Unigene14108_All	897	115.307	115.8	113.362	99.3164
Unigene11005_All	1003	103.121	106.539	109.544	123.409
Unigene12217_All	3683	28.0289	19.111	23.7489	14.6527
CL8219	1229	83.9953	69.072	72.5719	70.0477
Unigene8266_All	1714	60.2277	50.896	59.2011	67.094
Unigene28924_All	662	155.635	154.651	120.085	69.227
Unigene23206_All	1209	85.2197	95.4425	79.2964	88.9196
CL5512	1987	51.8523	48.1969	54.2116	47.3137
Unigene9456_All	3609	28.5482	34.7505	25.0119	26.1087
Unigene14027_All	700	146.901	140.162	173.58	160.919
CL11829	1887	54.4944	58.0981	61.537	65.7093
Unigene14228_All	1131	90.9204	96.9329	97.1465	108.685
Unigene27369_All	842	122.127	112.471	97.9956	103.515
CL2929	1426	71.9714	66.111	76.2942	58.869
Unigene29177_All	1171	87.6441	82.8753	86.837	101.681
CL12623	913	112.411	83.1668	107.364	104.378
CL14420	882	116.136	121.155	115.046	127.956
CL8856	1624	62.9507	61.8594	74.5538	81.3615
Unigene13977_All	1075	95.0995	95.0381	70.543	48.2089
Unigene15216_All	2413	42.3671	44.9916	34.1949	25.8259
CL249	787	129.647	141.742	130.576	118.912
Unigene14325_All	1325	77.0055	96.2623	85.3617	88.8928
Unigene14258_All	1153	88.4928	93.6035	103.701	94.7242
CL11698	3196	31.8	28.7635	28.7159	24.0551
Unigene11208_All	1559	65.1911	63.8913	64.9489	63.0502
Unigene26223_All	1211	83.9248	92.2907	104.783	117.597
Unigene22921_All	837	121.425	170.479	122.004	107.971
CL8802	1755	57.9105	59.6726	94.8904	113.848
Unigene8267_All	1824	55.7198	28.2984	23.5043	16.7892
Unigene17275_All	1243	81.7642	93.6898	82.5003	70.6371
CL6189	1554	65.4008	62.3126	75.5554	74.4154
CL5784	1588	64.0006	55.7402	40.0213	38.7036
Unigene23189_All	2369	42.8169	41.7757	52.1995	61.2893
CL11798	1638	61.925	54.1689	49.8477	50.3346
Unigene18538_All	1383	73.1985	65.8531	77.5759	97.0879
CL8271	1493	67.8055	82.4303	67.9643	63.9727
CL3172	2101	48.1835	54.4139	85.3134	102.132
Unigene18402_All	1124	90.0654	126.38	176.911	272.833
CL11590	1624	62.3359	53.5852	81.85	100.878
Unigene29055_All	2051	49.3581	49.5008	52.5199	49.7006
CL7229	1017	99.345	89.972	80.9212	73.9105
Unigene17176_All	1937	52.16	53.8456	51.3845	54.5051
CL8273	1202	84.0548	79.3184	65.2404	61.6441
Unigene14168_All	1459	69.1119	78.5036	65.8566	57.0971
CL7025	927	108.775	115.503	47.6424	34.1902
CL11385	638	158.047	173.173	177.617	231.941
Unigene28762_All	944	106.816	109.582	114.793	117.738
Unigene23242_All	1127	89.4713	79.2978	92.1389	105.46
CL9631	1225	82.1506	91.5842	92.6818	93.1775
Unigene26098_All	3253	30.9359	23.9976	26.0272	16.5238
CL1478	574	175.321	157.924	170.773	196.989
Unigene14192_All	2921	34.3837	26.4331	41.3025	39.663
Unigene21068_All	4703	21.3555	20.4537	18.8272	21.2648
CL9831	1628	61.6922	53.9776	55.8442	57.484
Unigene23159_All	2050	48.8952	53.7907	50.2335	51.1873
CL840	5589	17.9344	13.2805	18.1169	16.7826
Unigene11003_All	1023	97.9816	97.1586	101.716	93.1546
Unigene28723_All	620	161.67	183.361	146.983	113.293
CL5408	1726	58.0737	54.9908	58.2902	47.272
CL14073	1440	69.6078	19.6997	52.5127	17.1023
CL4866	2370	42.2091	36.5383	38.1787	35.6918
CL8613	1778	56.2629	47.5044	60.8263	52.1526
Unigene647_All	1573	63.5954	64.0006	63.823	74.7418
CL1096	1283	77.8144	63.0062	77.4095	68.2679
CL11401	1104	90.431	93.894	108.304	120.46
CL6444	2013	49.5956	53.9318	63.8926	72.6602
CL2649	1684	59.2849	55.729	68.5713	58.8788
Unigene14099_All	806	123.866	89.9735	116.539	103.09
CL955	2139	46.5807	37.6922	42.6039	31.537
CL4692	2181	45.6837	52.6135	49.4882	50.0766
CL9894	2790	35.7119	35.319	36.8327	39.8367
CL12399	1958	50.8867	39.5426	46.4322	44.5145
CL3493	1310	75.9057	80.5944	67.0979	71.4381
Unigene14305_All	1486	66.9155	60.1404	90.0311	101.023
CL5559	600	165.728	183.074	159.782	103.506
CL7269	2974	33.4353	36.0026	47.2309	54.6538
CL2951	2037	48.8152	50.4692	60.2842	64.0245
CL8523	2630	37.8086	35.278	39.3193	33.3847
CL7918	2926	33.9155	28.0645	26.5062	29.1292
CL4858	4158	23.8185	20.4672	22.0722	22.1464
CL7989	1303	76.007	66.2951	47.1216	24.4885
Unigene20081_All	735	134.744	132.617	116.658	99.6457
Unigene5248_All	3647	27.1558	25.9083	29.2999	30.593
CL9303	1602	61.821	62.9752	61.3228	62.5609
Unigene26051_All	1665	59.4818	49.3193	64.1781	79.7439
CL14327	3134	31.5372	26.7463	24.2658	19.2695
CL11399	2244	44.0452	38.3998	39.7463	46.762
CL185	696	141.721	155.064	113.29	71.3836
CL3276	1151	85.6975	75.4206	113.614	138.984
CL8342	1697	58.1248	58.6956	61.3176	61.835
CL879	2651	37.2078	38.6996	31.3688	25.85
Unigene8330_All	1398	70.4136	62.7055	68.2679	53.6143
Unigene25843_All	683	144.126	150.833	131.218	132.943
Unigene20166_All	2117	46.4989	10.4781	39.2813	7.99146
Unigene5206_All	2124	46.3456	40.2681	44.2234	42.6487
CL10685	3456	28.4833	33.0797	35.7191	37.6127
CL11418	913	107.6	87.3719	71.4976	44.0968
CL211	573	171.446	174.95	227.092	267.221
CL3695	1916	51.2727	50.9848	84.2182	94.4455
CL6314	1697	57.8895	17.0934	82.6454	68.3971
Unigene36497_All	269	365.199	888.048	304.334	530.203
Unigene29025_All	1470	66.6931	66.0184	64.7776	57.2526
Unigene11188_All	1916	51.1685	46.198	55.5458	72.5386
CL8039	1486	65.975	70.7618	79.4477	68.8857
CL1321	1880	52.1483	55.2512	48.4733	47.0449
Unigene20175_All	3227	30.3808	33.8409	28.5736	24.2222
CL10735	3877	25.2873	18.8699	26.9504	27.6181
CL6769	2455	39.9343	47.9577	48.0016	53.9957
CL14156	1299	75.4725	76.8436	95.6944	93.9692
Unigene3106_All	1473	66.5572	58.0647	40.2207	19.3361
CL1557	1027	95.4613	88.2652	85.3776	108.222
Unigene16974_All	1096	89.2693	107.813	175.73	172.728
Unigene37497_All	402	243.381	316.752	300.111	318.03
CL10677	2964	33.0092	26.8412	29.4372	23.8427
CL9434	3376	28.9808	30.8942	31.269	37.1719
Unigene26053_All	1566	62.3496	51.4838	54.6158	35.9653
CL189	3532	27.6442	27.4161	25.1302	30.2552
CL4990	2688	36.3242	33.0885	41.9973	44.8538
CL13941	1978	49.3627	50.7885	53.5869	50.1273
CL1458	1433	68.1364	65.0438	84.1902	82.7911
CL14636	1520	64.2365	63.7064	77.1037	71.9942
CL5425	1814	53.7154	52.7934	54.1561	52.7704
Unigene17145_All	864	112.778	124.172	174.294	190.852
CL12783	840	116	136.861	115.413	120.077
Unigene20540_All	901	108.146	97.7678	165.463	185.154
Unigene19953_All	992	98.2256	97.8297	100.986	116.358
CL5003	1708	57.0491	55.4454	39.1015	19.9356
Unigene11214_All	2788	34.9497	32.9728	39.9501	37.2537
CL6481	2114	45.9982	48.2274	44.5345	49.1311
CL6649	1068	91.0488	126.816	311.657	454.369
Unigene26211_All	1292	75.2632	61.5768	65.6982	61.9911
Unigene26068_All	1549	62.7761	44.3379	39.4991	28.7562
CL5497	2733	35.58	33.5583	36.2608	36.2011
Unigene660_All	1828	53.1948	48.6554	55.1556	67.5958
CL3062	1827	53.1146	40.6267	55.4216	70.7976
Unigene8318_All	1137	85.3478	91.3565	98.5287	115.269
Unigene5264_All	1731	56.0603	48.6711	50.1566	42.8054
CL13269	2297	42.2466	54.0422	48.771	72.347
Unigene5221_All	1646	58.9553	61.4213	58.8983	66.353
CL13813	2398	40.4672	34.2438	41.3265	46.2595
Unigene11308_All	1382	70.2174	69.1418	60.0167	38.7393
CL1195	1169	83.0115	81.375	91.5929	83.169
Unigene6633_All	665	145.925	162.293	158.095	216.083
CL4075	1955	49.6371	55.8591	58.515	70.2152
CL12429	1616	59.9262	61.5057	87.0546	95.5463
CL8627	1202	80.5664	88.0132	87.1067	65.7418
CL896	2870	33.7424	30.5443	27.8491	21.9374
CL10176	1853	52.2616	42.8192	36.9719	35.0177
CL12869	1556	62.237	60.5876	69.0893	72.1177
CL6983	1226	78.9892	72.7205	75.9125	71.2672
CL8978	1396	69.2272	72.2681	75.1559	81.6105
CL10557	941	102.7	94.7453	53.1151	50.9775
CL1183	955	101.195	90.8996	99.71	137.236
Unigene19845_All	855	113.031	129.72	93.9858	65.8733
Unigene8028_All	1098	87.8337	98.2922	67.1032	37.4472
Unigene21262_All	2218	43.4813	42.7927	52.2565	60.6343
Unigene20114_All	1688	57.1335	56.8605	75.6836	95.9112
CL2504	1975	48.8311	49.3537	45.1599	32.5293
Unigene6108_All	1917	50.3085	53.406	71.138	88.5872
CL1778	780	123.643	108.559	87.8319	83.7385
Unigene16946_All	915	105.4	100.235	80.2884	47.277
CL14642	1173	82.2178	73.0969	71.8122	57.8737
CL1420	1931	49.9438	47.496	58.796	78.2965
CL14992	1454	66.3284	56.4764	56.304	41.8287
Unigene1939_All	866	111.364	110.339	81.0997	44.5117
Unigene11314_All	1464	65.8753	61.4812	57.8324	63.7772
CL1373	1940	49.6092	50.9038	55.0807	57.1805
CL9860	1073	89.6941	103.763	77.0994	95.5995
Unigene18222_All	1758	54.745	55.8097	56.8616	49.3351
CL4024	5166	18.6298	21.0152	23.1034	24.3749
Unigene9553_All	1237	77.8026	54.4864	53.8156	25.7951
Unigene6316_All	2168	44.392	50.076	55.3498	60.6498
Unigene6319_All	1599	60.1887	67.2284	80.5698	122.812
CL6423	1231	78.1818	26.6829	228.562	40.5338
CL6942	1250	76.9934	97.9428	92.3793	99.88
Unigene135_All	2068	46.5386	37.9549	51.1506	45.6676
CL2825	1012	94.9032	99.69	104.525	103.266
Unigene28691_All	422	227.588	271.92	426.279	478.034
CL4186	2116	45.3885	49.8954	42.5579	42.0003
CL14469	3417	28.0487	28.1516	25.7238	26.761
Unigene17298_All	1496	64.0658	67.865	73.8764	82.4538
Unigene8261_All	1750	54.7671	64.8402	60.4454	69.3849
Unigene11217_All	2868	33.3482	24.2443	36.6573	34.3478
Unigene17309_All	1431	66.8363	144.876	131.882	112.238
CL6815	576	166.046	198.108	354.573	443.917
Unigene5088_All	704	135.856	124.823	141.38	145.099
CL1710	5005	19.1094	17.6002	25.4822	23.8754
Unigene701_All	1513	63.214	62.0275	52.1149	45.5761
CL4109	1695	56.3086	49.7048	63.932	59.0021
CL5112	5332	17.9001	17.7208	22.4649	24.2185
CL9777	1696	56.2754	49.5497	49.5403	37.7542
CL569	833	114.338	107.797	114.055	130.599
CL6138	2720	35.016	33.7187	44.513	57.1594
Unigene18439_All	1039	91.6683	122.76	119.019	146.958
Unigene43265_All	284	335.364	392.784	302.673	332.537
CL8606	1503	63.3689	59.4601	60.0585	52.576
CL4881	1351	70.4984	72.465	47.8394	20.6067
CL14007	833	114.098	97.8113	71.8985	59.9006
Unigene29034_All	1484	64.0456	65.2518	66.7796	41.416
CL4357	1357	70.0396	76.7027	91.2868	108.89
CL2814	1246	76.2791	135.403	202.469	233.4
CL12164	1746	54.4351	45.4433	44.0498	30.0498
CL1603	947	100.363	107.433	116.704	109.224
Unigene14156_All	1886	50.3943	48.7423	57.5716	61.4293
CL4147	1878	50.609	55.6508	63.6674	72.4099
CL7896	2113	44.9805	40.1749	44.2497	48.9517
Unigene5163_All	736	129.136	150.404	168.603	187.964
CL4271	2707	35.0366	37.2687	38.9967	38.2893
Unigene29036_All	1540	61.5871	54.292	54.8384	44.638
Unigene39_All	3025	31.3534	32.0112	42.0903	37.0251
CL4842	1318	71.9606	64.7315	65.8733	45.8198
Unigene8362_All	1231	77.0464	72.0786	86.2797	89.7659
CL11887	5214	18.1903	16.4447	18.5522	22.5076
Unigene14224_All	1156	82.045	66.4225	71.191	54.464
CL14815	3233	29.2745	29.3579	31.2527	31.7285
Unigene14213_All	2244	42.1766	40.3008	45.9867	49.0524
CL5872	1268	74.6407	74.6852	74.4174	78.7022
Unigene18392_All	756	125.191	117.084	161.578	219.533
CL7410	1829	51.7465	53.1768	56.8923	50.5813
CL7985	1660	57.0147	53.0656	62.0354	67.7285
CL11549	1466	64.5596	66.7805	54.8144	49.8127
Unigene21138_All	1360	69.5915	74.8084	66.6903	98.7299
Unigene11200_All	1831	51.5809	49.3911	58.8303	66.1985
CL2336	2480	38.0825	35.2617	39.0913	34.7995
Unigene20168_All	3494	27.0305	33.3914	32.0627	37.2037
CL8843	2617	36.0889	36.2683	43.713	46.9708
Unigene27474_All	655	143.886	154.35	119.066	83.6987
CL3019	1331	70.8077	88.1364	79.7974	68.3803
Unigene20999_All	1583	59.5357	53.491	51.3074	57.3594
CL9248	1812	52.0116	55.7944	67.8887	75.1656
CL9034	1354	69.6049	85.064	59.6667	57.0964
Unigene4247_All	393	239.301	309.352	240.653	356.373
Unigene1942_All	877	107.235	112.604	169.5	209.511
Unigene6339_All	1863	50.3734	50.26	52.8473	48.9685
CL3767	729	128.732	123.468	126.189	139.83
CL2310	1244	75.4387	88.4708	94.2103	113.961
Unigene18236_All	2072	45.2923	42.411	44.0855	33.3836
Unigene26109_All	1772	52.9603	65.6	64.0718	62.4808
Unigene14011_All	1028	91.2896	86.312	71.0438	42.0802
Unigene17146_All	736	126.965	119.106	141.38	146.065
CL5016	2304	40.5583	37.9553	30.6698	23.6087
Unigene23006_All	811	115.224	118.611	91.1157	66.5426
CL11073	1079	86.6046	86.1858	93.6421	97.2511
Unigene14153_All	2262	41.2231	36.4913	41.7159	42.5083
Unigene8164_All	880	105.962	95.2534	80.2991	54.5111
Unigene23259_All	1445	64.5306	65.6845	59.7856	69.951
Unigene29059_All	2883	32.3436	28.631	28.1719	29.118
CL2215	2224	41.9275	37.0189	36.5196	43.5235
CL11166	2878	32.3998	31.8675	28.0712	17.1886
Unigene16935_All	791	117.632	99.2298	95.8707	63.6226
Unigene29573_All	565	164.685	154.777	140.32	173.216
Unigene2187_All	1807	51.4925	49.811	49.7162	39.9385
CL2534	1169	79.5954	89.5855	68.925	48.729
CL1102	3117	29.8515	25.9342	30.6878	24.2526
Unigene1996_All	1043	89.2109	91.8191	73.327	46.1975
Unigene2180_All	1637	56.718	48.86	51.8522	45.7867
CL11738	2001	46.4005	50.7377	50.2793	50.8354
Unigene17209_All	2518	36.8734	39.8966	47.4851	61.1495
CL4591	2556	36.3253	22.2803	24.9489	10.8919
CL13554	2006	46.2848	45.1886	43.3881	51.9898
Unigene17224_All	2493	37.2432	43.89	40.2702	46.6442
Unigene9499_All	2169	42.8065	38.8426	38.2403	51.7359
Unigene11153_All	727	127.713	115.3	123.572	131.672
Unigene5332_All	1446	64.0717	5.16262	45.5903	1.92528
CL9982	2208	41.96	36.3211	39.7114	40.7352
Unigene29066_All	3024	30.6375	28.2835	24.4361	18.7665
CL2765	3116	29.7329	31.3501	33.9472	36.7685
Unigene11243_All	2305	40.1942	43.1207	41.1246	36.048
Unigene26797_All	910	101.811	108.286	88.7789	100.486
CL2632	1877	49.3594	47.2716	46.7143	57.8447
Unigene23073_All	758	121.963	92.2944	92.6548	64.6973
Unigene26101_All	2402	38.4879	40.669	33.903	24.0719
CL2670	1257	73.5465	70.0786	67.8703	74.1095
Unigene5087_All	550	168.087	125.259	132.396	95.3945
Unigene23233_All	1147	80.4257	87.9566	72.5009	51.3439
CL1883	3466	26.6152	24.4921	27.7843	33.0556
CL833	1064	86.6996	66.7534	64.5905	43.4742
CL13129	955	96.5951	118.594	111.441	104.945
Unigene17308_All	1371	67.2854	65.3405	62.3839	43.5799
CL5182	1109	83.1815	72.1225	80.6188	66.4273
Unigene24065_All	2737	33.6312	38.7304	46.0469	48.1976
CL4464	1527	60.2807	62.5763	69.8371	72.6458
Unigene17184_All	2174	42.3407	50.3302	50.143	60.4824
CL8968	1591	57.8558	65.5556	55.1117	50.6101
[truncated: 58,257 more rows]
