# Supplementary material for: RNA-Seq derived identification of differential transcription in the chrysanthemum leaf following inoculation with Alternaria tenuissima
Source: BMC Genomics. 2014 Jan 4;15:9. doi: 10.1186/1471-2164-15-9 (PMC3890596; doi:10.1186/1471-2164-15-9)
Supplement: Additional file 20: Table S19 — High-throughput sequencing metadata. [file 1471-2164-15-9-S20.xls]

## Sheet: METADATA
# High-throughput sequencing metadata template (version 2.1).
# All fields in this template must be completed.
# Templates containing example data are found in the METADATA EXAMPLES spreadsheet tabs at the foot of this page.
# Field names (in blue on this page) should not be edited. Hover over cells containing field names to view field content guidelines.
# Human data. If there are patient privacy concerns regarding making data fully public through GEO, please submit to NCBI's dbGaP (http://www.ncbi.nlm.nih.gov/gap/) database. dbGaP has controlled access mechanisms and is an appropriate resource for hosting sensitive patient data.
SERIES
# This section describes the overall experiment.
title	chrysanthemum 'zaoyihong' RNA-Seq project
summary	Purpose: RNA-Seq technology has been developed to enable the simultaneous sequencing of very large numbers of short reads, and in so doing has revolutionized the qualitative and quantitative analysis of the transcriptome. The goals of this study are to characterize the transcriptomic response of the chrysanthemum leaf to inoculation with Al. tenuissima based on the capacity of high throughput seq…
summary	Methods: Differential transcription between Al. tenuissima-inoculated and mock samples were generated by RNA-Seq, using Illumina HiSeqTM 2000. Raw reads were saved as .fastq files, and filtered to remove adaptor sequences, reads in which the proportion of non-called bases was >10% and reads in which low quality (≤ 5) bases represented >50% of the read. The remaining reads were mapped onto the set…
summary	Results: The transcriptomic data was acquired using RNA-Seq technology, based on the Illumina HiSeqTM 2000 platform. Four different libraries were characterized, derived from two sets of leaves harvested from either inoculated or mock-inoculated plants. Over seven million clean reads were generated from each library, each corresponding to a coverage of >350,000 nt. About 70% of the reads could be…
summary	Conclusions: A substantial body of chrysanthemum transcriptomic sequence was generated, leading to a number of insights into the molecular basis of the host response to Al. tenuissima infection. Although most of the differentially transcribed genes were up-regulated by the presence of the pathogen, those involved in photosynthesis were down-regulated.
overall design	Differential transcription between Al. tenuissima-inoculated and mock samples were generated by RNA-Seq, using Illumina HiSeqTM 2000.
contributor	Huiyun Li, Sumei Chen, Aiping Song, Haibin Wang, Weimin Fang, Zhiyong Guan, Jiafu Jiang and Fadi Chen
contributor
supplementary file
SRA_center_name_code
SAMPLES
# This section lists and describes each of the biological Samples under investgation, as well as any protocols that are specific to individual Samples.
# Additional "processed data file" or "raw file" columns may be included.
Sample name	title	source name	organism	characteristics: strain	characteristics: tissue	characteristics: age	characteristics: genotype	molecule	description	processed data file	raw file	raw file	raw file	raw file	raw file
Sample A	A1	The first and the fourth noninfected (systemic) true leaves of plants mock-inoculated on leaf 2 and 3	Chrysanthemum morifolium Ramat.		leaf	at 0 h, 6 h, 24 h, 48 h and 72 h after inoculation.	cultivars	total RNA		A,B,C,D-Length, RPKM.xls	A.fq.gz
Sample B	B1	The second and the third true leaves of mock-inoculated plants	Chrysanthemum morifolium Ramat.		leaf	at 0 h, 6 h, 24 h, 48 h and 72 h after inoculation.	cultivars	total RNA		A,B,C,D-Length, RPKM.xls	B.fq.gz
Sample C	C1	The first and the fourth noninfected (systemic) true leaves of plants Al. tenuissima-inoculated on leaf 2 and 3	Chrysanthemum morifolium Ramat.		leaf	at 0 h, 6 h, 24 h, 48 h and 72 h after inoculation.	cultivars	total RNA		A,B,C,D-Length, RPKM.xls	C.fq.gz
Sample D	D	The second and the third true leaves of Al. tenuissima-infected plants	Chrysanthemum morifolium Ramat.		leaf	at 0 h, 6 h, 24 h, 48 h and 72 h after inoculation.	cultivars	total RNA		A,B,C,D-Length, RPKM.xls	D.fq.gz
PROTOCOLS
# Any of the protocols below which are applicable to only a subset of Samples should be included as additional columns of the SAMPLES section instead.
growth protocol
treatment protocol
extract protocol	Total RNA was isolated using a Total RNA Isolation System (Takara, Japan)
library construction protocol	RNA libraries were prepared for sequencing using standard Illumina protocols
library strategy	RNA-Seq
DATA PROCESSING PIPELINE
# Data processing steps include base-calling, alignment, filtering, peak-calling, generation of normalized abundance measurements etc…
# For each step provide a description, as well as software name, version, parameters, if applicable.
# Include additional steps, as necessary.
data processing step	Illumina Casava1.7 software used for basecalling.
data processing step	Sequenced reads were trimmed for adaptor sequence, and masked for low-complexity or low-quality sequence, then mapped to the chrysanthemum reference sequence database
data processing step	Reads Per Kilobase of exon per Megabase of library size (RPKM) were calculated using a protocol from Chepelev et al., Nucleic Acids Research, 2009. In short, exons from all isoforms of a gene were merged to create one meta-transcript. The number of reads falling in the exons of this meta-transcript were counted and normalized by the size of the meta-transcript and by the size of the library.
data processing step	Reads Per Kilobase Per Million Reads) were calculated using a protocol from Mortazavi et al., Nature Methods, 2008.
data processing step
genome build	the chrysanthemum reference sequence database
processed data files format and content	excel file format include Length and RPKM values for A, B, C, D Sample …
# For each file listed in the "processed data file" columns of the SAMPLES section, provide additional information below.
PROCESSED DATA FILES
file name	file type	file checksum
A,B,C,D-Length, RPKM.xls	xls	9b70b76b3ee7817fb530ac72632bdb63
# For each file listed in the "raw file" columns of the SAMPLES section, provide additional information below.
RAW FILES
file name	file type	file checksum	instrument model	read length	single or paired-end
A.fq.gz	fastq	fd99ca1f4ad6a6407f0ad6096960ed79	Illumina HiSeq 2000	50	paired-end
B.fq.gz	fastq	f99be0c690e8f04ae44b0e64e44a77bf	Illumina HiSeq 2000	50	paired-end
C.fq.gz	fastq	ad91ef30cb1ff82238168e0c34091385	Illumina HiSeq 2000	50	paired-end
D.fq.gz	fastq	066679e27d349d40de0005f8d9b63e9b	Illumina HiSeq 2000	50	paired-end
# For paired-end experiments, list the 2 associated raw files, and provide average insert size and standard deviation, if known. For SOLiD experiments, list the 4 file names (include "file name 3" and "file name 4" columns).
PAIRED-END EXPERIMENTS
file name 1	file name 2	average insert size	standard deviation
